# Supplementary material for: High‐throughput metabolomics predicts drug–target relationships for eukaryotic proteins
Source: Mol Syst Biol. 2022 Feb 23;18(2):e10767. doi: 10.15252/msb.202110767 (PMC8864444; doi:10.15252/msb.202110767)
Supplement: Supplementary file 2 — Dataset EV1 [file MSB-18-e10767-s001.zip]

Archive with 3 entries (2 files):
- Dataset_EV1/
- Dataset_EV1/Dataset_EV_1.xlsx
- Dataset_EV1/README.txt
