# Supplementary material for: High‐throughput metabolomics predicts drug–target relationships for eukaryotic proteins
Source: Mol Syst Biol. 2022 Feb 23;18(2):e10767. doi: 10.15252/msb.202110767 (PMC8864444; doi:10.15252/msb.202110767)
Supplement: Supplementary file 2 — Dataset EV1 [file MSB-18-e10767-s001.zip › Dataset_EV1/Dataset_EV_1.xlsx]

## Sheet: injections
Perturbation	Plate	SampleName	OD600
Doxylamine succinate	1	01C08_rep_A_Doxylamine succinate	0.98
Doxylamine succinate	1	01C08_rep_A_Doxylamine succinate	0.98
Diprophylline	1	01D04_rep_A_Diprophylline	1.136
Diprophylline	1	01D04_rep_A_Diprophylline	1.136
Captopril	1	01B10_rep_A_Captopril	1.016
Captopril	1	01B10_rep_A_Captopril	1.016
Antipyrine	1	01C10_rep_A_Antipyrine	1.068
Antipyrine	1	01C10_rep_A_Antipyrine	1.068
Prednisone	1	01H08_rep_A_Prednisone	0.912
Prednisone	1	01H08_rep_A_Prednisone	0.912
Dibucaine	1	01H07_rep_A_Dibucaine	0.844
Dibucaine	1	01H07_rep_A_Dibucaine	0.844
Antipyrine, 4-hydroxy	1	01C11_rep_A_Antipyrine, 4-hydroxy	1.024
Antipyrine, 4-hydroxy	1	01C11_rep_A_Antipyrine, 4-hydroxy	1.024
Atracurium besylate	1	01A06_rep_A_Atracurium besylate	0.896
Atracurium besylate	1	01A06_rep_A_Atracurium besylate	0.896
Naphazoline hydrochloride	1	01E07_rep_A_Naphazoline hydrochloride	0.944
Naphazoline hydrochloride	1	01E07_rep_A_Naphazoline hydrochloride	0.944
Allantoin	1	01A03_rep_A_Allantoin	1.212
Allantoin	1	01A03_rep_A_Allantoin	1.212
Benoxinate hydrochloride	1	01F08_rep_A_Benoxinate hydrochloride	0.908
Benoxinate hydrochloride	1	01F08_rep_A_Benoxinate hydrochloride	0.908
Hydroflumethiazide	1	01B04_rep_A_Hydroflumethiazide	1.192
Hydroflumethiazide	1	01B04_rep_A_Hydroflumethiazide	1.192
Oxethazaine	1	01F09_rep_A_Oxethazaine	0.988
Oxethazaine	1	01F09_rep_A_Oxethazaine	0.988
Sulfaguanidine	1	01A11_rep_A_Sulfaguanidine	0.824
Sulfaguanidine	1	01A11_rep_A_Sulfaguanidine	0.824
Naproxen	1	01E06_rep_A_Naproxen	0.9
Naproxen	1	01E06_rep_A_Naproxen	0.9
Thiamphenicol	1	01C06_rep_A_Thiamphenicol	0.86
Thiamphenicol	1	01C06_rep_A_Thiamphenicol	0.86
Hexamethonium dibromide dihydrate	1	01D09_rep_A_Hexamethonium dibromide dihydrate	1.072
Hexamethonium dibromide dihydrate	1	01D09_rep_A_Hexamethonium dibromide dihydrate	1.072
Chlorpromazine hydrochloride	1	01G05_rep_A_Chlorpromazine hydrochloride	1.204
Chlorpromazine hydrochloride	1	01G05_rep_A_Chlorpromazine hydrochloride	1.204
Morantel tartrate	1	01G02_rep_A_Morantel tartrate	0.924
Morantel tartrate	1	01G02_rep_A_Morantel tartrate	0.924
Diphenhydramine hydrochloride	1	01G06_rep_A_Diphenhydramine hydrochloride	0.936
Diphenhydramine hydrochloride	1	01G06_rep_A_Diphenhydramine hydrochloride	0.936
Mupirocin	1	01F02_rep_A_Mupirocin	1.004
Mupirocin	1	01F02_rep_A_Mupirocin	1.004
Pheniramine maleate	1	01F10_rep_A_Pheniramine maleate	0.936
Pheniramine maleate	1	01F10_rep_A_Pheniramine maleate	0.936
Moxisylyte hydrochoride	1	01E03_rep_A_Moxisylyte hydrochoride	1.132
Moxisylyte hydrochoride	1	01E03_rep_A_Moxisylyte hydrochoride	1.132
Ethambutol dihydrochloride	1	01C09_rep_A_Ethambutol dihydrochloride	1.136
Ethambutol dihydrochloride	1	01C09_rep_A_Ethambutol dihydrochloride	1.136
Isoflupredone acetate	1	01A07_rep_A_Isoflupredone acetate	0.896
Isoflupredone acetate	1	01A07_rep_A_Isoflupredone acetate	0.896
Todralazine hydrochloride	1	01H02_rep_A_Todralazine hydrochloride	0.856
Todralazine hydrochloride	1	01H02_rep_A_Todralazine hydrochloride	0.856
Chloramphenicol	1	01D02_rep_A_Chloramphenicol	1.068
Chloramphenicol	1	01D02_rep_A_Chloramphenicol	1.068
Amyleine hydrochloride	1	01E10_rep_A_Amyleine hydrochloride	0.98
Amyleine hydrochloride	1	01E10_rep_A_Amyleine hydrochloride	0.98
Nifedipine	1	01G04_rep_A_Nifedipine	1.12
Nifedipine	1	01G04_rep_A_Nifedipine	1.12
Isoxsuprine hydrochloride	1	01G09_rep_A_Isoxsuprine hydrochloride	1.12
Isoxsuprine hydrochloride	1	01G09_rep_A_Isoxsuprine hydrochloride	1.12
Amitryptiline hydrochloride	1	01H05_rep_A_Amitryptiline hydrochloride	1.14
Amitryptiline hydrochloride	1	01H05_rep_A_Amitryptiline hydrochloride	1.14
Dapsone	1	01D06_rep_A_Dapsone	0.972
Dapsone	1	01D06_rep_A_Dapsone	0.972
Sulfadiazine	1	01C04_rep_A_Sulfadiazine	0.96
Sulfadiazine	1	01C04_rep_A_Sulfadiazine	0.96
Sulfacetamide sodic hydrate	1	01B05_rep_A_Sulfacetamide sodic hydrate	1.296
Sulfacetamide sodic hydrate	1	01B05_rep_A_Sulfacetamide sodic hydrate	1.296
Triamterene	1	01D05_rep_A_Triamterene	1.116
Triamterene	1	01D05_rep_A_Triamterene	1.116
Niclosamide	1	01D11_rep_A_Niclosamide	1.072
Niclosamide	1	01D11_rep_A_Niclosamide	1.072
Miconazole	1	01G08_rep_A_Miconazole	1.064
Miconazole	1	01G08_rep_A_Miconazole	1.064
Meticrane	1	01B02_rep_A_Meticrane	1.008
Meticrane	1	01B02_rep_A_Meticrane	1.008
Diflunisal	1	01D10_rep_A_Diflunisal	1.112
Ticlopidine hydrochloride	1	01E08_rep_A_Ticlopidine hydrochloride	1.148
Ticlopidine hydrochloride	1	01E08_rep_A_Ticlopidine hydrochloride	1.148
Carbamazepine	1	01F03_rep_A_Carbamazepine	1.08
Carbamazepine	1	01F03_rep_A_Carbamazepine	1.08
Thioridazine hydrochloride	1	01H09_rep_A_Thioridazine hydrochloride	1.184
Thioridazine hydrochloride	1	01H09_rep_A_Thioridazine hydrochloride	1.184
Amiloride hydrochloride dihydrate	1	01A08_rep_A_Amiloride hydrochloride dihydrate	1.128
Amiloride hydrochloride dihydrate	1	01A08_rep_A_Amiloride hydrochloride dihydrate	1.128
Sulpiride	1	01F07_rep_A_Sulpiride	0.924
Sulpiride	1	01F07_rep_A_Sulpiride	0.924
Adiphenine hydrochloride	1	01H06_rep_A_Adiphenine hydrochloride	0.84
Adiphenine hydrochloride	1	01H06_rep_A_Adiphenine hydrochloride	0.84
Tolnaftate	1	01G11_rep_A_Tolnaftate	0.956
Tolnaftate	1	01G11_rep_A_Tolnaftate	0.956
Lidocaine hydrochloride	1	01E11_rep_A_Lidocaine hydrochloride	0.94
Lidocaine hydrochloride	1	01E11_rep_A_Lidocaine hydrochloride	0.94
Minaprine dihydrochloride	1	01G07_rep_A_Minaprine dihydrochloride	0.9
Minaprine dihydrochloride	1	01G07_rep_A_Minaprine dihydrochloride	0.9
Metformin hydrochloride	1	01A05_rep_A_Metformin hydrochloride	1.188
Metformin hydrochloride	1	01A05_rep_A_Metformin hydrochloride	1.188
Isoxicam	1	01E05_rep_A_Isoxicam	1.14
Isoxicam	1	01E05_rep_A_Isoxicam	1.14
Norethynodrel	1	01C05_rep_A_Norethynodrel	1.264
Norethynodrel	1	01C05_rep_A_Norethynodrel	1.264
Idoxuridine	1	01B09_rep_A_Idoxuridine	1.172
Idoxuridine	1	01B09_rep_A_Idoxuridine	1.172
DMSO	1	01C01_rep_A_DMSO	1.096
DMSO	1	01C01_rep_A_DMSO	1.096
Betazole hydrochloride	1	01E04_rep_A_Betazole hydrochloride	1.108
Betazole hydrochloride	1	01E04_rep_A_Betazole hydrochloride	1.108
DMSO	1	01D01_rep_A_DMSO	1.172
DMSO	1	01D01_rep_A_DMSO	1.172
Triflupromazine hydrochloride	1	01F04_rep_A_Triflupromazine hydrochloride	1.172
Triflupromazine hydrochloride	1	01F04_rep_A_Triflupromazine hydrochloride	1.172
Cimetidine	1	01C07_rep_A_Cimetidine	0.724
Cimetidine	1	01C07_rep_A_Cimetidine	0.724
Chloramphenicol_ctrl	1	01E01_rep_A_Chloramphenicol_ctrl	0.992
Chloramphenicol_ctrl	1	01E01_rep_A_Chloramphenicol_ctrl	0.992
Panthenol (D)	1	01C03_rep_A_Panthenol (D)	1.1
Panthenol (D)	1	01C03_rep_A_Panthenol (D)	1.1
Chloramphenicol_ctrl	1	01F01_rep_A_Chloramphenicol_ctrl	1.216
Chloramphenicol_ctrl	1	01F01_rep_A_Chloramphenicol_ctrl	1.216
Sulindac	1	01H04_rep_A_Sulindac	1.108
Sulindac	1	01H04_rep_A_Sulindac	1.108
Procaine hydrochloride	1	01E02_rep_A_Procaine hydrochloride	1.084
Procaine hydrochloride	1	01E02_rep_A_Procaine hydrochloride	1.084
Imipramine hydrochloride	1	01H03_rep_A_Imipramine hydrochloride	1.072
Imipramine hydrochloride	1	01H03_rep_A_Imipramine hydrochloride	1.072
Sulfaphenazole	1	01C02_rep_A_Sulfaphenazole	1.124
Sulfaphenazole	1	01C02_rep_A_Sulfaphenazole	1.124
Troleandomycin	1	01D07_rep_A_Troleandomycin	0.972
Troleandomycin	1	01D07_rep_A_Troleandomycin	0.972
Diphemanil methylsulfate	1	01H10_rep_A_Diphemanil methylsulfate	1
Diphemanil methylsulfate	1	01H10_rep_A_Diphemanil methylsulfate	1
Sulfathiazole	1	01B07_rep_A_Sulfathiazole	1.112
Sulfathiazole	1	01B07_rep_A_Sulfathiazole	1.112
Pyrimethamine	1	01D08_rep_A_Pyrimethamine	1.2
Pyrimethamine	1	01D08_rep_A_Pyrimethamine	1.2
Benzonatate	1	01B03_rep_A_Benzonatate	1.144
Benzonatate	1	01B03_rep_A_Benzonatate	1.144
Chloramphenicol_ctrl	1	01G01_rep_A_Chloramphenicol_ctrl	1.104
Chloramphenicol_ctrl	1	01G01_rep_A_Chloramphenicol_ctrl	1.104
DMSO	1	01A01_rep_A_DMSO	1.02
DMSO	1	01A01_rep_A_DMSO	1.02
Acebutolol hydrochloride	1	01G10_rep_A_Acebutolol hydrochloride	1.124
Acebutolol hydrochloride	1	01G10_rep_A_Acebutolol hydrochloride	1.124
Tolazoline hydrochloride	1	01F11_rep_A_Tolazoline hydrochloride	1.012
Tolazoline hydrochloride	1	01F11_rep_A_Tolazoline hydrochloride	1.012
Minoxidil	1	01B11_rep_A_Minoxidil	0.924
Minoxidil	1	01B11_rep_A_Minoxidil	0.924
Mefenamic acid	1	01F05_rep_A_Mefenamic acid	1.128
Mefenamic acid	1	01F05_rep_A_Mefenamic acid	1.128
Azaguanine-8	1	01A02_rep_A_Azaguanine-8	1
Azaguanine-8	1	01A02_rep_A_Azaguanine-8	1
Acetazolamide	1	01A04_rep_A_Acetazolamide	1.256
Acetazolamide	1	01A04_rep_A_Acetazolamide	1.256
Heptaminol hydrochloride	1	01B06_rep_A_Heptaminol hydrochloride	1.048
Heptaminol hydrochloride	1	01B06_rep_A_Heptaminol hydrochloride	1.048
Chloramphenicol_ctrl	1	01H01_rep_A_Chloramphenicol_ctrl	1.048
Homatropine hydrobromide (R,S)	1	01G03_rep_A_Homatropine hydrobromide (R,S)	1.252
Homatropine hydrobromide (R,S)	1	01G03_rep_A_Homatropine hydrobromide (R,S)	1.252
Trimethobenzamide hydrochloride	1	01H11_rep_A_Trimethobenzamide hydrochloride	0.904
Trimethobenzamide hydrochloride	1	01H11_rep_A_Trimethobenzamide hydrochloride	0.904
Epirizole	1	01D03_rep_A_Epirizole	1.144
Epirizole	1	01D03_rep_A_Epirizole	1.144
DMSO	1	01B01_rep_A_DMSO	0.94
DMSO	1	01B01_rep_A_DMSO	0.94
Amprolium hydrochloride	1	01A09_rep_A_Amprolium hydrochloride	1.08
Amprolium hydrochloride	1	01A09_rep_A_Amprolium hydrochloride	1.08
Acetohexamide	1	01F06_rep_A_Acetohexamide	0.948
Acetohexamide	1	01F06_rep_A_Acetohexamide	0.948
Levodopa	1	01B08_rep_A_Levodopa	1.1
Hydrochlorothiazide	1	01A10_rep_A_Hydrochlorothiazide	0.964
Hydrochlorothiazide	1	01A10_rep_A_Hydrochlorothiazide	0.964
Panthenol (D)	1	01C03_rep_B_Panthenol (D)	0.984
Panthenol (D)	1	01C03_rep_B_Panthenol (D)	0.984
Allantoin	1	01A03_rep_B_Allantoin	1.056
Allantoin	1	01A03_rep_B_Allantoin	1.056
Diphenhydramine hydrochloride	1	01G06_rep_B_Diphenhydramine hydrochloride	0.764
Diphenhydramine hydrochloride	1	01G06_rep_B_Diphenhydramine hydrochloride	0.764
Minaprine dihydrochloride	1	01G07_rep_B_Minaprine dihydrochloride	0.748
Minaprine dihydrochloride	1	01G07_rep_B_Minaprine dihydrochloride	0.748
Ticlopidine hydrochloride	1	01E08_rep_B_Ticlopidine hydrochloride	0.996
Morantel tartrate	1	01G02_rep_B_Morantel tartrate	0.756
Morantel tartrate	1	01G02_rep_B_Morantel tartrate	0.756
Procaine hydrochloride	1	01E02_rep_B_Procaine hydrochloride	1
Procaine hydrochloride	1	01E02_rep_B_Procaine hydrochloride	1
Minoxidil	1	01B11_rep_B_Minoxidil	0.84
Minoxidil	1	01B11_rep_B_Minoxidil	0.84
Diphemanil methylsulfate	1	01H10_rep_B_Diphemanil methylsulfate	0.924
Diphemanil methylsulfate	1	01H10_rep_B_Diphemanil methylsulfate	0.924
Hydroflumethiazide	1	01B04_rep_B_Hydroflumethiazide	1.112
Hydroflumethiazide	1	01B04_rep_B_Hydroflumethiazide	1.112
Cimetidine	1	01C07_rep_B_Cimetidine	0.668
Cimetidine	1	01C07_rep_B_Cimetidine	0.668
Oxethazaine	1	01F09_rep_B_Oxethazaine	0.868
Oxethazaine	1	01F09_rep_B_Oxethazaine	0.868
DMSO	1	01C01_rep_B_DMSO	0.936
DMSO	1	01C01_rep_B_DMSO	0.936
Triflupromazine hydrochloride	1	01F04_rep_B_Triflupromazine hydrochloride	0.988
Triflupromazine hydrochloride	1	01F04_rep_B_Triflupromazine hydrochloride	0.988
Betazole hydrochloride	1	01E04_rep_B_Betazole hydrochloride	1.032
Betazole hydrochloride	1	01E04_rep_B_Betazole hydrochloride	1.032
Pheniramine maleate	1	01F10_rep_B_Pheniramine maleate	0.788
Pheniramine maleate	1	01F10_rep_B_Pheniramine maleate	0.788
Diprophylline	1	01D04_rep_B_Diprophylline	1.048
Diprophylline	1	01D04_rep_B_Diprophylline	1.048
Pyrimethamine	1	01D08_rep_B_Pyrimethamine	1.06
Pyrimethamine	1	01D08_rep_B_Pyrimethamine	1.06
Epirizole	1	01D03_rep_B_Epirizole	1.06
Epirizole	1	01D03_rep_B_Epirizole	1.06
Sulfathiazole	1	01B07_rep_B_Sulfathiazole	1.008
Sulfathiazole	1	01B07_rep_B_Sulfathiazole	1.008
Metformin hydrochloride	1	01A05_rep_B_Metformin hydrochloride	1.04
Metformin hydrochloride	1	01A05_rep_B_Metformin hydrochloride	1.04
Amprolium hydrochloride	1	01A09_rep_B_Amprolium hydrochloride	0.916
Amprolium hydrochloride	1	01A09_rep_B_Amprolium hydrochloride	0.916
DMSO	1	01D01_rep_B_DMSO	0.992
DMSO	1	01D01_rep_B_DMSO	0.992
Adiphenine hydrochloride	1	01H06_rep_B_Adiphenine hydrochloride	0.804
Adiphenine hydrochloride	1	01H06_rep_B_Adiphenine hydrochloride	0.804
Isoxicam	1	01E05_rep_B_Isoxicam	1.024
Isoxicam	1	01E05_rep_B_Isoxicam	1.024
Sulindac	1	01H04_rep_B_Sulindac	1.064
Sulindac	1	01H04_rep_B_Sulindac	1.064
Sulfacetamide sodic hydrate	1	01B05_rep_B_Sulfacetamide sodic hydrate	1.14
Sulfacetamide sodic hydrate	1	01B05_rep_B_Sulfacetamide sodic hydrate	1.14
Homatropine hydrobromide (R,S)	1	01G03_rep_B_Homatropine hydrobromide (R,S)	1.032
Homatropine hydrobromide (R,S)	1	01G03_rep_B_Homatropine hydrobromide (R,S)	1.032
Moxisylyte hydrochoride	1	01E03_rep_B_Moxisylyte hydrochoride	1.044
Moxisylyte hydrochoride	1	01E03_rep_B_Moxisylyte hydrochoride	1.044
Naproxen	1	01E06_rep_B_Naproxen	0.84
Naproxen	1	01E06_rep_B_Naproxen	0.84
Sulpiride	1	01F07_rep_B_Sulpiride	0.784
Sulpiride	1	01F07_rep_B_Sulpiride	0.784
Ethambutol dihydrochloride	1	01C09_rep_B_Ethambutol dihydrochloride	1.036
Ethambutol dihydrochloride	1	01C09_rep_B_Ethambutol dihydrochloride	1.036
Sulfaguanidine	1	01A11_rep_B_Sulfaguanidine	0.708
Sulfaguanidine	1	01A11_rep_B_Sulfaguanidine	0.708
Chloramphenicol	1	01D02_rep_B_Chloramphenicol	0.984
Chloramphenicol	1	01D02_rep_B_Chloramphenicol	0.984
Todralazine hydrochloride	1	01H02_rep_B_Todralazine hydrochloride	0.848
Todralazine hydrochloride	1	01H02_rep_B_Todralazine hydrochloride	0.848
Isoflupredone acetate	1	01A07_rep_B_Isoflupredone acetate	0.724
Isoflupredone acetate	1	01A07_rep_B_Isoflupredone acetate	0.724
Acetazolamide	1	01A04_rep_B_Acetazolamide	1.116
Acetazolamide	1	01A04_rep_B_Acetazolamide	1.116
Chloramphenicol_ctrl	1	01F01_rep_B_Chloramphenicol_ctrl	1.044
Chloramphenicol_ctrl	1	01F01_rep_B_Chloramphenicol_ctrl	1.044
Niclosamide	1	01D11_rep_B_Niclosamide	0.988
Niclosamide	1	01D11_rep_B_Niclosamide	0.988
Nifedipine	1	01G04_rep_B_Nifedipine	0.976
Nifedipine	1	01G04_rep_B_Nifedipine	0.976
Dibucaine	1	01H07_rep_B_Dibucaine	0.804
Dibucaine	1	01H07_rep_B_Dibucaine	0.804
Carbamazepine	1	01F03_rep_B_Carbamazepine	0.908
Carbamazepine	1	01F03_rep_B_Carbamazepine	0.908
Acetohexamide	1	01F06_rep_B_Acetohexamide	0.796
Acetohexamide	1	01F06_rep_B_Acetohexamide	0.796
Doxylamine succinate	1	01C08_rep_B_Doxylamine succinate	0.848
Chloramphenicol_ctrl	1	01E01_rep_B_Chloramphenicol_ctrl	0.92
Chloramphenicol_ctrl	1	01E01_rep_B_Chloramphenicol_ctrl	0.92
Benoxinate hydrochloride	1	01F08_rep_B_Benoxinate hydrochloride	0.784
Benoxinate hydrochloride	1	01F08_rep_B_Benoxinate hydrochloride	0.784
Naphazoline hydrochloride	1	01E07_rep_B_Naphazoline hydrochloride	0.812
Naphazoline hydrochloride	1	01E07_rep_B_Naphazoline hydrochloride	0.812
Antipyrine, 4-hydroxy	1	01C11_rep_B_Antipyrine, 4-hydroxy	0.904
Antipyrine, 4-hydroxy	1	01C11_rep_B_Antipyrine, 4-hydroxy	0.904
Benzonatate	1	01B03_rep_B_Benzonatate	1.028
Benzonatate	1	01B03_rep_B_Benzonatate	1.028
Azaguanine-8	1	01A02_rep_B_Azaguanine-8	0.88
Azaguanine-8	1	01A02_rep_B_Azaguanine-8	0.88
Lidocaine hydrochloride	1	01E11_rep_B_Lidocaine hydrochloride	0.848
Lidocaine hydrochloride	1	01E11_rep_B_Lidocaine hydrochloride	0.848
Idoxuridine	1	01B09_rep_B_Idoxuridine	1.056
Idoxuridine	1	01B09_rep_B_Idoxuridine	1.056
Chloramphenicol_ctrl	1	01H01_rep_B_Chloramphenicol_ctrl	1.036
Chloramphenicol_ctrl	1	01H01_rep_B_Chloramphenicol_ctrl	1.036
Troleandomycin	1	01D07_rep_B_Troleandomycin	0.832
Troleandomycin	1	01D07_rep_B_Troleandomycin	0.832
DMSO	1	01A01_rep_B_DMSO	0.88
DMSO	1	01A01_rep_B_DMSO	0.88
Chloramphenicol_ctrl	1	01G01_rep_B_Chloramphenicol_ctrl	0.936
Chloramphenicol_ctrl	1	01G01_rep_B_Chloramphenicol_ctrl	0.936
Dapsone	1	01D06_rep_B_Dapsone	0.904
Dapsone	1	01D06_rep_B_Dapsone	0.904
Hydrochlorothiazide	1	01A10_rep_B_Hydrochlorothiazide	0.784
Hydrochlorothiazide	1	01A10_rep_B_Hydrochlorothiazide	0.784
Diflunisal	1	01D10_rep_B_Diflunisal	0.996
Diflunisal	1	01D10_rep_B_Diflunisal	0.996
Prednisone	1	01H08_rep_B_Prednisone	0.832
Prednisone	1	01H08_rep_B_Prednisone	0.832
Tolnaftate	1	01G11_rep_B_Tolnaftate	0.8
Tolnaftate	1	01G11_rep_B_Tolnaftate	0.8
Isoxsuprine hydrochloride	1	01G09_rep_B_Isoxsuprine hydrochloride	0.94
Isoxsuprine hydrochloride	1	01G09_rep_B_Isoxsuprine hydrochloride	0.94
Amitryptiline hydrochloride	1	01H05_rep_B_Amitryptiline hydrochloride	1.056
Amitryptiline hydrochloride	1	01H05_rep_B_Amitryptiline hydrochloride	1.056
DMSO	1	01B01_rep_B_DMSO	0.8
DMSO	1	01B01_rep_B_DMSO	0.8
Acebutolol hydrochloride	1	01G10_rep_B_Acebutolol hydrochloride	0.972
Acebutolol hydrochloride	1	01G10_rep_B_Acebutolol hydrochloride	0.972
Imipramine hydrochloride	1	01H03_rep_B_Imipramine hydrochloride	0.992
Imipramine hydrochloride	1	01H03_rep_B_Imipramine hydrochloride	0.992
Meticrane	1	01B02_rep_B_Meticrane	0.908
Meticrane	1	01B02_rep_B_Meticrane	0.908
Sulfadiazine	1	01C04_rep_B_Sulfadiazine	0.82
Sulfadiazine	1	01C04_rep_B_Sulfadiazine	0.82
Thioridazine hydrochloride	1	01H09_rep_B_Thioridazine hydrochloride	1.072
Thioridazine hydrochloride	1	01H09_rep_B_Thioridazine hydrochloride	1.072
Mefenamic acid	1	01F05_rep_B_Mefenamic acid	0.976
Mefenamic acid	1	01F05_rep_B_Mefenamic acid	0.976
Atracurium besylate	1	01A06_rep_B_Atracurium besylate	0.744
Atracurium besylate	1	01A06_rep_B_Atracurium besylate	0.744
Antipyrine	1	01C10_rep_B_Antipyrine	0.948
Antipyrine	1	01C10_rep_B_Antipyrine	0.948
Norethynodrel	1	01C05_rep_B_Norethynodrel	1.092
Norethynodrel	1	01C05_rep_B_Norethynodrel	1.092
Chlorpromazine hydrochloride	1	01G05_rep_B_Chlorpromazine hydrochloride	1.056
Chlorpromazine hydrochloride	1	01G05_rep_B_Chlorpromazine hydrochloride	1.056
Levodopa	1	01B08_rep_B_Levodopa	0.612
Levodopa	1	01B08_rep_B_Levodopa	0.612
Hexamethonium dibromide dihydrate	1	01D09_rep_B_Hexamethonium dibromide dihydrate	0.944
Hexamethonium dibromide dihydrate	1	01D09_rep_B_Hexamethonium dibromide dihydrate	0.944
Thiamphenicol	1	01C06_rep_B_Thiamphenicol	0.732
Thiamphenicol	1	01C06_rep_B_Thiamphenicol	0.732
Triamterene	1	01D05_rep_B_Triamterene	1
Triamterene	1	01D05_rep_B_Triamterene	1
Mupirocin	1	01F02_rep_B_Mupirocin	0.896
Mupirocin	1	01F02_rep_B_Mupirocin	0.896
Dicyclomine hydrochloride	1	01E09_rep_B_Dicyclomine hydrochloride	0.908
Dicyclomine hydrochloride	1	01E09_rep_B_Dicyclomine hydrochloride	0.908
Heptaminol hydrochloride	1	01B06_rep_B_Heptaminol hydrochloride	0.904
Heptaminol hydrochloride	1	01B06_rep_B_Heptaminol hydrochloride	0.904
Trimethobenzamide hydrochloride	1	01H11_rep_B_Trimethobenzamide hydrochloride	0.816
Trimethobenzamide hydrochloride	1	01H11_rep_B_Trimethobenzamide hydrochloride	0.816
Tolazoline hydrochloride	1	01F11_rep_B_Tolazoline hydrochloride	0.924
Tolazoline hydrochloride	1	01F11_rep_B_Tolazoline hydrochloride	0.924
Amyleine hydrochloride	1	01E10_rep_B_Amyleine hydrochloride	0.892
Amyleine hydrochloride	1	01E10_rep_B_Amyleine hydrochloride	0.892
Sulfaphenazole	1	01C02_rep_B_Sulfaphenazole	1.008
Sulfaphenazole	1	01C02_rep_B_Sulfaphenazole	1.008
Captopril	1	01B10_rep_B_Captopril	0.876
Captopril	1	01B10_rep_B_Captopril	0.876
Betazole hydrochloride	1	01E04_rep_C_Betazole hydrochloride	1.076
Betazole hydrochloride	1	01E04_rep_C_Betazole hydrochloride	1.076
Amitryptiline hydrochloride	1	01H05_rep_C_Amitryptiline hydrochloride	1.096
Amitryptiline hydrochloride	1	01H05_rep_C_Amitryptiline hydrochloride	1.096
Oxethazaine	1	01F09_rep_C_Oxethazaine	0.908
Oxethazaine	1	01F09_rep_C_Oxethazaine	0.908
Chloramphenicol_ctrl	1	01E01_rep_C_Chloramphenicol_ctrl	0.988
Chloramphenicol_ctrl	1	01E01_rep_C_Chloramphenicol_ctrl	0.988
Chloramphenicol_ctrl	1	01G01_rep_C_Chloramphenicol_ctrl	1.04
Chloramphenicol_ctrl	1	01G01_rep_C_Chloramphenicol_ctrl	1.04
Minaprine dihydrochloride	1	01G07_rep_C_Minaprine dihydrochloride	0.828
Minaprine dihydrochloride	1	01G07_rep_C_Minaprine dihydrochloride	0.828
Pyrimethamine	1	01D08_rep_C_Pyrimethamine	1.14
Pyrimethamine	1	01D08_rep_C_Pyrimethamine	1.14
Chlorpromazine hydrochloride	1	01G05_rep_C_Chlorpromazine hydrochloride	1.112
Chlorpromazine hydrochloride	1	01G05_rep_C_Chlorpromazine hydrochloride	1.112
Sulfaphenazole	1	01C02_rep_C_Sulfaphenazole	1.072
Sulfaphenazole	1	01C02_rep_C_Sulfaphenazole	1.072
Doxylamine succinate	1	01C08_rep_C_Doxylamine succinate	0.936
Doxylamine succinate	1	01C08_rep_C_Doxylamine succinate	0.936
Sulindac	1	01H04_rep_C_Sulindac	1.104
Sulindac	1	01H04_rep_C_Sulindac	1.104
Sulfathiazole	1	01B07_rep_C_Sulfathiazole	1.028
Sulfathiazole	1	01B07_rep_C_Sulfathiazole	1.028
Troleandomycin	1	01D07_rep_C_Troleandomycin	0.944
Troleandomycin	1	01D07_rep_C_Troleandomycin	0.944
DMSO	1	01C01_rep_C_DMSO	0.984
DMSO	1	01C01_rep_C_DMSO	0.984
Panthenol (D)	1	01C03_rep_C_Panthenol (D)	1.068
Panthenol (D)	1	01C03_rep_C_Panthenol (D)	1.068
Captopril	1	01B10_rep_C_Captopril	0.924
Captopril	1	01B10_rep_C_Captopril	0.924
Mupirocin	1	01F02_rep_C_Mupirocin	0.952
Mupirocin	1	01F02_rep_C_Mupirocin	0.952
Dicyclomine hydrochloride	1	01E09_rep_C_Dicyclomine hydrochloride	0.936
Dicyclomine hydrochloride	1	01E09_rep_C_Dicyclomine hydrochloride	0.936
DMSO	1	01D01_rep_C_DMSO	1.096
DMSO	1	01D01_rep_C_DMSO	1.096
Morantel tartrate	1	01G02_rep_C_Morantel tartrate	0.828
Morantel tartrate	1	01G02_rep_C_Morantel tartrate	0.828
Diprophylline	1	01D04_rep_C_Diprophylline	1.084
Diprophylline	1	01D04_rep_C_Diprophylline	1.084
Procaine hydrochloride	1	01E02_rep_C_Procaine hydrochloride	1.052
Procaine hydrochloride	1	01E02_rep_C_Procaine hydrochloride	1.052
Hexamethonium dibromide dihydrate	1	01D09_rep_C_Hexamethonium dibromide dihydrate	1.036
Hexamethonium dibromide dihydrate	1	01D09_rep_C_Hexamethonium dibromide dihydrate	1.036
Levodopa	1	01B08_rep_C_Levodopa	1.02
Levodopa	1	01B08_rep_C_Levodopa	1.02
Acetazolamide	1	01A04_rep_C_Acetazolamide	1.188
Acetazolamide	1	01A04_rep_C_Acetazolamide	1.188
Norethynodrel	1	01C05_rep_C_Norethynodrel	1.172
Norethynodrel	1	01C05_rep_C_Norethynodrel	1.172
Diflunisal	1	01D10_rep_C_Diflunisal	1.092
Diflunisal	1	01D10_rep_C_Diflunisal	1.092
Todralazine hydrochloride	1	01H02_rep_C_Todralazine hydrochloride	0.852
Todralazine hydrochloride	1	01H02_rep_C_Todralazine hydrochloride	0.852
Homatropine hydrobromide (R,S)	1	01G03_rep_C_Homatropine hydrobromide (R,S)	1.112
Homatropine hydrobromide (R,S)	1	01G03_rep_C_Homatropine hydrobromide (R,S)	1.112
DMSO	1	01B01_rep_C_DMSO	0.856
DMSO	1	01B01_rep_C_DMSO	0.856
Sulpiride	1	01F07_rep_C_Sulpiride	0.86
Sulpiride	1	01F07_rep_C_Sulpiride	0.86
Hydrochlorothiazide	1	01A10_rep_C_Hydrochlorothiazide	0.952
Hydrochlorothiazide	1	01A10_rep_C_Hydrochlorothiazide	0.952
Acetohexamide	1	01F06_rep_C_Acetohexamide	0.884
Acetohexamide	1	01F06_rep_C_Acetohexamide	0.884
Chloramphenicol	1	01D02_rep_C_Chloramphenicol	1.04
Chloramphenicol	1	01D02_rep_C_Chloramphenicol	1.04
Niclosamide	1	01D11_rep_C_Niclosamide	1.116
Niclosamide	1	01D11_rep_C_Niclosamide	1.116
Cimetidine	1	01C07_rep_C_Cimetidine	0.724
Cimetidine	1	01C07_rep_C_Cimetidine	0.724
Sulfadiazine	1	01C04_rep_C_Sulfadiazine	0.924
Sulfadiazine	1	01C04_rep_C_Sulfadiazine	0.924
Azaguanine-8	1	01A02_rep_C_Azaguanine-8	0.992
Azaguanine-8	1	01A02_rep_C_Azaguanine-8	0.992
Antipyrine, 4-hydroxy	1	01C11_rep_C_Antipyrine, 4-hydroxy	1.024
Antipyrine, 4-hydroxy	1	01C11_rep_C_Antipyrine, 4-hydroxy	1.024
Allantoin	1	01A03_rep_C_Allantoin	1.148
Allantoin	1	01A03_rep_C_Allantoin	1.148
Amyleine hydrochloride	1	01E10_rep_C_Amyleine hydrochloride	0.904
Amyleine hydrochloride	1	01E10_rep_C_Amyleine hydrochloride	0.904
Idoxuridine	1	01B09_rep_C_Idoxuridine	1.04
Idoxuridine	1	01B09_rep_C_Idoxuridine	1.04
Prednisone	1	01H08_rep_C_Prednisone	0.884
Prednisone	1	01H08_rep_C_Prednisone	0.884
DMSO	1	01A01_rep_C_DMSO	0.984
DMSO	1	01A01_rep_C_DMSO	0.984
Naphazoline hydrochloride	1	01E07_rep_C_Naphazoline hydrochloride	0.884
Naphazoline hydrochloride	1	01E07_rep_C_Naphazoline hydrochloride	0.884
Carbamazepine	1	01F03_rep_C_Carbamazepine	0.932
Carbamazepine	1	01F03_rep_C_Carbamazepine	0.932
Isoxsuprine hydrochloride	1	01G09_rep_C_Isoxsuprine hydrochloride	1.08
Isoxsuprine hydrochloride	1	01G09_rep_C_Isoxsuprine hydrochloride	1.08
Dibucaine	1	01H07_rep_C_Dibucaine	0.828
Dibucaine	1	01H07_rep_C_Dibucaine	0.828
Metformin hydrochloride	1	01A05_rep_C_Metformin hydrochloride	1.08
Metformin hydrochloride	1	01A05_rep_C_Metformin hydrochloride	1.08
Atracurium besylate	1	01A06_rep_C_Atracurium besylate	0.876
Atracurium besylate	1	01A06_rep_C_Atracurium besylate	0.876
Chloramphenicol_ctrl	1	01F01_rep_C_Chloramphenicol_ctrl	1.144
Chloramphenicol_ctrl	1	01F01_rep_C_Chloramphenicol_ctrl	1.144
Hydroflumethiazide	1	01B04_rep_C_Hydroflumethiazide	1.152
Hydroflumethiazide	1	01B04_rep_C_Hydroflumethiazide	1.152
Ticlopidine hydrochloride	1	01E08_rep_C_Ticlopidine hydrochloride	1.06
Ticlopidine hydrochloride	1	01E08_rep_C_Ticlopidine hydrochloride	1.06
Heptaminol hydrochloride	1	01B06_rep_C_Heptaminol hydrochloride	0.94
Heptaminol hydrochloride	1	01B06_rep_C_Heptaminol hydrochloride	0.94
Epirizole	1	01D03_rep_C_Epirizole	1.056
Epirizole	1	01D03_rep_C_Epirizole	1.056
Triamterene	1	01D05_rep_C_Triamterene	1.088
Triamterene	1	01D05_rep_C_Triamterene	1.088
Diphemanil methylsulfate	1	01H10_rep_C_Diphemanil methylsulfate	0.92
Diphemanil methylsulfate	1	01H10_rep_C_Diphemanil methylsulfate	0.92
Trimethobenzamide hydrochloride	1	01H11_rep_C_Trimethobenzamide hydrochloride	0.876
Trimethobenzamide hydrochloride	1	01H11_rep_C_Trimethobenzamide hydrochloride	0.876
Sulfacetamide sodic hydrate	1	01B05_rep_C_Sulfacetamide sodic hydrate	1.132
Sulfacetamide sodic hydrate	1	01B05_rep_C_Sulfacetamide sodic hydrate	1.132
Triflupromazine hydrochloride	1	01F04_rep_C_Triflupromazine hydrochloride	1.052
Triflupromazine hydrochloride	1	01F04_rep_C_Triflupromazine hydrochloride	1.052
Amprolium hydrochloride	1	01A09_rep_C_Amprolium hydrochloride	1.048
Amprolium hydrochloride	1	01A09_rep_C_Amprolium hydrochloride	1.048
Miconazole	1	01G08_rep_C_Miconazole	0.98
Miconazole	1	01G08_rep_C_Miconazole	0.98
Mefenamic acid	1	01F05_rep_C_Mefenamic acid	1.044
Mefenamic acid	1	01F05_rep_C_Mefenamic acid	1.044
Nifedipine	1	01G04_rep_C_Nifedipine	1.064
Nifedipine	1	01G04_rep_C_Nifedipine	1.064
Imipramine hydrochloride	1	01H03_rep_C_Imipramine hydrochloride	1.052
Imipramine hydrochloride	1	01H03_rep_C_Imipramine hydrochloride	1.052
Dapsone	1	01D06_rep_C_Dapsone	0.912
Dapsone	1	01D06_rep_C_Dapsone	0.912
Tolnaftate	1	01G11_rep_C_Tolnaftate	0.888
Tolnaftate	1	01G11_rep_C_Tolnaftate	0.888
Diphenhydramine hydrochloride	1	01G06_rep_C_Diphenhydramine hydrochloride	0.82
Diphenhydramine hydrochloride	1	01G06_rep_C_Diphenhydramine hydrochloride	0.82
Naproxen	1	01E06_rep_C_Naproxen	0.82
Naproxen	1	01E06_rep_C_Naproxen	0.82
Adiphenine hydrochloride	1	01H06_rep_C_Adiphenine hydrochloride	0.788
Adiphenine hydrochloride	1	01H06_rep_C_Adiphenine hydrochloride	0.788
Acebutolol hydrochloride	1	01G10_rep_C_Acebutolol hydrochloride	1.04
Acebutolol hydrochloride	1	01G10_rep_C_Acebutolol hydrochloride	1.04
Amiloride hydrochloride dihydrate	1	01A08_rep_C_Amiloride hydrochloride dihydrate	1.068
Amiloride hydrochloride dihydrate	1	01A08_rep_C_Amiloride hydrochloride dihydrate	1.068
Moxisylyte hydrochoride	1	01E03_rep_C_Moxisylyte hydrochoride	1.06
Moxisylyte hydrochoride	1	01E03_rep_C_Moxisylyte hydrochoride	1.06
Sulfaguanidine	1	01A11_rep_C_Sulfaguanidine	0.8
Sulfaguanidine	1	01A11_rep_C_Sulfaguanidine	0.8
Isoflupredone acetate	1	01A07_rep_C_Isoflupredone acetate	0.84
Isoflupredone acetate	1	01A07_rep_C_Isoflupredone acetate	0.84
Minoxidil	1	01B11_rep_C_Minoxidil	0.936
Minoxidil	1	01B11_rep_C_Minoxidil	0.936
Benzonatate	1	01B03_rep_C_Benzonatate	1.16
Benzonatate	1	01B03_rep_C_Benzonatate	1.16
Pheniramine maleate	1	01F10_rep_C_Pheniramine maleate	0.8
Pheniramine maleate	1	01F10_rep_C_Pheniramine maleate	0.8
Chloramphenicol_ctrl	1	01H01_rep_C_Chloramphenicol_ctrl	1.06
Chloramphenicol_ctrl	1	01H01_rep_C_Chloramphenicol_ctrl	1.06
Thioridazine hydrochloride	1	01H09_rep_C_Thioridazine hydrochloride	1.092
Thioridazine hydrochloride	1	01H09_rep_C_Thioridazine hydrochloride	1.092
Ethambutol dihydrochloride	1	01C09_rep_C_Ethambutol dihydrochloride	1.1
Ethambutol dihydrochloride	1	01C09_rep_C_Ethambutol dihydrochloride	1.1
Tolazoline hydrochloride	1	01F11_rep_C_Tolazoline hydrochloride	0.936
Tolazoline hydrochloride	1	01F11_rep_C_Tolazoline hydrochloride	0.936
Thiamphenicol	1	01C06_rep_C_Thiamphenicol	0.844
Thiamphenicol	1	01C06_rep_C_Thiamphenicol	0.844
Isoxicam	1	01E05_rep_C_Isoxicam	1.116
Isoxicam	1	01E05_rep_C_Isoxicam	1.116
Meticrane	1	01B02_rep_C_Meticrane	0.984
Meticrane	1	01B02_rep_C_Meticrane	0.984
Lidocaine hydrochloride	1	01E11_rep_C_Lidocaine hydrochloride	0.912
Lidocaine hydrochloride	1	01E11_rep_C_Lidocaine hydrochloride	0.912
Antipyrine	1	01C10_rep_C_Antipyrine	1.044
Antipyrine	1	01C10_rep_C_Antipyrine	1.044
Benoxinate hydrochloride	1	01F08_rep_C_Benoxinate hydrochloride	0.852
Benoxinate hydrochloride	1	01F08_rep_C_Benoxinate hydrochloride	0.852
Hexamethonium dibromide dihydrate	1	01D09_rep_D_Hexamethonium dibromide dihydrate	1.052
Hexamethonium dibromide dihydrate	1	01D09_rep_D_Hexamethonium dibromide dihydrate	1.052
Atracurium besylate	1	01A06_rep_D_Atracurium besylate	0.876
Atracurium besylate	1	01A06_rep_D_Atracurium besylate	0.876
Chloramphenicol_ctrl	1	01G01_rep_D_Chloramphenicol_ctrl	0.9
Chloramphenicol_ctrl	1	01G01_rep_D_Chloramphenicol_ctrl	0.9
Benzonatate	1	01B03_rep_D_Benzonatate	1.08
Benzonatate	1	01B03_rep_D_Benzonatate	1.08
Naphazoline hydrochloride	1	01E07_rep_D_Naphazoline hydrochloride	0.856
Naphazoline hydrochloride	1	01E07_rep_D_Naphazoline hydrochloride	0.856
DMSO	1	01D01_rep_D_DMSO	1.016
DMSO	1	01D01_rep_D_DMSO	1.016
Hydroflumethiazide	1	01B04_rep_D_Hydroflumethiazide	1.052
Hydroflumethiazide	1	01B04_rep_D_Hydroflumethiazide	1.052
Cimetidine	1	01C07_rep_D_Cimetidine	0.716
Cimetidine	1	01C07_rep_D_Cimetidine	0.716
Heptaminol hydrochloride	1	01B06_rep_D_Heptaminol hydrochloride	0.92
Heptaminol hydrochloride	1	01B06_rep_D_Heptaminol hydrochloride	0.92
Sulindac	1	01H04_rep_D_Sulindac	1.052
Sulindac	1	01H04_rep_D_Sulindac	1.052
Pheniramine maleate	1	01F10_rep_D_Pheniramine maleate	0.808
Pheniramine maleate	1	01F10_rep_D_Pheniramine maleate	0.808
Doxylamine succinate	1	01C08_rep_D_Doxylamine succinate	0.96
Doxylamine succinate	1	01C08_rep_D_Doxylamine succinate	0.96
Captopril	1	01B10_rep_D_Captopril	0.936
Captopril	1	01B10_rep_D_Captopril	0.936
Isoxsuprine hydrochloride	1	01G09_rep_D_Isoxsuprine hydrochloride	1.012
Isoxsuprine hydrochloride	1	01G09_rep_D_Isoxsuprine hydrochloride	1.012
Niclosamide	1	01D11_rep_D_Niclosamide	1.068
Niclosamide	1	01D11_rep_D_Niclosamide	1.068
Amiloride hydrochloride dihydrate	1	01A08_rep_D_Amiloride hydrochloride dihydrate	1.06
Amiloride hydrochloride dihydrate	1	01A08_rep_D_Amiloride hydrochloride dihydrate	1.06
Ethambutol dihydrochloride	1	01C09_rep_D_Ethambutol dihydrochloride	1.124
Ethambutol dihydrochloride	1	01C09_rep_D_Ethambutol dihydrochloride	1.124
Oxethazaine	1	01F09_rep_D_Oxethazaine	0.888
Oxethazaine	1	01F09_rep_D_Oxethazaine	0.888
Allantoin	1	01A03_rep_D_Allantoin	1.144
Allantoin	1	01A03_rep_D_Allantoin	1.144
Chlorpromazine hydrochloride	1	01G05_rep_D_Chlorpromazine hydrochloride	1.084
Chlorpromazine hydrochloride	1	01G05_rep_D_Chlorpromazine hydrochloride	1.084
Chloramphenicol_ctrl	1	01H01_rep_D_Chloramphenicol_ctrl	0.968
Chloramphenicol_ctrl	1	01H01_rep_D_Chloramphenicol_ctrl	0.968
Procaine hydrochloride	1	01E02_rep_D_Procaine hydrochloride	0.98
Procaine hydrochloride	1	01E02_rep_D_Procaine hydrochloride	0.98
Adiphenine hydrochloride	1	01H06_rep_D_Adiphenine hydrochloride	0.756
Adiphenine hydrochloride	1	01H06_rep_D_Adiphenine hydrochloride	0.756
Acetazolamide	1	01A04_rep_D_Acetazolamide	1.18
Acetazolamide	1	01A04_rep_D_Acetazolamide	1.18
Thioridazine hydrochloride	1	01H09_rep_D_Thioridazine hydrochloride	1.028
Thioridazine hydrochloride	1	01H09_rep_D_Thioridazine hydrochloride	1.028
Dicyclomine hydrochloride	1	01E09_rep_D_Dicyclomine hydrochloride	0.936
Dicyclomine hydrochloride	1	01E09_rep_D_Dicyclomine hydrochloride	0.936
Diphemanil methylsulfate	1	01H10_rep_D_Diphemanil methylsulfate	0.848
Diphemanil methylsulfate	1	01H10_rep_D_Diphemanil methylsulfate	0.848
Troleandomycin	1	01D07_rep_D_Troleandomycin	0.92
Troleandomycin	1	01D07_rep_D_Troleandomycin	0.92
Carbamazepine	1	01F03_rep_D_Carbamazepine	0.972
Carbamazepine	1	01F03_rep_D_Carbamazepine	0.972
Betazole hydrochloride	1	01E04_rep_D_Betazole hydrochloride	1.032
Betazole hydrochloride	1	01E04_rep_D_Betazole hydrochloride	1.032
Diphenhydramine hydrochloride	1	01G06_rep_D_Diphenhydramine hydrochloride	0.752
Diphenhydramine hydrochloride	1	01G06_rep_D_Diphenhydramine hydrochloride	0.752
Chloramphenicol_ctrl	1	01E01_rep_D_Chloramphenicol_ctrl	0.892
Chloramphenicol_ctrl	1	01E01_rep_D_Chloramphenicol_ctrl	0.892
Dibucaine	1	01H07_rep_D_Dibucaine	0.796
Dibucaine	1	01H07_rep_D_Dibucaine	0.796
Antipyrine	1	01C10_rep_D_Antipyrine	1.076
Antipyrine	1	01C10_rep_D_Antipyrine	1.076
Chloramphenicol	1	01D02_rep_D_Chloramphenicol	0.996
Chloramphenicol	1	01D02_rep_D_Chloramphenicol	0.996
Diprophylline	1	01D04_rep_D_Diprophylline	1.044
Diprophylline	1	01D04_rep_D_Diprophylline	1.044
Chloramphenicol_ctrl	1	01F01_rep_D_Chloramphenicol_ctrl	1.044
Chloramphenicol_ctrl	1	01F01_rep_D_Chloramphenicol_ctrl	1.044
Amyleine hydrochloride	1	01E10_rep_D_Amyleine hydrochloride	0.94
Amyleine hydrochloride	1	01E10_rep_D_Amyleine hydrochloride	0.94
Todralazine hydrochloride	1	01H02_rep_D_Todralazine hydrochloride	0.784
Todralazine hydrochloride	1	01H02_rep_D_Todralazine hydrochloride	0.784
Pyrimethamine	1	01D08_rep_D_Pyrimethamine	1.132
Pyrimethamine	1	01D08_rep_D_Pyrimethamine	1.132
Norethynodrel	1	01C05_rep_D_Norethynodrel	1.128
Norethynodrel	1	01C05_rep_D_Norethynodrel	1.128
Sulfadiazine	1	01C04_rep_D_Sulfadiazine	0.924
Sulfadiazine	1	01C04_rep_D_Sulfadiazine	0.924
Minaprine dihydrochloride	1	01G07_rep_D_Minaprine dihydrochloride	0.8
Minaprine dihydrochloride	1	01G07_rep_D_Minaprine dihydrochloride	0.8
Imipramine hydrochloride	1	01H03_rep_D_Imipramine hydrochloride	0.996
Imipramine hydrochloride	1	01H03_rep_D_Imipramine hydrochloride	0.996
Moxisylyte hydrochoride	1	01E03_rep_D_Moxisylyte hydrochoride	1.016
Moxisylyte hydrochoride	1	01E03_rep_D_Moxisylyte hydrochoride	1.016
Isoflupredone acetate	1	01A07_rep_D_Isoflupredone acetate	0.832
Isoflupredone acetate	1	01A07_rep_D_Isoflupredone acetate	0.832
Sulfaguanidine	1	01A11_rep_D_Sulfaguanidine	0.792
Sulfaguanidine	1	01A11_rep_D_Sulfaguanidine	0.792
Sulfacetamide sodic hydrate	1	01B05_rep_D_Sulfacetamide sodic hydrate	1.136
Sulfacetamide sodic hydrate	1	01B05_rep_D_Sulfacetamide sodic hydrate	1.136
Epirizole	1	01D03_rep_D_Epirizole	1.04
Epirizole	1	01D03_rep_D_Epirizole	1.04
Acetohexamide	1	01F06_rep_D_Acetohexamide	0.872
Acetohexamide	1	01F06_rep_D_Acetohexamide	0.872
Lidocaine hydrochloride	1	01E11_rep_D_Lidocaine hydrochloride	0.872
Lidocaine hydrochloride	1	01E11_rep_D_Lidocaine hydrochloride	0.872
Morantel tartrate	1	01G02_rep_D_Morantel tartrate	0.768
Morantel tartrate	1	01G02_rep_D_Morantel tartrate	0.768
Azaguanine-8	1	01A02_rep_D_Azaguanine-8	0.904
Azaguanine-8	1	01A02_rep_D_Azaguanine-8	0.904
Prednisone	1	01H08_rep_D_Prednisone	0.84
Prednisone	1	01H08_rep_D_Prednisone	0.84
Amitryptiline hydrochloride	1	01H05_rep_D_Amitryptiline hydrochloride	1.112
Amitryptiline hydrochloride	1	01H05_rep_D_Amitryptiline hydrochloride	1.112
Trimethobenzamide hydrochloride	1	01H11_rep_D_Trimethobenzamide hydrochloride	0.828
Trimethobenzamide hydrochloride	1	01H11_rep_D_Trimethobenzamide hydrochloride	0.828
Dapsone	1	01D06_rep_D_Dapsone	0.912
Dapsone	1	01D06_rep_D_Dapsone	0.912
Tolnaftate	1	01G11_rep_D_Tolnaftate	0.872
Tolnaftate	1	01G11_rep_D_Tolnaftate	0.872
Sulfaphenazole	1	01C02_rep_D_Sulfaphenazole	0.948
Sulfaphenazole	1	01C02_rep_D_Sulfaphenazole	0.948
Triamterene	1	01D05_rep_D_Triamterene	1.04
Triamterene	1	01D05_rep_D_Triamterene	1.04
Minoxidil	1	01B11_rep_D_Minoxidil	0.908
Minoxidil	1	01B11_rep_D_Minoxidil	0.908
Mefenamic acid	1	01F05_rep_D_Mefenamic acid	1.044
Mefenamic acid	1	01F05_rep_D_Mefenamic acid	1.044
Benoxinate hydrochloride	1	01F08_rep_D_Benoxinate hydrochloride	0.848
Benoxinate hydrochloride	1	01F08_rep_D_Benoxinate hydrochloride	0.848
Nifedipine	1	01G04_rep_D_Nifedipine	0.992
Nifedipine	1	01G04_rep_D_Nifedipine	0.992
Meticrane	1	01B02_rep_D_Meticrane	0.932
Meticrane	1	01B02_rep_D_Meticrane	0.932
Sulpiride	1	01F07_rep_D_Sulpiride	0.836
Sulpiride	1	01F07_rep_D_Sulpiride	0.836
Triflupromazine hydrochloride	1	01F04_rep_D_Triflupromazine hydrochloride	1.024
Triflupromazine hydrochloride	1	01F04_rep_D_Triflupromazine hydrochloride	1.024
Hydrochlorothiazide	1	01A10_rep_D_Hydrochlorothiazide	0.968
Hydrochlorothiazide	1	01A10_rep_D_Hydrochlorothiazide	0.968
Idoxuridine	1	01B09_rep_D_Idoxuridine	1.076
Idoxuridine	1	01B09_rep_D_Idoxuridine	1.076
Ticlopidine hydrochloride	1	01E08_rep_D_Ticlopidine hydrochloride	1.068
Ticlopidine hydrochloride	1	01E08_rep_D_Ticlopidine hydrochloride	1.068
Panthenol (D)	1	01C03_rep_D_Panthenol (D)	0.96
Panthenol (D)	1	01C03_rep_D_Panthenol (D)	0.96
DMSO	1	01A01_rep_D_DMSO	0.928
DMSO	1	01A01_rep_D_DMSO	0.928
Levodopa	1	01B08_rep_D_Levodopa	0.96
Levodopa	1	01B08_rep_D_Levodopa	0.96
Sulfathiazole	1	01B07_rep_D_Sulfathiazole	1.012
Sulfathiazole	1	01B07_rep_D_Sulfathiazole	1.012
Thiamphenicol	1	01C06_rep_D_Thiamphenicol	0.808
Thiamphenicol	1	01C06_rep_D_Thiamphenicol	0.808
Antipyrine, 4-hydroxy	1	01C11_rep_D_Antipyrine, 4-hydroxy	1.016
Antipyrine, 4-hydroxy	1	01C11_rep_D_Antipyrine, 4-hydroxy	1.016
Acebutolol hydrochloride	1	01G10_rep_D_Acebutolol hydrochloride	0.948
Acebutolol hydrochloride	1	01G10_rep_D_Acebutolol hydrochloride	0.948
Homatropine hydrobromide (R,S)	1	01G03_rep_D_Homatropine hydrobromide (R,S)	1.044
Homatropine hydrobromide (R,S)	1	01G03_rep_D_Homatropine hydrobromide (R,S)	1.044
Metformin hydrochloride	1	01A05_rep_D_Metformin hydrochloride	1.032
Metformin hydrochloride	1	01A05_rep_D_Metformin hydrochloride	1.032
Naproxen	1	01E06_rep_D_Naproxen	0.84
Naproxen	1	01E06_rep_D_Naproxen	0.84
Isoxicam	1	01E05_rep_D_Isoxicam	1.04
Isoxicam	1	01E05_rep_D_Isoxicam	1.04
DMSO	1	01C01_rep_D_DMSO	0.896
DMSO	1	01C01_rep_D_DMSO	0.896
Amprolium hydrochloride	1	01A09_rep_D_Amprolium hydrochloride	1.008
Amprolium hydrochloride	1	01A09_rep_D_Amprolium hydrochloride	1.008
Miconazole	1	01G08_rep_D_Miconazole	0.952
Miconazole	1	01G08_rep_D_Miconazole	0.952
Mupirocin	1	01F02_rep_D_Mupirocin	0.924
Mupirocin	1	01F02_rep_D_Mupirocin	0.924
Diflunisal	1	01D10_rep_D_Diflunisal	1.12
Diflunisal	1	01D10_rep_D_Diflunisal	1.12
Tolazoline hydrochloride	1	01F11_rep_D_Tolazoline hydrochloride	0.916
Tolazoline hydrochloride	1	01F11_rep_D_Tolazoline hydrochloride	0.916
Clindamycin hydrochloride	2	02F08_rep_A_Clindamycin hydrochloride	0.82
Clindamycin hydrochloride	2	02F08_rep_A_Clindamycin hydrochloride	0.82
Hydroxyzine dihydrochloride	2	02F04_rep_A_Hydroxyzine dihydrochloride	0.836
Hydroxyzine dihydrochloride	2	02F04_rep_A_Hydroxyzine dihydrochloride	0.836
Chlorhexidine	2	02G04_rep_A_Chlorhexidine	0.896
Chlorhexidine	2	02G04_rep_A_Chlorhexidine	0.896
Isoconazole	2	02E08_rep_A_Isoconazole	0.684
Isoconazole	2	02E08_rep_A_Isoconazole	0.684
DMSO	2	02C01_rep_A_DMSO	1.012
DMSO	2	02C01_rep_A_DMSO	1.012
Metolazone	2	02D03_rep_A_Metolazone	1.012
Ivermectin	2	02H07_rep_A_Ivermectin	0.976
Ivermectin	2	02H07_rep_A_Ivermectin	0.976
Lynestrenol	2	02B06_rep_A_Lynestrenol	0.956
Lynestrenol	2	02B06_rep_A_Lynestrenol	0.956
Oxandrolone	2	02C11_rep_A_Oxandrolone	0.824
Oxandrolone	2	02C11_rep_A_Oxandrolone	0.824
Baclofen (R,S)	2	02A06_rep_A_Baclofen (R,S)	0.984
Baclofen (R,S)	2	02A06_rep_A_Baclofen (R,S)	0.984
Nicergoline	2	02G08_rep_A_Nicergoline	0.848
Nicergoline	2	02G08_rep_A_Nicergoline	0.848
Ampicillin trihydrate	2	02D05_rep_A_Ampicillin trihydrate	1.004
Ampicillin trihydrate	2	02D05_rep_A_Ampicillin trihydrate	1.004
Zimelidine dihydrochloride monohydrate	2	02B03_rep_A_Zimelidine dihydrochloride monohydrate	1.06
Zimelidine dihydrochloride monohydrate	2	02B03_rep_A_Zimelidine dihydrochloride monohydrate	1.06
Loperamide hydrochloride	2	02G05_rep_A_Loperamide hydrochloride	0.96
Loperamide hydrochloride	2	02G05_rep_A_Loperamide hydrochloride	0.96
Azacyclonol	2	02B04_rep_A_Azacyclonol	1.076
Azacyclonol	2	02B04_rep_A_Azacyclonol	1.076
Josamycin	2	02H05_rep_A_Josamycin	0.848
Josamycin	2	02H05_rep_A_Josamycin	0.848
Dihydroergotamine tartrate	2	02G11_rep_A_Dihydroergotamine tartrate	0.872
Dihydroergotamine tartrate	2	02G11_rep_A_Dihydroergotamine tartrate	0.872
Pirenzepine dihydrochloride	2	02E10_rep_A_Pirenzepine dihydrochloride	0.848
Pirenzepine dihydrochloride	2	02E10_rep_A_Pirenzepine dihydrochloride	0.848
Amfepramone hydrochloride	2	02E03_rep_A_Amfepramone hydrochloride	0.872
Amfepramone hydrochloride	2	02E03_rep_A_Amfepramone hydrochloride	0.872
Chloramphenicol_ctrl	2	02H01_rep_A_Chloramphenicol_ctrl	1.044
Chloramphenicol_ctrl	2	02H01_rep_A_Chloramphenicol_ctrl	1.044
Spironolactone	2	02E09_rep_A_Spironolactone	0.776
Spironolactone	2	02E09_rep_A_Spironolactone	0.776
Busulfan	2	02A10_rep_A_Busulfan	0.932
Busulfan	2	02A10_rep_A_Busulfan	0.932
Ciprofloxacin hydrochloride monohydrate	2	02D04_rep_A_Ciprofloxacin hydrochloride monohydrate	0.78
Ciprofloxacin hydrochloride monohydrate	2	02D04_rep_A_Ciprofloxacin hydrochloride monohydrate	0.78
Chloroxine	2	02H03_rep_A_Chloroxine	0.848
Chloroxine	2	02H03_rep_A_Chloroxine	0.848
Haloperidol	2	02D06_rep_A_Haloperidol	0.944
Haloperidol	2	02D06_rep_A_Haloperidol	0.944
Paclitaxel	2	02H06_rep_A_Paclitaxel	0.848
Paclitaxel	2	02H06_rep_A_Paclitaxel	0.848
Tioconazole	2	02E05_rep_A_Tioconazole	0.76
Tioconazole	2	02E05_rep_A_Tioconazole	0.76
Khellin	2	02B02_rep_A_Khellin	1.064
Khellin	2	02B02_rep_A_Khellin	1.064
R(-) Apomorphine hydrochloride hemihydrate	2	02C02_rep_A_R(-) Apomorphine hydrochloride hemihydrate	0.964
R(-) Apomorphine hydrochloride hemihydrate	2	02C02_rep_A_R(-) Apomorphine hydrochloride hemihydrate	0.964
Chloramphenicol_ctrl	2	02G01_rep_A_Chloramphenicol_ctrl	1.016
Chloramphenicol_ctrl	2	02G01_rep_A_Chloramphenicol_ctrl	1.016
Dizocilpine maleate	2	02C10_rep_A_Dizocilpine maleate	0.736
Dizocilpine maleate	2	02C10_rep_A_Dizocilpine maleate	0.736
Canrenoic acid potassium salt	2	02G09_rep_A_Canrenoic acid potassium salt	0.844
Canrenoic acid potassium salt	2	02G09_rep_A_Canrenoic acid potassium salt	0.844
Edrophonium chloride	2	02A04_rep_A_Edrophonium chloride	1.064
Edrophonium chloride	2	02A04_rep_A_Edrophonium chloride	1.064
Chloramphenicol_ctrl	2	02F01_rep_A_Chloramphenicol_ctrl	1.024
Chloramphenicol_ctrl	2	02F01_rep_A_Chloramphenicol_ctrl	1.024
Methotrexate	2	02F06_rep_A_Methotrexate	0.88
Methotrexate	2	02F06_rep_A_Methotrexate	0.88
Famotidine	2	02C05_rep_A_Famotidine	0.908
Famotidine	2	02C05_rep_A_Famotidine	0.908
Azathioprine	2	02B05_rep_A_Azathioprine	1.044
Naloxone hydrochloride	2	02D02_rep_A_Naloxone hydrochloride	0.884
Naloxone hydrochloride	2	02D02_rep_A_Naloxone hydrochloride	0.884
Cefotaxime sodium salt	2	02F10_rep_A_Cefotaxime sodium salt	0.856
Cefotaxime sodium salt	2	02F10_rep_A_Cefotaxime sodium salt	0.856
DMSO	2	02B01_rep_A_DMSO	1.02
DMSO	2	02B01_rep_A_DMSO	1.02
Gentamicine sulfate	2	02H11_rep_A_Gentamicine sulfate	0.856
Gentamicine sulfate	2	02H11_rep_A_Gentamicine sulfate	0.856
Naltrexone hydrochloride dihydrate	2	02D07_rep_A_Naltrexone hydrochloride dihydrate	0.924
Naltrexone hydrochloride dihydrate	2	02D07_rep_A_Naltrexone hydrochloride dihydrate	0.924
Nalbuphine hydrochloride	2	02D09_rep_A_Nalbuphine hydrochloride	0.908
Nalbuphine hydrochloride	2	02D09_rep_A_Nalbuphine hydrochloride	0.908
Tetracycline hydrochloride	2	02F11_rep_A_Tetracycline hydrochloride	0.724
Tetracycline hydrochloride	2	02F11_rep_A_Tetracycline hydrochloride	0.724
Terfenadine	2	02F09_rep_A_Terfenadine	0.936
Terfenadine	2	02F09_rep_A_Terfenadine	0.936
Disulfiram	2	02B08_rep_A_Disulfiram	0.928
Disulfiram	2	02B08_rep_A_Disulfiram	0.928
Dipyridamole	2	02G03_rep_A_Dipyridamole	0.956
Dipyridamole	2	02G03_rep_A_Dipyridamole	0.956
Tamoxifen citrate	2	02G07_rep_A_Tamoxifen citrate	0.836
Tamoxifen citrate	2	02G07_rep_A_Tamoxifen citrate	0.836
Triamcinolone	2	02D11_rep_A_Triamcinolone	0.816
Triamcinolone	2	02D11_rep_A_Triamcinolone	0.816
Chlorpheniramine maleate	2	02D08_rep_A_Chlorpheniramine maleate	0.972
Chlorpheniramine maleate	2	02D08_rep_A_Chlorpheniramine maleate	0.972
Amoxapine	2	02C03_rep_A_Amoxapine	0.996
Amoxapine	2	02C03_rep_A_Amoxapine	0.996
Nomifensine maleate	2	02C09_rep_A_Nomifensine maleate	0.812
Nomifensine maleate	2	02C09_rep_A_Nomifensine maleate	0.812
Dihydrostreptomycin sulfate	2	02H10_rep_A_Dihydrostreptomycin sulfate	0.832
Dihydrostreptomycin sulfate	2	02H10_rep_A_Dihydrostreptomycin sulfate	0.832
Gallamine triethiodide	2	02H08_rep_A_Gallamine triethiodide	0.968
Gallamine triethiodide	2	02H08_rep_A_Gallamine triethiodide	0.968
Moroxidine hydrochloride	2	02A05_rep_A_Moroxidine hydrochloride	0.936
Moroxidine hydrochloride	2	02A05_rep_A_Moroxidine hydrochloride	0.936
Pindolol	2	02A11_rep_A_Pindolol	0.956
Pindolol	2	02A11_rep_A_Pindolol	0.956
Guanabenz acetate	2	02B07_rep_A_Guanabenz acetate	0.864
Guanabenz acetate	2	02B07_rep_A_Guanabenz acetate	0.864
Diltiazem hydrochloride	2	02F05_rep_A_Diltiazem hydrochloride	0.848
Diltiazem hydrochloride	2	02F05_rep_A_Diltiazem hydrochloride	0.848
Thioproperazine dimesylate	2	02G10_rep_A_Thioproperazine dimesylate	0.856
Thioproperazine dimesylate	2	02G10_rep_A_Thioproperazine dimesylate	0.856
Chloramphenicol_ctrl	2	02E01_rep_A_Chloramphenicol_ctrl	1.024
Chloramphenicol_ctrl	2	02E01_rep_A_Chloramphenicol_ctrl	1.024
Nocodazole	2	02B11_rep_A_Nocodazole	0.836
Nocodazole	2	02B11_rep_A_Nocodazole	0.836
Cyproheptadine hydrochloride	2	02C04_rep_A_Cyproheptadine hydrochloride	0.884
Cyproheptadine hydrochloride	2	02C04_rep_A_Cyproheptadine hydrochloride	0.884
Dexamethasone acetate	2	02E11_rep_A_Dexamethasone acetate	0.864
Dexamethasone acetate	2	02E11_rep_A_Dexamethasone acetate	0.864
Perphenazine	2	02E06_rep_A_Perphenazine	0.912
Perphenazine	2	02E06_rep_A_Perphenazine	0.912
Loxapine succinate	2	02F03_rep_A_Loxapine succinate	0.972
Loxapine succinate	2	02F03_rep_A_Loxapine succinate	0.972
Dehydrocholic acid	2	02E04_rep_A_Dehydrocholic acid	0.924
Dehydrocholic acid	2	02E04_rep_A_Dehydrocholic acid	0.924
Neomycin sulfate	2	02H09_rep_A_Neomycin sulfate	0.76
Neomycin sulfate	2	02H09_rep_A_Neomycin sulfate	0.76
Mefloquine hydrochloride	2	02E07_rep_A_Mefloquine hydrochloride	0.7
Mefloquine hydrochloride	2	02E07_rep_A_Mefloquine hydrochloride	0.7
Acetylsalicylsalicylic acid	2	02B09_rep_A_Acetylsalicylsalicylic acid	0.804
Acetylsalicylsalicylic acid	2	02B09_rep_A_Acetylsalicylsalicylic acid	0.804
Mianserine hydrochloride	2	02B10_rep_A_Mianserine hydrochloride	0.848
Mianserine hydrochloride	2	02B10_rep_A_Mianserine hydrochloride	0.848
Nicorandil	2	02C07_rep_A_Nicorandil	0.732
Nicorandil	2	02C07_rep_A_Nicorandil	0.732
Chlortetracycline hydrochloride	2	02G06_rep_A_Chlortetracycline hydrochloride	0.936
Chlortetracycline hydrochloride	2	02G06_rep_A_Chlortetracycline hydrochloride	0.936
Fulvestrant	2	02A03_rep_A_Fulvestrant	1.096
Fulvestrant	2	02A03_rep_A_Fulvestrant	1.096
Didanosine	2	02H04_rep_A_Didanosine	0.94
Didanosine	2	02H04_rep_A_Didanosine	0.94
DMSO	2	02D01_rep_A_DMSO	0.988
DMSO	2	02D01_rep_A_DMSO	0.988
Glipizide	2	02F02_rep_A_Glipizide	0.948
Glipizide	2	02F02_rep_A_Glipizide	0.948
Verapamil hydrochloride	2	02G02_rep_A_Verapamil hydrochloride	1.02
Verapamil hydrochloride	2	02G02_rep_A_Verapamil hydrochloride	1.02
Amidopyrine	2	02A09_rep_A_Amidopyrine	0.812
Amidopyrine	2	02A09_rep_A_Amidopyrine	0.812
Danazol	2	02C06_rep_A_Danazol	0.908
Danazol	2	02C06_rep_A_Danazol	0.908
DMSO	2	02A01_rep_A_DMSO	1.052
DMSO	2	02A01_rep_A_DMSO	1.052
Picotamide monohydrate	2	02D10_rep_A_Picotamide monohydrate	0.88
Picotamide monohydrate	2	02D10_rep_A_Picotamide monohydrate	0.88
Diazoxide	2	02A08_rep_A_Diazoxide	1.068
Diazoxide	2	02A08_rep_A_Diazoxide	1.068
Acyclovir	2	02A07_rep_A_Acyclovir	0.74
Acyclovir	2	02A07_rep_A_Acyclovir	0.74
Astemizole	2	02F07_rep_A_Astemizole	0.872
Astemizole	2	02F07_rep_A_Astemizole	0.872
Erythromycin	2	02H02_rep_A_Erythromycin	1.04
Erythromycin	2	02H02_rep_A_Erythromycin	1.04
Bromocryptine mesylate	2	02E02_rep_A_Bromocryptine mesylate	1.012
Bromocryptine mesylate	2	02E02_rep_A_Bromocryptine mesylate	1.012
Pioglitazone	2	02C08_rep_A_Pioglitazone	0.984
Pioglitazone	2	02C08_rep_A_Pioglitazone	0.984
Metronidazole	2	02A02_rep_A_Metronidazole	1.084
Metronidazole	2	02A02_rep_A_Metronidazole	1.084
Chlorhexidine	2	02G04_rep_B_Chlorhexidine	0.876
Chlorhexidine	2	02G04_rep_B_Chlorhexidine	0.876
Diltiazem hydrochloride	2	02F05_rep_B_Diltiazem hydrochloride	0.836
Diltiazem hydrochloride	2	02F05_rep_B_Diltiazem hydrochloride	0.836
Ciprofloxacin hydrochloride monohydrate	2	02D04_rep_B_Ciprofloxacin hydrochloride monohydrate	0.776
Ciprofloxacin hydrochloride monohydrate	2	02D04_rep_B_Ciprofloxacin hydrochloride monohydrate	0.776
Dehydrocholic acid	2	02E04_rep_B_Dehydrocholic acid	0.844
Dehydrocholic acid	2	02E04_rep_B_Dehydrocholic acid	0.844
Naloxone hydrochloride	2	02D02_rep_B_Naloxone hydrochloride	0.844
Naloxone hydrochloride	2	02D02_rep_B_Naloxone hydrochloride	0.844
Metolazone	2	02D03_rep_B_Metolazone	0.94
Metolazone	2	02D03_rep_B_Metolazone	0.94
R(-) Apomorphine hydrochloride hemihydrate	2	02C02_rep_B_R(-) Apomorphine hydrochloride hemihydrate	0.892
R(-) Apomorphine hydrochloride hemihydrate	2	02C02_rep_B_R(-) Apomorphine hydrochloride hemihydrate	0.892
Diazoxide	2	02A08_rep_B_Diazoxide	0.94
Diazoxide	2	02A08_rep_B_Diazoxide	0.94
Bromocryptine mesylate	2	02E02_rep_B_Bromocryptine mesylate	0.972
Bromocryptine mesylate	2	02E02_rep_B_Bromocryptine mesylate	0.972
Glipizide	2	02F02_rep_B_Glipizide	0.904
Glipizide	2	02F02_rep_B_Glipizide	0.904
Chloramphenicol_ctrl	2	02E01_rep_B_Chloramphenicol_ctrl	0.924
Chloramphenicol_ctrl	2	02E01_rep_B_Chloramphenicol_ctrl	0.924
Nicergoline	2	02G08_rep_B_Nicergoline	0.784
Nicergoline	2	02G08_rep_B_Nicergoline	0.784
Moroxidine hydrochloride	2	02A05_rep_B_Moroxidine hydrochloride	0.844
Moroxidine hydrochloride	2	02A05_rep_B_Moroxidine hydrochloride	0.844
Paclitaxel	2	02H06_rep_B_Paclitaxel	0.828
Paclitaxel	2	02H06_rep_B_Paclitaxel	0.828
DMSO	2	02D01_rep_B_DMSO	0.956
DMSO	2	02D01_rep_B_DMSO	0.956
Acyclovir	2	02A07_rep_B_Acyclovir	0.696
Acyclovir	2	02A07_rep_B_Acyclovir	0.696
Astemizole	2	02F07_rep_B_Astemizole	0.816
Astemizole	2	02F07_rep_B_Astemizole	0.816
Guanabenz acetate	2	02B07_rep_B_Guanabenz acetate	0.824
Guanabenz acetate	2	02B07_rep_B_Guanabenz acetate	0.824
Hydroxyzine dihydrochloride	2	02F04_rep_B_Hydroxyzine dihydrochloride	0.844
Hydroxyzine dihydrochloride	2	02F04_rep_B_Hydroxyzine dihydrochloride	0.844
Tamoxifen citrate	2	02G07_rep_B_Tamoxifen citrate	0.788
Tamoxifen citrate	2	02G07_rep_B_Tamoxifen citrate	0.788
DMSO	2	02C01_rep_B_DMSO	1
DMSO	2	02C01_rep_B_DMSO	1
Neomycin sulfate	2	02H09_rep_B_Neomycin sulfate	0.66
Neomycin sulfate	2	02H09_rep_B_Neomycin sulfate	0.66
Loperamide hydrochloride	2	02G05_rep_B_Loperamide hydrochloride	0.908
Loperamide hydrochloride	2	02G05_rep_B_Loperamide hydrochloride	0.908
Chloramphenicol_ctrl	2	02F01_rep_B_Chloramphenicol_ctrl	1.08
Chloramphenicol_ctrl	2	02F01_rep_B_Chloramphenicol_ctrl	1.08
Khellin	2	02B02_rep_B_Khellin	0.944
Khellin	2	02B02_rep_B_Khellin	0.944
Cefotaxime sodium salt	2	02F10_rep_B_Cefotaxime sodium salt	0.828
Cefotaxime sodium salt	2	02F10_rep_B_Cefotaxime sodium salt	0.828
Naltrexone hydrochloride dihydrate	2	02D07_rep_B_Naltrexone hydrochloride dihydrate	0.856
Naltrexone hydrochloride dihydrate	2	02D07_rep_B_Naltrexone hydrochloride dihydrate	0.856
Josamycin	2	02H05_rep_B_Josamycin	0.812
Josamycin	2	02H05_rep_B_Josamycin	0.812
Spironolactone	2	02E09_rep_B_Spironolactone	0.772
Spironolactone	2	02E09_rep_B_Spironolactone	0.772
Erythromycin	2	02H02_rep_B_Erythromycin	0.992
Erythromycin	2	02H02_rep_B_Erythromycin	0.992
Ampicillin trihydrate	2	02D05_rep_B_Ampicillin trihydrate	0.952
Ampicillin trihydrate	2	02D05_rep_B_Ampicillin trihydrate	0.952
Azacyclonol	2	02B04_rep_B_Azacyclonol	0.932
Azacyclonol	2	02B04_rep_B_Azacyclonol	0.932
Chlortetracycline hydrochloride	2	02G06_rep_B_Chlortetracycline hydrochloride	0.916
Chlortetracycline hydrochloride	2	02G06_rep_B_Chlortetracycline hydrochloride	0.916
Thioproperazine dimesylate	2	02G10_rep_B_Thioproperazine dimesylate	0.788
Thioproperazine dimesylate	2	02G10_rep_B_Thioproperazine dimesylate	0.788
Gentamicine sulfate	2	02H11_rep_B_Gentamicine sulfate	0.816
Gentamicine sulfate	2	02H11_rep_B_Gentamicine sulfate	0.816
Dipyridamole	2	02G03_rep_B_Dipyridamole	0.916
Dipyridamole	2	02G03_rep_B_Dipyridamole	0.916
Clindamycin hydrochloride	2	02F08_rep_B_Clindamycin hydrochloride	0.796
Clindamycin hydrochloride	2	02F08_rep_B_Clindamycin hydrochloride	0.796
Haloperidol	2	02D06_rep_B_Haloperidol	0.876
Haloperidol	2	02D06_rep_B_Haloperidol	0.876
Busulfan	2	02A10_rep_B_Busulfan	0.832
Busulfan	2	02A10_rep_B_Busulfan	0.832
Pindolol	2	02A11_rep_B_Pindolol	0.852
Pindolol	2	02A11_rep_B_Pindolol	0.852
Famotidine	2	02C05_rep_B_Famotidine	0.908
Famotidine	2	02C05_rep_B_Famotidine	0.908
Isoconazole	2	02E08_rep_B_Isoconazole	0.692
Isoconazole	2	02E08_rep_B_Isoconazole	0.692
Oxandrolone	2	02C11_rep_B_Oxandrolone	0.796
Oxandrolone	2	02C11_rep_B_Oxandrolone	0.796
Tioconazole	2	02E05_rep_B_Tioconazole	0.724
Tioconazole	2	02E05_rep_B_Tioconazole	0.724
Perphenazine	2	02E06_rep_B_Perphenazine	0.888
Perphenazine	2	02E06_rep_B_Perphenazine	0.888
Mianserine hydrochloride	2	02B10_rep_B_Mianserine hydrochloride	0.82
Mianserine hydrochloride	2	02B10_rep_B_Mianserine hydrochloride	0.82
Nomifensine maleate	2	02C09_rep_B_Nomifensine maleate	0.84
Nomifensine maleate	2	02C09_rep_B_Nomifensine maleate	0.84
Nicorandil	2	02C07_rep_B_Nicorandil	0.748
Nicorandil	2	02C07_rep_B_Nicorandil	0.748
Acetylsalicylsalicylic acid	2	02B09_rep_B_Acetylsalicylsalicylic acid	0.812
Acetylsalicylsalicylic acid	2	02B09_rep_B_Acetylsalicylsalicylic acid	0.812
Loxapine succinate	2	02F03_rep_B_Loxapine succinate	0.928
Loxapine succinate	2	02F03_rep_B_Loxapine succinate	0.928
Amidopyrine	2	02A09_rep_B_Amidopyrine	0.764
Amidopyrine	2	02A09_rep_B_Amidopyrine	0.764
Disulfiram	2	02B08_rep_B_Disulfiram	0.9
Disulfiram	2	02B08_rep_B_Disulfiram	0.9
Nalbuphine hydrochloride	2	02D09_rep_B_Nalbuphine hydrochloride	0.856
Nalbuphine hydrochloride	2	02D09_rep_B_Nalbuphine hydrochloride	0.856
Fulvestrant	2	02A03_rep_B_Fulvestrant	1.024
Fulvestrant	2	02A03_rep_B_Fulvestrant	1.024
Danazol	2	02C06_rep_B_Danazol	0.896
Danazol	2	02C06_rep_B_Danazol	0.896
Cyproheptadine hydrochloride	2	02C04_rep_B_Cyproheptadine hydrochloride	0.848
Cyproheptadine hydrochloride	2	02C04_rep_B_Cyproheptadine hydrochloride	0.848
Pioglitazone	2	02C08_rep_B_Pioglitazone	0.928
Pioglitazone	2	02C08_rep_B_Pioglitazone	0.928
DMSO	2	02A01_rep_B_DMSO	0.952
DMSO	2	02A01_rep_B_DMSO	0.952
Zimelidine dihydrochloride monohydrate	2	02B03_rep_B_Zimelidine dihydrochloride monohydrate	0.912
Zimelidine dihydrochloride monohydrate	2	02B03_rep_B_Zimelidine dihydrochloride monohydrate	0.912
Dihydrostreptomycin sulfate	2	02H10_rep_B_Dihydrostreptomycin sulfate	0.792
Dihydrostreptomycin sulfate	2	02H10_rep_B_Dihydrostreptomycin sulfate	0.792
Pirenzepine dihydrochloride	2	02E10_rep_B_Pirenzepine dihydrochloride	0.788
Pirenzepine dihydrochloride	2	02E10_rep_B_Pirenzepine dihydrochloride	0.788
Metronidazole	2	02A02_rep_B_Metronidazole	0.988
Metronidazole	2	02A02_rep_B_Metronidazole	0.988
Chloramphenicol_ctrl	2	02G01_rep_B_Chloramphenicol_ctrl	1.048
Chloramphenicol_ctrl	2	02G01_rep_B_Chloramphenicol_ctrl	1.048
Terfenadine	2	02F09_rep_B_Terfenadine	0.88
Terfenadine	2	02F09_rep_B_Terfenadine	0.88
Amfepramone hydrochloride	2	02E03_rep_B_Amfepramone hydrochloride	0.8
Amfepramone hydrochloride	2	02E03_rep_B_Amfepramone hydrochloride	0.8
Verapamil hydrochloride	2	02G02_rep_B_Verapamil hydrochloride	0.972
Verapamil hydrochloride	2	02G02_rep_B_Verapamil hydrochloride	0.972
Baclofen (R,S)	2	02A06_rep_B_Baclofen (R,S)	0.952
Baclofen (R,S)	2	02A06_rep_B_Baclofen (R,S)	0.952
Dizocilpine maleate	2	02C10_rep_B_Dizocilpine maleate	0.704
Dizocilpine maleate	2	02C10_rep_B_Dizocilpine maleate	0.704
Tetracycline hydrochloride	2	02F11_rep_B_Tetracycline hydrochloride	0.732
Tetracycline hydrochloride	2	02F11_rep_B_Tetracycline hydrochloride	0.732
Dexamethasone acetate	2	02E11_rep_B_Dexamethasone acetate	0.776
Dexamethasone acetate	2	02E11_rep_B_Dexamethasone acetate	0.776
Methotrexate	2	02F06_rep_B_Methotrexate	0.868
Methotrexate	2	02F06_rep_B_Methotrexate	0.868
Didanosine	2	02H04_rep_B_Didanosine	0.844
Didanosine	2	02H04_rep_B_Didanosine	0.844
Chlorpheniramine maleate	2	02D08_rep_B_Chlorpheniramine maleate	0.9
Chlorpheniramine maleate	2	02D08_rep_B_Chlorpheniramine maleate	0.9
Chloramphenicol_ctrl	2	02H01_rep_B_Chloramphenicol_ctrl	0.956
Chloramphenicol_ctrl	2	02H01_rep_B_Chloramphenicol_ctrl	0.956
DMSO	2	02B01_rep_B_DMSO	0.956
DMSO	2	02B01_rep_B_DMSO	0.956
Picotamide monohydrate	2	02D10_rep_B_Picotamide monohydrate	0.832
Picotamide monohydrate	2	02D10_rep_B_Picotamide monohydrate	0.832
Ivermectin	2	02H07_rep_B_Ivermectin	0.888
Ivermectin	2	02H07_rep_B_Ivermectin	0.888
Chloroxine	2	02H03_rep_B_Chloroxine	0.808
Chloroxine	2	02H03_rep_B_Chloroxine	0.808
Canrenoic acid potassium salt	2	02G09_rep_B_Canrenoic acid potassium salt	0.776
Canrenoic acid potassium salt	2	02G09_rep_B_Canrenoic acid potassium salt	0.776
Lynestrenol	2	02B06_rep_B_Lynestrenol	0.92
Lynestrenol	2	02B06_rep_B_Lynestrenol	0.92
Azathioprine	2	02B05_rep_B_Azathioprine	0.912
Azathioprine	2	02B05_rep_B_Azathioprine	0.912
Mefloquine hydrochloride	2	02E07_rep_B_Mefloquine hydrochloride	0.684
Mefloquine hydrochloride	2	02E07_rep_B_Mefloquine hydrochloride	0.684
Nocodazole	2	02B11_rep_B_Nocodazole	0.792
Nocodazole	2	02B11_rep_B_Nocodazole	0.792
Dihydroergotamine tartrate	2	02G11_rep_B_Dihydroergotamine tartrate	0.872
Dihydroergotamine tartrate	2	02G11_rep_B_Dihydroergotamine tartrate	0.872
Triamcinolone	2	02D11_rep_B_Triamcinolone	0.752
Triamcinolone	2	02D11_rep_B_Triamcinolone	0.752
Amoxapine	2	02C03_rep_B_Amoxapine	0.948
Amoxapine	2	02C03_rep_B_Amoxapine	0.948
Edrophonium chloride	2	02A04_rep_B_Edrophonium chloride	0.956
Edrophonium chloride	2	02A04_rep_B_Edrophonium chloride	0.956
Gallamine triethiodide	2	02H08_rep_B_Gallamine triethiodide	0.84
Gallamine triethiodide	2	02H08_rep_B_Gallamine triethiodide	0.84
Nomifensine maleate	2	02C09_rep_C_Nomifensine maleate	1.068
Nomifensine maleate	2	02C09_rep_C_Nomifensine maleate	1.068
Dexamethasone acetate	2	02E11_rep_C_Dexamethasone acetate	1
Dexamethasone acetate	2	02E11_rep_C_Dexamethasone acetate	1
Astemizole	2	02F07_rep_C_Astemizole	1.176
Astemizole	2	02F07_rep_C_Astemizole	1.176
Loperamide hydrochloride	2	02G05_rep_C_Loperamide hydrochloride	1.108
Loperamide hydrochloride	2	02G05_rep_C_Loperamide hydrochloride	1.108
Cefotaxime sodium salt	2	02F10_rep_C_Cefotaxime sodium salt	1.132
Cefotaxime sodium salt	2	02F10_rep_C_Cefotaxime sodium salt	1.132
Chloramphenicol_ctrl	2	02E01_rep_C_Chloramphenicol_ctrl	1.092
Chloramphenicol_ctrl	2	02E01_rep_C_Chloramphenicol_ctrl	1.092
Azacyclonol	2	02B04_rep_C_Azacyclonol	1.188
Azacyclonol	2	02B04_rep_C_Azacyclonol	1.188
Azathioprine	2	02B05_rep_C_Azathioprine	1.064
Azathioprine	2	02B05_rep_C_Azathioprine	1.064
Chloramphenicol_ctrl	2	02G01_rep_C_Chloramphenicol_ctrl	1.012
Chloramphenicol_ctrl	2	02G01_rep_C_Chloramphenicol_ctrl	1.012
Chloramphenicol_ctrl	2	02H01_rep_C_Chloramphenicol_ctrl	1.008
Chloramphenicol_ctrl	2	02H01_rep_C_Chloramphenicol_ctrl	1.008
Lynestrenol	2	02B06_rep_C_Lynestrenol	1.096
Lynestrenol	2	02B06_rep_C_Lynestrenol	1.096
Dipyridamole	2	02G03_rep_C_Dipyridamole	1.092
Dipyridamole	2	02G03_rep_C_Dipyridamole	1.092
Nocodazole	2	02B11_rep_C_Nocodazole	0.768
Nocodazole	2	02B11_rep_C_Nocodazole	0.768
Diazoxide	2	02A08_rep_C_Diazoxide	1.06
Diazoxide	2	02A08_rep_C_Diazoxide	1.06
Metronidazole	2	02A02_rep_C_Metronidazole	1.108
Metronidazole	2	02A02_rep_C_Metronidazole	1.108
Chlorhexidine	2	02G04_rep_C_Chlorhexidine	1.06
Chlorhexidine	2	02G04_rep_C_Chlorhexidine	1.06
Acetylsalicylsalicylic acid	2	02B09_rep_C_Acetylsalicylsalicylic acid	0.964
Acetylsalicylsalicylic acid	2	02B09_rep_C_Acetylsalicylsalicylic acid	0.964
Amidopyrine	2	02A09_rep_C_Amidopyrine	0.84
Amidopyrine	2	02A09_rep_C_Amidopyrine	0.84
Verapamil hydrochloride	2	02G02_rep_C_Verapamil hydrochloride	1.032
Verapamil hydrochloride	2	02G02_rep_C_Verapamil hydrochloride	1.032
Dihydrostreptomycin sulfate	2	02H10_rep_C_Dihydrostreptomycin sulfate	0.94
Dihydrostreptomycin sulfate	2	02H10_rep_C_Dihydrostreptomycin sulfate	0.94
Paclitaxel	2	02H06_rep_C_Paclitaxel	0.836
Paclitaxel	2	02H06_rep_C_Paclitaxel	0.836
Hydroxyzine dihydrochloride	2	02F04_rep_C_Hydroxyzine dihydrochloride	1.128
Hydroxyzine dihydrochloride	2	02F04_rep_C_Hydroxyzine dihydrochloride	1.128
Ciprofloxacin hydrochloride monohydrate	2	02D04_rep_C_Ciprofloxacin hydrochloride monohydrate	0.988
Ciprofloxacin hydrochloride monohydrate	2	02D04_rep_C_Ciprofloxacin hydrochloride monohydrate	0.988
Triamcinolone	2	02D11_rep_C_Triamcinolone	0.96
Triamcinolone	2	02D11_rep_C_Triamcinolone	0.96
Josamycin	2	02H05_rep_C_Josamycin	0.868
Josamycin	2	02H05_rep_C_Josamycin	0.868
Tamoxifen citrate	2	02G07_rep_C_Tamoxifen citrate	1.036
Tamoxifen citrate	2	02G07_rep_C_Tamoxifen citrate	1.036
Khellin	2	02B02_rep_C_Khellin	1.084
Khellin	2	02B02_rep_C_Khellin	1.084
Terfenadine	2	02F09_rep_C_Terfenadine	1.16
Terfenadine	2	02F09_rep_C_Terfenadine	1.16
Busulfan	2	02A10_rep_C_Busulfan	0.912
Busulfan	2	02A10_rep_C_Busulfan	0.912
Neomycin sulfate	2	02H09_rep_C_Neomycin sulfate	0.836
Neomycin sulfate	2	02H09_rep_C_Neomycin sulfate	0.836
Naloxone hydrochloride	2	02D02_rep_C_Naloxone hydrochloride	0.968
Naloxone hydrochloride	2	02D02_rep_C_Naloxone hydrochloride	0.968
Glipizide	2	02F02_rep_C_Glipizide	1.012
Glipizide	2	02F02_rep_C_Glipizide	1.012
Tetracycline hydrochloride	2	02F11_rep_C_Tetracycline hydrochloride	0.908
Tetracycline hydrochloride	2	02F11_rep_C_Tetracycline hydrochloride	0.908
Erythromycin	2	02H02_rep_C_Erythromycin	1.004
Erythromycin	2	02H02_rep_C_Erythromycin	1.004
Mianserine hydrochloride	2	02B10_rep_C_Mianserine hydrochloride	0.94
Mianserine hydrochloride	2	02B10_rep_C_Mianserine hydrochloride	0.94
Disulfiram	2	02B08_rep_C_Disulfiram	1.112
Disulfiram	2	02B08_rep_C_Disulfiram	1.112
Ampicillin trihydrate	2	02D05_rep_C_Ampicillin trihydrate	1.188
Ampicillin trihydrate	2	02D05_rep_C_Ampicillin trihydrate	1.188
Thioproperazine dimesylate	2	02G10_rep_C_Thioproperazine dimesylate	1
Thioproperazine dimesylate	2	02G10_rep_C_Thioproperazine dimesylate	1
Moroxidine hydrochloride	2	02A05_rep_C_Moroxidine hydrochloride	0.924
Moroxidine hydrochloride	2	02A05_rep_C_Moroxidine hydrochloride	0.924
DMSO	2	02D01_rep_C_DMSO	1.052
DMSO	2	02D01_rep_C_DMSO	1.052
Zimelidine dihydrochloride monohydrate	2	02B03_rep_C_Zimelidine dihydrochloride monohydrate	1.136
Zimelidine dihydrochloride monohydrate	2	02B03_rep_C_Zimelidine dihydrochloride monohydrate	1.136
Dihydroergotamine tartrate	2	02G11_rep_C_Dihydroergotamine tartrate	0.988
Dihydroergotamine tartrate	2	02G11_rep_C_Dihydroergotamine tartrate	0.988
Nicergoline	2	02G08_rep_C_Nicergoline	1.096
Nicergoline	2	02G08_rep_C_Nicergoline	1.096
Diltiazem hydrochloride	2	02F05_rep_C_Diltiazem hydrochloride	1.052
Diltiazem hydrochloride	2	02F05_rep_C_Diltiazem hydrochloride	1.052
R(-) Apomorphine hydrochloride hemihydrate	2	02C02_rep_C_R(-) Apomorphine hydrochloride hemihydrate	1.008
R(-) Apomorphine hydrochloride hemihydrate	2	02C02_rep_C_R(-) Apomorphine hydrochloride hemihydrate	1.008
Ivermectin	2	02H07_rep_C_Ivermectin	0.968
Ivermectin	2	02H07_rep_C_Ivermectin	0.968
Naltrexone hydrochloride dihydrate	2	02D07_rep_C_Naltrexone hydrochloride dihydrate	1.156
Naltrexone hydrochloride dihydrate	2	02D07_rep_C_Naltrexone hydrochloride dihydrate	1.156
Pirenzepine dihydrochloride	2	02E10_rep_C_Pirenzepine dihydrochloride	1.14
Pirenzepine dihydrochloride	2	02E10_rep_C_Pirenzepine dihydrochloride	1.14
Isoconazole	2	02E08_rep_C_Isoconazole	0.924
Isoconazole	2	02E08_rep_C_Isoconazole	0.924
Famotidine	2	02C05_rep_C_Famotidine	1.176
Famotidine	2	02C05_rep_C_Famotidine	1.176
Picotamide monohydrate	2	02D10_rep_C_Picotamide monohydrate	1.004
Picotamide monohydrate	2	02D10_rep_C_Picotamide monohydrate	1.004
Acyclovir	2	02A07_rep_C_Acyclovir	0.768
Acyclovir	2	02A07_rep_C_Acyclovir	0.768
Oxandrolone	2	02C11_rep_C_Oxandrolone	0.948
Oxandrolone	2	02C11_rep_C_Oxandrolone	0.948
Clindamycin hydrochloride	2	02F08_rep_C_Clindamycin hydrochloride	1.008
Clindamycin hydrochloride	2	02F08_rep_C_Clindamycin hydrochloride	1.008
Bromocryptine mesylate	2	02E02_rep_C_Bromocryptine mesylate	1.128
Bromocryptine mesylate	2	02E02_rep_C_Bromocryptine mesylate	1.128
Methotrexate	2	02F06_rep_C_Methotrexate	1.112
Methotrexate	2	02F06_rep_C_Methotrexate	1.112
Chlortetracycline hydrochloride	2	02G06_rep_C_Chlortetracycline hydrochloride	1.112
Chlortetracycline hydrochloride	2	02G06_rep_C_Chlortetracycline hydrochloride	1.112
Gallamine triethiodide	2	02H08_rep_C_Gallamine triethiodide	0.972
Gallamine triethiodide	2	02H08_rep_C_Gallamine triethiodide	0.972
Amfepramone hydrochloride	2	02E03_rep_C_Amfepramone hydrochloride	1.08
Amfepramone hydrochloride	2	02E03_rep_C_Amfepramone hydrochloride	1.08
Guanabenz acetate	2	02B07_rep_C_Guanabenz acetate	0.988
Guanabenz acetate	2	02B07_rep_C_Guanabenz acetate	0.988
Canrenoic acid potassium salt	2	02G09_rep_C_Canrenoic acid potassium salt	1.024
Canrenoic acid potassium salt	2	02G09_rep_C_Canrenoic acid potassium salt	1.024
Cyproheptadine hydrochloride	2	02C04_rep_C_Cyproheptadine hydrochloride	1.14
Cyproheptadine hydrochloride	2	02C04_rep_C_Cyproheptadine hydrochloride	1.14
Dehydrocholic acid	2	02E04_rep_C_Dehydrocholic acid	1.144
Dehydrocholic acid	2	02E04_rep_C_Dehydrocholic acid	1.144
Nalbuphine hydrochloride	2	02D09_rep_C_Nalbuphine hydrochloride	1.216
Nalbuphine hydrochloride	2	02D09_rep_C_Nalbuphine hydrochloride	1.216
Pindolol	2	02A11_rep_C_Pindolol	0.876
Pindolol	2	02A11_rep_C_Pindolol	0.876
DMSO	2	02A01_rep_C_DMSO	1.02
DMSO	2	02A01_rep_C_DMSO	1.02
Mefloquine hydrochloride	2	02E07_rep_C_Mefloquine hydrochloride	0.996
Mefloquine hydrochloride	2	02E07_rep_C_Mefloquine hydrochloride	0.996
DMSO	2	02B01_rep_C_DMSO	0.992
DMSO	2	02B01_rep_C_DMSO	0.992
Metolazone	2	02D03_rep_C_Metolazone	1.18
Metolazone	2	02D03_rep_C_Metolazone	1.18
Danazol	2	02C06_rep_C_Danazol	1.136
Danazol	2	02C06_rep_C_Danazol	1.136
Loxapine succinate	2	02F03_rep_C_Loxapine succinate	1.204
Loxapine succinate	2	02F03_rep_C_Loxapine succinate	1.204
Chlorpheniramine maleate	2	02D08_rep_C_Chlorpheniramine maleate	1.12
Chlorpheniramine maleate	2	02D08_rep_C_Chlorpheniramine maleate	1.12
DMSO	2	02C01_rep_C_DMSO	1.068
DMSO	2	02C01_rep_C_DMSO	1.068
Chloroxine	2	02H03_rep_C_Chloroxine	0.9
Chloroxine	2	02H03_rep_C_Chloroxine	0.9
Fulvestrant	2	02A03_rep_C_Fulvestrant	1.14
Fulvestrant	2	02A03_rep_C_Fulvestrant	1.14
Chloramphenicol_ctrl	2	02F01_rep_C_Chloramphenicol_ctrl	1.088
Chloramphenicol_ctrl	2	02F01_rep_C_Chloramphenicol_ctrl	1.088
Dizocilpine maleate	2	02C10_rep_C_Dizocilpine maleate	0.948
Dizocilpine maleate	2	02C10_rep_C_Dizocilpine maleate	0.948
Didanosine	2	02H04_rep_C_Didanosine	0.968
Didanosine	2	02H04_rep_C_Didanosine	0.968
Nicorandil	2	02C07_rep_C_Nicorandil	0.96
Nicorandil	2	02C07_rep_C_Nicorandil	0.96
Baclofen (R,S)	2	02A06_rep_C_Baclofen (R,S)	1.036
Baclofen (R,S)	2	02A06_rep_C_Baclofen (R,S)	1.036
Tioconazole	2	02E05_rep_C_Tioconazole	1
Tioconazole	2	02E05_rep_C_Tioconazole	1
Haloperidol	2	02D06_rep_C_Haloperidol	1.128
Haloperidol	2	02D06_rep_C_Haloperidol	1.128
Spironolactone	2	02E09_rep_C_Spironolactone	1.104
Spironolactone	2	02E09_rep_C_Spironolactone	1.104
Amoxapine	2	02C03_rep_C_Amoxapine	1.22
Amoxapine	2	02C03_rep_C_Amoxapine	1.22
Gentamicine sulfate	2	02H11_rep_C_Gentamicine sulfate	0.96
Gentamicine sulfate	2	02H11_rep_C_Gentamicine sulfate	0.96
Perphenazine	2	02E06_rep_C_Perphenazine	1.168
Perphenazine	2	02E06_rep_C_Perphenazine	1.168
Pioglitazone	2	02C08_rep_C_Pioglitazone	1.236
Pioglitazone	2	02C08_rep_C_Pioglitazone	1.236
Edrophonium chloride	2	02A04_rep_C_Edrophonium chloride	1.092
Edrophonium chloride	2	02A04_rep_C_Edrophonium chloride	1.092
Verapamil hydrochloride	2	02G02_rep_D_Verapamil hydrochloride	0.908
Verapamil hydrochloride	2	02G02_rep_D_Verapamil hydrochloride	0.908
Amoxapine	2	02C03_rep_D_Amoxapine	0.94
Amoxapine	2	02C03_rep_D_Amoxapine	0.94
Disulfiram	2	02B08_rep_D_Disulfiram	0.872
Disulfiram	2	02B08_rep_D_Disulfiram	0.872
Erythromycin	2	02H02_rep_D_Erythromycin	0.888
Erythromycin	2	02H02_rep_D_Erythromycin	0.888
Baclofen (R,S)	2	02A06_rep_D_Baclofen (R,S)	0.908
Baclofen (R,S)	2	02A06_rep_D_Baclofen (R,S)	0.908
Nomifensine maleate	2	02C09_rep_D_Nomifensine maleate	0.784
Nomifensine maleate	2	02C09_rep_D_Nomifensine maleate	0.784
Amfepramone hydrochloride	2	02E03_rep_D_Amfepramone hydrochloride	0.768
Amfepramone hydrochloride	2	02E03_rep_D_Amfepramone hydrochloride	0.768
Busulfan	2	02A10_rep_D_Busulfan	0.82
Busulfan	2	02A10_rep_D_Busulfan	0.82
Cefotaxime sodium salt	2	02F10_rep_D_Cefotaxime sodium salt	0.736
Cefotaxime sodium salt	2	02F10_rep_D_Cefotaxime sodium salt	0.736
Ivermectin	2	02H07_rep_D_Ivermectin	0.84
Ivermectin	2	02H07_rep_D_Ivermectin	0.84
Paclitaxel	2	02H06_rep_D_Paclitaxel	0.732
Paclitaxel	2	02H06_rep_D_Paclitaxel	0.732
Loperamide hydrochloride	2	02G05_rep_D_Loperamide hydrochloride	0.856
Loperamide hydrochloride	2	02G05_rep_D_Loperamide hydrochloride	0.856
Nicergoline	2	02G08_rep_D_Nicergoline	0.684
Nicergoline	2	02G08_rep_D_Nicergoline	0.684
DMSO	2	02A01_rep_D_DMSO	0.976
DMSO	2	02A01_rep_D_DMSO	0.976
Gentamicine sulfate	2	02H11_rep_D_Gentamicine sulfate	0.752
Gentamicine sulfate	2	02H11_rep_D_Gentamicine sulfate	0.752
Naloxone hydrochloride	2	02D02_rep_D_Naloxone hydrochloride	0.804
Naloxone hydrochloride	2	02D02_rep_D_Naloxone hydrochloride	0.804
Guanabenz acetate	2	02B07_rep_D_Guanabenz acetate	0.8
Guanabenz acetate	2	02B07_rep_D_Guanabenz acetate	0.8
Astemizole	2	02F07_rep_D_Astemizole	0.74
Astemizole	2	02F07_rep_D_Astemizole	0.74
Metronidazole	2	02A02_rep_D_Metronidazole	1.012
Metronidazole	2	02A02_rep_D_Metronidazole	1.012
Fulvestrant	2	02A03_rep_D_Fulvestrant	1.024
Fulvestrant	2	02A03_rep_D_Fulvestrant	1.024
Perphenazine	2	02E06_rep_D_Perphenazine	0.86
Perphenazine	2	02E06_rep_D_Perphenazine	0.86
Dizocilpine maleate	2	02C10_rep_D_Dizocilpine maleate	0.648
Dizocilpine maleate	2	02C10_rep_D_Dizocilpine maleate	0.648
Azathioprine	2	02B05_rep_D_Azathioprine	0.888
Azathioprine	2	02B05_rep_D_Azathioprine	0.888
Chloramphenicol_ctrl	2	02E01_rep_D_Chloramphenicol_ctrl	0.992
Chloramphenicol_ctrl	2	02E01_rep_D_Chloramphenicol_ctrl	0.992
Hydroxyzine dihydrochloride	2	02F04_rep_D_Hydroxyzine dihydrochloride	0.824
Hydroxyzine dihydrochloride	2	02F04_rep_D_Hydroxyzine dihydrochloride	0.824
Chlorhexidine	2	02G04_rep_D_Chlorhexidine	0.8
Chlorhexidine	2	02G04_rep_D_Chlorhexidine	0.8
Mefloquine hydrochloride	2	02E07_rep_D_Mefloquine hydrochloride	0.652
Mefloquine hydrochloride	2	02E07_rep_D_Mefloquine hydrochloride	0.652
Clindamycin hydrochloride	2	02F08_rep_D_Clindamycin hydrochloride	0.704
Clindamycin hydrochloride	2	02F08_rep_D_Clindamycin hydrochloride	0.704
Tetracycline hydrochloride	2	02F11_rep_D_Tetracycline hydrochloride	0.612
Tetracycline hydrochloride	2	02F11_rep_D_Tetracycline hydrochloride	0.612
Naltrexone hydrochloride dihydrate	2	02D07_rep_D_Naltrexone hydrochloride dihydrate	0.812
Naltrexone hydrochloride dihydrate	2	02D07_rep_D_Naltrexone hydrochloride dihydrate	0.812
Nocodazole	2	02B11_rep_D_Nocodazole	0.652
Nocodazole	2	02B11_rep_D_Nocodazole	0.652
Dihydroergotamine tartrate	2	02G11_rep_D_Dihydroergotamine tartrate	0.744
Dihydroergotamine tartrate	2	02G11_rep_D_Dihydroergotamine tartrate	0.744
Chloramphenicol_ctrl	2	02H01_rep_D_Chloramphenicol_ctrl	0.904
Chloramphenicol_ctrl	2	02H01_rep_D_Chloramphenicol_ctrl	0.904
Methotrexate	2	02F06_rep_D_Methotrexate	0.828
Methotrexate	2	02F06_rep_D_Methotrexate	0.828
Mianserine hydrochloride	2	02B10_rep_D_Mianserine hydrochloride	0.764
Mianserine hydrochloride	2	02B10_rep_D_Mianserine hydrochloride	0.764
Chlortetracycline hydrochloride	2	02G06_rep_D_Chlortetracycline hydrochloride	0.836
Chlortetracycline hydrochloride	2	02G06_rep_D_Chlortetracycline hydrochloride	0.836
Thioproperazine dimesylate	2	02G10_rep_D_Thioproperazine dimesylate	0.724
Thioproperazine dimesylate	2	02G10_rep_D_Thioproperazine dimesylate	0.724
Tioconazole	2	02E05_rep_D_Tioconazole	0.72
Tioconazole	2	02E05_rep_D_Tioconazole	0.72
Nicorandil	2	02C07_rep_D_Nicorandil	0.68
Nicorandil	2	02C07_rep_D_Nicorandil	0.68
Bromocryptine mesylate	2	02E02_rep_D_Bromocryptine mesylate	0.98
Bromocryptine mesylate	2	02E02_rep_D_Bromocryptine mesylate	0.98
Lynestrenol	2	02B06_rep_D_Lynestrenol	0.88
Lynestrenol	2	02B06_rep_D_Lynestrenol	0.88
Chlorpheniramine maleate	2	02D08_rep_D_Chlorpheniramine maleate	0.856
Chlorpheniramine maleate	2	02D08_rep_D_Chlorpheniramine maleate	0.856
Chloramphenicol_ctrl	2	02G01_rep_D_Chloramphenicol_ctrl	0.928
Chloramphenicol_ctrl	2	02G01_rep_D_Chloramphenicol_ctrl	0.928
Pioglitazone	2	02C08_rep_D_Pioglitazone	0.908
Pioglitazone	2	02C08_rep_D_Pioglitazone	0.908
Tamoxifen citrate	2	02G07_rep_D_Tamoxifen citrate	0.772
Tamoxifen citrate	2	02G07_rep_D_Tamoxifen citrate	0.772
Nalbuphine hydrochloride	2	02D09_rep_D_Nalbuphine hydrochloride	0.82
Nalbuphine hydrochloride	2	02D09_rep_D_Nalbuphine hydrochloride	0.82
DMSO	2	02C01_rep_D_DMSO	0.988
DMSO	2	02C01_rep_D_DMSO	0.988
Pirenzepine dihydrochloride	2	02E10_rep_D_Pirenzepine dihydrochloride	0.776
Pirenzepine dihydrochloride	2	02E10_rep_D_Pirenzepine dihydrochloride	0.776
Chloroxine	2	02H03_rep_D_Chloroxine	0.808
Chloroxine	2	02H03_rep_D_Chloroxine	0.808
Azacyclonol	2	02B04_rep_D_Azacyclonol	0.948
Azacyclonol	2	02B04_rep_D_Azacyclonol	0.948
Dehydrocholic acid	2	02E04_rep_D_Dehydrocholic acid	0.884
Dehydrocholic acid	2	02E04_rep_D_Dehydrocholic acid	0.884
Dihydrostreptomycin sulfate	2	02H10_rep_D_Dihydrostreptomycin sulfate	0.756
Dihydrostreptomycin sulfate	2	02H10_rep_D_Dihydrostreptomycin sulfate	0.756
Ciprofloxacin hydrochloride monohydrate	2	02D04_rep_D_Ciprofloxacin hydrochloride monohydrate	0.768
Ciprofloxacin hydrochloride monohydrate	2	02D04_rep_D_Ciprofloxacin hydrochloride monohydrate	0.768
Famotidine	2	02C05_rep_D_Famotidine	0.88
Famotidine	2	02C05_rep_D_Famotidine	0.88
Loxapine succinate	2	02F03_rep_D_Loxapine succinate	0.856
Loxapine succinate	2	02F03_rep_D_Loxapine succinate	0.856
Moroxidine hydrochloride	2	02A05_rep_D_Moroxidine hydrochloride	0.824
Moroxidine hydrochloride	2	02A05_rep_D_Moroxidine hydrochloride	0.824
Diltiazem hydrochloride	2	02F05_rep_D_Diltiazem hydrochloride	0.6
Diltiazem hydrochloride	2	02F05_rep_D_Diltiazem hydrochloride	0.6
Edrophonium chloride	2	02A04_rep_D_Edrophonium chloride	1
Edrophonium chloride	2	02A04_rep_D_Edrophonium chloride	1
Josamycin	2	02H05_rep_D_Josamycin	0.768
Josamycin	2	02H05_rep_D_Josamycin	0.768
R(-) Apomorphine hydrochloride hemihydrate	2	02C02_rep_D_R(-) Apomorphine hydrochloride hemihydrate	0.92
R(-) Apomorphine hydrochloride hemihydrate	2	02C02_rep_D_R(-) Apomorphine hydrochloride hemihydrate	0.92
Oxandrolone	2	02C11_rep_D_Oxandrolone	0.7
Oxandrolone	2	02C11_rep_D_Oxandrolone	0.7
Spironolactone	2	02E09_rep_D_Spironolactone	0.736
Spironolactone	2	02E09_rep_D_Spironolactone	0.736
Ampicillin trihydrate	2	02D05_rep_D_Ampicillin trihydrate	0.888
Ampicillin trihydrate	2	02D05_rep_D_Ampicillin trihydrate	0.888
Diazoxide	2	02A08_rep_D_Diazoxide	0.92
Diazoxide	2	02A08_rep_D_Diazoxide	0.92
Glipizide	2	02F02_rep_D_Glipizide	0.9
Glipizide	2	02F02_rep_D_Glipizide	0.9
Amidopyrine	2	02A09_rep_D_Amidopyrine	0.752
Amidopyrine	2	02A09_rep_D_Amidopyrine	0.752
Chloramphenicol_ctrl	2	02F01_rep_D_Chloramphenicol_ctrl	0.996
Chloramphenicol_ctrl	2	02F01_rep_D_Chloramphenicol_ctrl	0.996
Didanosine	2	02H04_rep_D_Didanosine	0.824
Didanosine	2	02H04_rep_D_Didanosine	0.824
Picotamide monohydrate	2	02D10_rep_D_Picotamide monohydrate	0.764
Picotamide monohydrate	2	02D10_rep_D_Picotamide monohydrate	0.764
Gallamine triethiodide	2	02H08_rep_D_Gallamine triethiodide	0.808
Gallamine triethiodide	2	02H08_rep_D_Gallamine triethiodide	0.808
Zimelidine dihydrochloride monohydrate	2	02B03_rep_D_Zimelidine dihydrochloride monohydrate	0.916
Zimelidine dihydrochloride monohydrate	2	02B03_rep_D_Zimelidine dihydrochloride monohydrate	0.916
Triamcinolone	2	02D11_rep_D_Triamcinolone	0.668
Triamcinolone	2	02D11_rep_D_Triamcinolone	0.668
Cyproheptadine hydrochloride	2	02C04_rep_D_Cyproheptadine hydrochloride	0.856
Cyproheptadine hydrochloride	2	02C04_rep_D_Cyproheptadine hydrochloride	0.856
Danazol	2	02C06_rep_D_Danazol	0.848
Danazol	2	02C06_rep_D_Danazol	0.848
Khellin	2	02B02_rep_D_Khellin	0.94
Khellin	2	02B02_rep_D_Khellin	0.94
Pindolol	2	02A11_rep_D_Pindolol	0.756
Pindolol	2	02A11_rep_D_Pindolol	0.756
Terfenadine	2	02F09_rep_D_Terfenadine	0.82
Terfenadine	2	02F09_rep_D_Terfenadine	0.82
Dipyridamole	2	02G03_rep_D_Dipyridamole	0.884
Dipyridamole	2	02G03_rep_D_Dipyridamole	0.884
DMSO	2	02D01_rep_D_DMSO	0.912
DMSO	2	02D01_rep_D_DMSO	0.912
Neomycin sulfate	2	02H09_rep_D_Neomycin sulfate	0.648
Neomycin sulfate	2	02H09_rep_D_Neomycin sulfate	0.648
Isoconazole	2	02E08_rep_D_Isoconazole	0.66
Isoconazole	2	02E08_rep_D_Isoconazole	0.66
Dexamethasone acetate	2	02E11_rep_D_Dexamethasone acetate	0.784
Dexamethasone acetate	2	02E11_rep_D_Dexamethasone acetate	0.784
Acyclovir	2	02A07_rep_D_Acyclovir	0.68
Acyclovir	2	02A07_rep_D_Acyclovir	0.68
Acetylsalicylsalicylic acid	2	02B09_rep_D_Acetylsalicylsalicylic acid	0.764
Acetylsalicylsalicylic acid	2	02B09_rep_D_Acetylsalicylsalicylic acid	0.764
DMSO	2	02B01_rep_D_DMSO	0.856
DMSO	2	02B01_rep_D_DMSO	0.856
Metolazone	2	02D03_rep_D_Metolazone	0.904
Metolazone	2	02D03_rep_D_Metolazone	0.904
Canrenoic acid potassium salt	2	02G09_rep_D_Canrenoic acid potassium salt	0.72
Canrenoic acid potassium salt	2	02G09_rep_D_Canrenoic acid potassium salt	0.72
Haloperidol	2	02D06_rep_D_Haloperidol	0.876
Haloperidol	2	02D06_rep_D_Haloperidol	0.876
Mebendazole	3	03F08_rep_A_Mebendazole	0.968
Mebendazole	3	03F08_rep_A_Mebendazole	0.968
Fenspiride_hydrochloride	3	03F04_rep_A_Fenspiride_hydrochloride	1.148
Fenspiride_hydrochloride	3	03F04_rep_A_Fenspiride_hydrochloride	1.148
Xylometazoline_hydrochloride	3	03G04_rep_A_Xylometazoline_hydrochloride	1.036
Xylometazoline_hydrochloride	3	03G04_rep_A_Xylometazoline_hydrochloride	1.036
Tibolone	3	03E08_rep_A_Tibolone	0.74
Tibolone	3	03E08_rep_A_Tibolone	0.74
DMSO	3	03C01_rep_A_DMSO	0.832
DMSO	3	03C01_rep_A_DMSO	0.832
Thalidomide	3	03D03_rep_A_Thalidomide	0.844
Thalidomide	3	03D03_rep_A_Thalidomide	0.844
Dilazep_dihydrochloride	3	03H07_rep_A_Dilazep_dihydrochloride	0.888
Dilazep_dihydrochloride	3	03H07_rep_A_Dilazep_dihydrochloride	0.888
Aceclofenac	3	03B06_rep_A_Aceclofenac	0.652
Aceclofenac	3	03B06_rep_A_Aceclofenac	0.652
Tolbutamide	3	03C11_rep_A_Tolbutamide	0.776
Tolbutamide	3	03C11_rep_A_Tolbutamide	0.776
Ethosuximide	3	03A06_rep_A_Ethosuximide	0.668
Ethosuximide	3	03A06_rep_A_Ethosuximide	0.668
Clemizole_hydrochloride	3	03G08_rep_A_Clemizole_hydrochloride	0.836
Clemizole_hydrochloride	3	03G08_rep_A_Clemizole_hydrochloride	0.836
Nimesulide	3	03D05_rep_A_Nimesulide	0.92
Nimesulide	3	03D05_rep_A_Nimesulide	0.92
Etofylline	3	03B03_rep_A_Etofylline	0.78
Etofylline	3	03B03_rep_A_Etofylline	0.78
Oxymetazoline_hydrochloride	3	03G05_rep_A_Oxymetazoline_hydrochloride	0.968
Oxymetazoline_hydrochloride	3	03G05_rep_A_Oxymetazoline_hydrochloride	0.968
Tranylcypromine_hydrochloride	3	03B04_rep_A_Tranylcypromine_hydrochloride	0.66
Tranylcypromine_hydrochloride	3	03B04_rep_A_Tranylcypromine_hydrochloride	0.66
Chlorphensin_carbamate	3	03H05_rep_A_Chlorphensin_carbamate	1.088
Chlorphensin_carbamate	3	03H05_rep_A_Chlorphensin_carbamate	1.088
Phentolamine_hydrochloride	3	03G11_rep_A_Phentolamine_hydrochloride	0.636
Phentolamine_hydrochloride	3	03G11_rep_A_Phentolamine_hydrochloride	0.636
Metoclopramide_monohydrochloride	3	03E10_rep_A_Metoclopramide_monohydrochloride	0.748
Metoclopramide_monohydrochloride	3	03E10_rep_A_Metoclopramide_monohydrochloride	0.748
Tiratricol,_3,3',5-triiodothyroacetic_acid	3	03E03_rep_A_Tiratricol,_3,3',5-triiodothyroacetic_acid	0.692
Tiratricol,_3,3',5-triiodothyroacetic_acid	3	03E03_rep_A_Tiratricol,_3,3',5-triiodothyroacetic_acid	0.692
Chloramphenicol_ctrl	3	03H01_rep_A_Chloramphenicol_ctrl	1.04
Chloramphenicol_ctrl	3	03H01_rep_A_Chloramphenicol_ctrl	1.04
Trimethoprim_	3	03E09_rep_A_Trimethoprim_	0.764
Trimethoprim_	3	03E09_rep_A_Trimethoprim_	0.764
Hydralazine_hydrochloride	3	03A10_rep_A_Hydralazine_hydrochloride	0.78
Hydralazine_hydrochloride	3	03A10_rep_A_Hydralazine_hydrochloride	0.78
Oxolinic_acid	3	03D04_rep_A_Oxolinic_acid	0.708
Oxolinic_acid	3	03D04_rep_A_Oxolinic_acid	0.708
Scopolamin-N-oxide_hydrobromide	3	03H03_rep_A_Scopolamin-N-oxide_hydrobromide	1.064
Scopolamin-N-oxide_hydrobromide	3	03H03_rep_A_Scopolamin-N-oxide_hydrobromide	1.064
Asenapine_maleate	3	03D06_rep_A_Asenapine_maleate	0.812
Asenapine_maleate	3	03D06_rep_A_Asenapine_maleate	0.812
Carmofur	3	03H06_rep_A_Carmofur	1.028
Carmofur	3	03H06_rep_A_Carmofur	1.028
Flumequine	3	03E05_rep_A_Flumequine	0.888
Flumequine	3	03E05_rep_A_Flumequine	0.888
Tranexamic_acid	3	03B02_rep_A_Tranexamic_acid	0.852
Tranexamic_acid	3	03B02_rep_A_Tranexamic_acid	0.852
Ampyrone	3	03C02_rep_A_Ampyrone	0.852
Ampyrone	3	03C02_rep_A_Ampyrone	0.852
Chloramphenicol_ctrl	3	03G01_rep_A_Chloramphenicol_ctrl	1.004
Chloramphenicol_ctrl	3	03G01_rep_A_Chloramphenicol_ctrl	1.004
Aminopurine,_6-benzyl	3	03C10_rep_A_Aminopurine,_6-benzyl	0.724
Aminopurine,_6-benzyl	3	03C10_rep_A_Aminopurine,_6-benzyl	0.724
Tropicamide	3	03G09_rep_A_Tropicamide	0.808
Tropicamide	3	03G09_rep_A_Tropicamide	0.808
Chlorzoxazone	3	03A04_rep_A_Chlorzoxazone	0.968
Chlorzoxazone	3	03A04_rep_A_Chlorzoxazone	0.968
Chloramphenicol_ctrl	3	03F01_rep_A_Chloramphenicol_ctrl	0.972
Chloramphenicol_ctrl	3	03F01_rep_A_Chloramphenicol_ctrl	0.972
Mefexamide_hydrochloride	3	03F06_rep_A_Mefexamide_hydrochloride	0.696
Mefexamide_hydrochloride	3	03F06_rep_A_Mefexamide_hydrochloride	0.696
Methocarbamol	3	03C05_rep_A_Methocarbamol	0.896
Methocarbamol	3	03C05_rep_A_Methocarbamol	0.896
Alverine_citrate_salt	3	03B05_rep_A_Alverine_citrate_salt	0.82
Alverine_citrate_salt	3	03B05_rep_A_Alverine_citrate_salt	0.82
Midodrine_hydrochloride	3	03D02_rep_A_Midodrine_hydrochloride	0.992
Midodrine_hydrochloride	3	03D02_rep_A_Midodrine_hydrochloride	0.992
Ketoprofen	3	03F10_rep_A_Ketoprofen	0.916
Ketoprofen	3	03F10_rep_A_Ketoprofen	0.916
DMSO	3	03B01_rep_A_DMSO	0.992
DMSO	3	03B01_rep_A_DMSO	0.992
Proglumide	3	03H11_rep_A_Proglumide	0.728
Proglumide	3	03H11_rep_A_Proglumide	0.728
Pentoxifylline	3	03D07_rep_A_Pentoxifylline	0.6
Pentoxifylline	3	03D07_rep_A_Pentoxifylline	0.6
Salbutamol	3	03D09_rep_A_Salbutamol	0.684
Salbutamol	3	03D09_rep_A_Salbutamol	0.684
Indapamide	3	03F11_rep_A_Indapamide	0.844
Indapamide	3	03F11_rep_A_Indapamide	0.844
Fenbufen	3	03F09_rep_A_Fenbufen	0.896
Fenbufen	3	03F09_rep_A_Fenbufen	0.896
Sulfamethoxazole	3	03B08_rep_A_Sulfamethoxazole	0.844
Sulfamethoxazole	3	03B08_rep_A_Sulfamethoxazole	0.844
Antimycin_A	3	03G03_rep_A_Antimycin_A	1.148
Antimycin_A	3	03G03_rep_A_Antimycin_A	1.148
Griseofulvin	3	03G07_rep_A_Griseofulvin	0.704
Griseofulvin	3	03G07_rep_A_Griseofulvin	0.704
Camptothecine_(S,+)	3	03D11_rep_A_Camptothecine_(S,+)	0.804
Camptothecine_(S,+)	3	03D11_rep_A_Camptothecine_(S,+)	0.804
Metaraminol_bitartrate	3	03D08_rep_A_Metaraminol_bitartrate	0.888
Metaraminol_bitartrate	3	03D08_rep_A_Metaraminol_bitartrate	0.888
Levamisole_hydrochloride	3	03C03_rep_A_Levamisole_hydrochloride	0.752
Levamisole_hydrochloride	3	03C03_rep_A_Levamisole_hydrochloride	0.752
Pentolinium_bitartrate	3	03C09_rep_A_Pentolinium_bitartrate	0.612
Pentolinium_bitartrate	3	03C09_rep_A_Pentolinium_bitartrate	0.612
Orphenadrine_hydrochloride	3	03H10_rep_A_Orphenadrine_hydrochloride	0.824
Orphenadrine_hydrochloride	3	03H10_rep_A_Orphenadrine_hydrochloride	0.824
Ofloxacin	3	03H08_rep_A_Ofloxacin	0.832
Ofloxacin	3	03H08_rep_A_Ofloxacin	0.832
Ornidazole	3	03A05_rep_A_Ornidazole	1.024
Ornidazole	3	03A05_rep_A_Ornidazole	1.024
Phenelzine_sulfate	3	03A11_rep_A_Phenelzine_sulfate	0.764
Phenelzine_sulfate	3	03A11_rep_A_Phenelzine_sulfate	0.764
Iproniazide_phosphate	3	03B07_rep_A_Iproniazide_phosphate	0.8
Iproniazide_phosphate	3	03B07_rep_A_Iproniazide_phosphate	0.8
Gemfibrozil	3	03F05_rep_A_Gemfibrozil	0.964
Gemfibrozil	3	03F05_rep_A_Gemfibrozil	0.964
Nefopam_hydrochloride	3	03G10_rep_A_Nefopam_hydrochloride	0.908
Nefopam_hydrochloride	3	03G10_rep_A_Nefopam_hydrochloride	0.908
Chloramphenicol_ctrl	3	03E01_rep_A_Chloramphenicol_ctrl	1.128
Chloramphenicol_ctrl	3	03E01_rep_A_Chloramphenicol_ctrl	1.128
Flutamide	3	03B11_rep_A_Flutamide	0.572
Flutamide	3	03B11_rep_A_Flutamide	0.572
Pargyline_hydrochloride	3	03C04_rep_A_Pargyline_hydrochloride	0.888
Pargyline_hydrochloride	3	03C04_rep_A_Pargyline_hydrochloride	0.888
Fenbendazole	3	03E11_rep_A_Fenbendazole	0.72
Fenbendazole	3	03E11_rep_A_Fenbendazole	0.72
Tolfenamic_acid	3	03E06_rep_A_Tolfenamic_acid	0.72
Tolfenamic_acid	3	03E06_rep_A_Tolfenamic_acid	0.72
Pyrantel_tartrate	3	03F03_rep_A_Pyrantel_tartrate	1.004
Pyrantel_tartrate	3	03F03_rep_A_Pyrantel_tartrate	1.004
Flufenamic_acid	3	03E04_rep_A_Flufenamic_acid	0.904
Flufenamic_acid	3	03E04_rep_A_Flufenamic_acid	0.904
Lomefloxacin_hydrochloride	3	03H09_rep_A_Lomefloxacin_hydrochloride	0.872
Lomefloxacin_hydrochloride	3	03H09_rep_A_Lomefloxacin_hydrochloride	0.872
Meclofenamic_acid_sodium_salt_monohydrate	3	03E07_rep_A_Meclofenamic_acid_sodium_salt_monohydrate	0.68
Meclofenamic_acid_sodium_salt_monohydrate	3	03E07_rep_A_Meclofenamic_acid_sodium_salt_monohydrate	0.68
Mephenesin	3	03B09_rep_A_Mephenesin	0.636
Mephenesin	3	03B09_rep_A_Mephenesin	0.636
Phenformin_hydrochloride	3	03B10_rep_A_Phenformin_hydrochloride	0.712
Phenformin_hydrochloride	3	03B10_rep_A_Phenformin_hydrochloride	0.712
Cloxacillin_sodium_salt	3	03C07_rep_A_Cloxacillin_sodium_salt	0.78
Cloxacillin_sodium_salt	3	03C07_rep_A_Cloxacillin_sodium_salt	0.78
Nifenazone	3	03G06_rep_A_Nifenazone	1
Nifenazone	3	03G06_rep_A_Nifenazone	1
Pentylenetetrazole	3	03A03_rep_A_Pentylenetetrazole	0.904
Pentylenetetrazole	3	03A03_rep_A_Pentylenetetrazole	0.904
Hyoscyamine_(L)_	3	03H04_rep_A_Hyoscyamine_(L)_	1.012
Hyoscyamine_(L)_	3	03H04_rep_A_Hyoscyamine_(L)_	1.012
DMSO	3	03D01_rep_A_DMSO	1.132
DMSO	3	03D01_rep_A_DMSO	1.132
Piroxicam	3	03F02_rep_A_Piroxicam	0.968
Piroxicam	3	03F02_rep_A_Piroxicam	0.968
Norfloxacin	3	03G02_rep_A_Norfloxacin	1.028
Norfloxacin	3	03G02_rep_A_Norfloxacin	1.028
Nitrofurantoin	3	03A09_rep_A_Nitrofurantoin	0.724
Nitrofurantoin	3	03A09_rep_A_Nitrofurantoin	0.724
Aztreonam	3	03C06_rep_A_Aztreonam	0.848
Aztreonam	3	03C06_rep_A_Aztreonam	0.848
DMSO	3	03A01_rep_A_DMSO	1.056
DMSO	3	03A01_rep_A_DMSO	1.056
Prilocaine_hydrochloride	3	03D10_rep_A_Prilocaine_hydrochloride	0.68
Prilocaine_hydrochloride	3	03D10_rep_A_Prilocaine_hydrochloride	0.68
Riluzole_hydrochloride	3	03A08_rep_A_Riluzole_hydrochloride	0.78
Riluzole_hydrochloride	3	03A08_rep_A_Riluzole_hydrochloride	0.78
Mafenide_hydrochloride	3	03A07_rep_A_Mafenide_hydrochloride	0.724
Mafenide_hydrochloride	3	03A07_rep_A_Mafenide_hydrochloride	0.724
Tiapride_hydrochloride	3	03F07_rep_A_Tiapride_hydrochloride	0.888
Tiapride_hydrochloride	3	03F07_rep_A_Tiapride_hydrochloride	0.888
Etodolac	3	03H02_rep_A_Etodolac	0.82
Etodolac	3	03H02_rep_A_Etodolac	0.82
Ranitidine_hydrochloride	3	03E02_rep_A_Ranitidine_hydrochloride	0.784
Ranitidine_hydrochloride	3	03E02_rep_A_Ranitidine_hydrochloride	0.784
Catharanthine	3	03C08_rep_A_Catharanthine	0.808
Catharanthine	3	03C08_rep_A_Catharanthine	0.808
Isoniazid	3	03A02_rep_A_Isoniazid	0.836
Isoniazid	3	03A02_rep_A_Isoniazid	0.836
Xylometazoline_hydrochloride	3	03G04_rep_B_Xylometazoline_hydrochloride	0.984
Xylometazoline_hydrochloride	3	03G04_rep_B_Xylometazoline_hydrochloride	0.984
Gemfibrozil	3	03F05_rep_B_Gemfibrozil	1.004
Gemfibrozil	3	03F05_rep_B_Gemfibrozil	1.004
Oxolinic_acid	3	03D04_rep_B_Oxolinic_acid	0.884
Oxolinic_acid	3	03D04_rep_B_Oxolinic_acid	0.884
Flufenamic_acid	3	03E04_rep_B_Flufenamic_acid	0.9
Flufenamic_acid	3	03E04_rep_B_Flufenamic_acid	0.9
Midodrine_hydrochloride	3	03D02_rep_B_Midodrine_hydrochloride	1.088
Midodrine_hydrochloride	3	03D02_rep_B_Midodrine_hydrochloride	1.088
Thalidomide	3	03D03_rep_B_Thalidomide	0.916
Thalidomide	3	03D03_rep_B_Thalidomide	0.916
Ampyrone	3	03C02_rep_B_Ampyrone	0.996
Ampyrone	3	03C02_rep_B_Ampyrone	0.996
Riluzole_hydrochloride	3	03A08_rep_B_Riluzole_hydrochloride	0.916
Riluzole_hydrochloride	3	03A08_rep_B_Riluzole_hydrochloride	0.916
Ranitidine_hydrochloride	3	03E02_rep_B_Ranitidine_hydrochloride	0.808
Ranitidine_hydrochloride	3	03E02_rep_B_Ranitidine_hydrochloride	0.808
Piroxicam	3	03F02_rep_B_Piroxicam	1
Piroxicam	3	03F02_rep_B_Piroxicam	1
Chloramphenicol_ctrl	3	03E01_rep_B_Chloramphenicol_ctrl	1.144
Chloramphenicol_ctrl	3	03E01_rep_B_Chloramphenicol_ctrl	1.144
Clemizole_hydrochloride	3	03G08_rep_B_Clemizole_hydrochloride	0.86
Clemizole_hydrochloride	3	03G08_rep_B_Clemizole_hydrochloride	0.86
Ornidazole	3	03A05_rep_B_Ornidazole	1.056
Ornidazole	3	03A05_rep_B_Ornidazole	1.056
Carmofur	3	03H06_rep_B_Carmofur	1.068
Carmofur	3	03H06_rep_B_Carmofur	1.068
DMSO	3	03D01_rep_B_DMSO	1.232
DMSO	3	03D01_rep_B_DMSO	1.232
Mafenide_hydrochloride	3	03A07_rep_B_Mafenide_hydrochloride	0.844
Mafenide_hydrochloride	3	03A07_rep_B_Mafenide_hydrochloride	0.844
Tiapride_hydrochloride	3	03F07_rep_B_Tiapride_hydrochloride	0.92
Tiapride_hydrochloride	3	03F07_rep_B_Tiapride_hydrochloride	0.92
Iproniazide_phosphate	3	03B07_rep_B_Iproniazide_phosphate	0.94
Iproniazide_phosphate	3	03B07_rep_B_Iproniazide_phosphate	0.94
Fenspiride_hydrochloride	3	03F04_rep_B_Fenspiride_hydrochloride	1.148
Fenspiride_hydrochloride	3	03F04_rep_B_Fenspiride_hydrochloride	1.148
Griseofulvin	3	03G07_rep_B_Griseofulvin	0.736
Griseofulvin	3	03G07_rep_B_Griseofulvin	0.736
DMSO	3	03C01_rep_B_DMSO	1.06
DMSO	3	03C01_rep_B_DMSO	1.06
Lomefloxacin_hydrochloride	3	03H09_rep_B_Lomefloxacin_hydrochloride	0.936
Lomefloxacin_hydrochloride	3	03H09_rep_B_Lomefloxacin_hydrochloride	0.936
Oxymetazoline_hydrochloride	3	03G05_rep_B_Oxymetazoline_hydrochloride	0.924
Oxymetazoline_hydrochloride	3	03G05_rep_B_Oxymetazoline_hydrochloride	0.924
Chloramphenicol_ctrl	3	03F01_rep_B_Chloramphenicol_ctrl	0.964
Chloramphenicol_ctrl	3	03F01_rep_B_Chloramphenicol_ctrl	0.964
Tranexamic_acid	3	03B02_rep_B_Tranexamic_acid	0.944
Tranexamic_acid	3	03B02_rep_B_Tranexamic_acid	0.944
Ketoprofen	3	03F10_rep_B_Ketoprofen	0.936
Ketoprofen	3	03F10_rep_B_Ketoprofen	0.936
Pentoxifylline	3	03D07_rep_B_Pentoxifylline	0.724
Pentoxifylline	3	03D07_rep_B_Pentoxifylline	0.724
Chlorphensin_carbamate	3	03H05_rep_B_Chlorphensin_carbamate	1.136
Chlorphensin_carbamate	3	03H05_rep_B_Chlorphensin_carbamate	1.136
Trimethoprim_	3	03E09_rep_B_Trimethoprim_	0.82
Trimethoprim_	3	03E09_rep_B_Trimethoprim_	0.82
Etodolac	3	03H02_rep_B_Etodolac	0.896
Etodolac	3	03H02_rep_B_Etodolac	0.896
Nimesulide	3	03D05_rep_B_Nimesulide	1.016
Nimesulide	3	03D05_rep_B_Nimesulide	1.016
Tranylcypromine_hydrochloride	3	03B04_rep_B_Tranylcypromine_hydrochloride	0.728
Tranylcypromine_hydrochloride	3	03B04_rep_B_Tranylcypromine_hydrochloride	0.728
Nifenazone	3	03G06_rep_B_Nifenazone	1.04
Nifenazone	3	03G06_rep_B_Nifenazone	1.04
Nefopam_hydrochloride	3	03G10_rep_B_Nefopam_hydrochloride	0.964
Nefopam_hydrochloride	3	03G10_rep_B_Nefopam_hydrochloride	0.964
Proglumide	3	03H11_rep_B_Proglumide	0.832
Proglumide	3	03H11_rep_B_Proglumide	0.832
Antimycin_A	3	03G03_rep_B_Antimycin_A	1.148
Antimycin_A	3	03G03_rep_B_Antimycin_A	1.148
Mebendazole	3	03F08_rep_B_Mebendazole	0.984
Mebendazole	3	03F08_rep_B_Mebendazole	0.984
Asenapine_maleate	3	03D06_rep_B_Asenapine_maleate	0.992
Asenapine_maleate	3	03D06_rep_B_Asenapine_maleate	0.992
Hydralazine_hydrochloride	3	03A10_rep_B_Hydralazine_hydrochloride	0.94
Hydralazine_hydrochloride	3	03A10_rep_B_Hydralazine_hydrochloride	0.94
Phenelzine_sulfate	3	03A11_rep_B_Phenelzine_sulfate	0.852
Phenelzine_sulfate	3	03A11_rep_B_Phenelzine_sulfate	0.852
Methocarbamol	3	03C05_rep_B_Methocarbamol	1.02
Methocarbamol	3	03C05_rep_B_Methocarbamol	1.02
Tibolone	3	03E08_rep_B_Tibolone	0.788
Tibolone	3	03E08_rep_B_Tibolone	0.788
Tolbutamide	3	03C11_rep_B_Tolbutamide	0.892
Tolbutamide	3	03C11_rep_B_Tolbutamide	0.892
Flumequine	3	03E05_rep_B_Flumequine	0.896
Flumequine	3	03E05_rep_B_Flumequine	0.896
Tolfenamic_acid	3	03E06_rep_B_Tolfenamic_acid	0.796
Tolfenamic_acid	3	03E06_rep_B_Tolfenamic_acid	0.796
Phenformin_hydrochloride	3	03B10_rep_B_Phenformin_hydrochloride	0.896
Phenformin_hydrochloride	3	03B10_rep_B_Phenformin_hydrochloride	0.896
Pentolinium_bitartrate	3	03C09_rep_B_Pentolinium_bitartrate	0.78
Pentolinium_bitartrate	3	03C09_rep_B_Pentolinium_bitartrate	0.78
Cloxacillin_sodium_salt	3	03C07_rep_B_Cloxacillin_sodium_salt	0.972
Cloxacillin_sodium_salt	3	03C07_rep_B_Cloxacillin_sodium_salt	0.972
Mephenesin	3	03B09_rep_B_Mephenesin	0.748
Mephenesin	3	03B09_rep_B_Mephenesin	0.748
Pyrantel_tartrate	3	03F03_rep_B_Pyrantel_tartrate	1.04
Pyrantel_tartrate	3	03F03_rep_B_Pyrantel_tartrate	1.04
Nitrofurantoin	3	03A09_rep_B_Nitrofurantoin	0.764
Nitrofurantoin	3	03A09_rep_B_Nitrofurantoin	0.764
Sulfamethoxazole	3	03B08_rep_B_Sulfamethoxazole	0.96
Sulfamethoxazole	3	03B08_rep_B_Sulfamethoxazole	0.96
Salbutamol	3	03D09_rep_B_Salbutamol	0.712
Salbutamol	3	03D09_rep_B_Salbutamol	0.712
Pentylenetetrazole	3	03A03_rep_B_Pentylenetetrazole	1.008
Pentylenetetrazole	3	03A03_rep_B_Pentylenetetrazole	1.008
Aztreonam	3	03C06_rep_B_Aztreonam	0.952
Aztreonam	3	03C06_rep_B_Aztreonam	0.952
Pargyline_hydrochloride	3	03C04_rep_B_Pargyline_hydrochloride	0.988
Pargyline_hydrochloride	3	03C04_rep_B_Pargyline_hydrochloride	0.988
Catharanthine	3	03C08_rep_B_Catharanthine	0.924
Catharanthine	3	03C08_rep_B_Catharanthine	0.924
DMSO	3	03A01_rep_B_DMSO	1.052
DMSO	3	03A01_rep_B_DMSO	1.052
Etofylline	3	03B03_rep_B_Etofylline	0.828
Etofylline	3	03B03_rep_B_Etofylline	0.828
Orphenadrine_hydrochloride	3	03H10_rep_B_Orphenadrine_hydrochloride	0.892
Orphenadrine_hydrochloride	3	03H10_rep_B_Orphenadrine_hydrochloride	0.892
Metoclopramide_monohydrochloride	3	03E10_rep_B_Metoclopramide_monohydrochloride	0.864
Metoclopramide_monohydrochloride	3	03E10_rep_B_Metoclopramide_monohydrochloride	0.864
Isoniazid	3	03A02_rep_B_Isoniazid	0.844
Isoniazid	3	03A02_rep_B_Isoniazid	0.844
Chloramphenicol_ctrl	3	03G01_rep_B_Chloramphenicol_ctrl	0.988
Chloramphenicol_ctrl	3	03G01_rep_B_Chloramphenicol_ctrl	0.988
Fenbufen	3	03F09_rep_B_Fenbufen	0.972
Fenbufen	3	03F09_rep_B_Fenbufen	0.972
Tiratricol,_3,3',5-triiodothyroacetic_acid	3	03E03_rep_B_Tiratricol,_3,3',5-triiodothyroacetic_acid	0.712
Tiratricol,_3,3',5-triiodothyroacetic_acid	3	03E03_rep_B_Tiratricol,_3,3',5-triiodothyroacetic_acid	0.712
Norfloxacin	3	03G02_rep_B_Norfloxacin	1.036
Norfloxacin	3	03G02_rep_B_Norfloxacin	1.036
Ethosuximide	3	03A06_rep_B_Ethosuximide	0.752
Ethosuximide	3	03A06_rep_B_Ethosuximide	0.752
Aminopurine,_6-benzyl	3	03C10_rep_B_Aminopurine,_6-benzyl	0.808
Aminopurine,_6-benzyl	3	03C10_rep_B_Aminopurine,_6-benzyl	0.808
Indapamide	3	03F11_rep_B_Indapamide	0.916
Indapamide	3	03F11_rep_B_Indapamide	0.916
Fenbendazole	3	03E11_rep_B_Fenbendazole	0.804
Fenbendazole	3	03E11_rep_B_Fenbendazole	0.804
Mefexamide_hydrochloride	3	03F06_rep_B_Mefexamide_hydrochloride	0.764
Mefexamide_hydrochloride	3	03F06_rep_B_Mefexamide_hydrochloride	0.764
Hyoscyamine_(L)_	3	03H04_rep_B_Hyoscyamine_(L)_	1.032
Hyoscyamine_(L)_	3	03H04_rep_B_Hyoscyamine_(L)_	1.032
Metaraminol_bitartrate	3	03D08_rep_B_Metaraminol_bitartrate	0.948
Metaraminol_bitartrate	3	03D08_rep_B_Metaraminol_bitartrate	0.948
Chloramphenicol_ctrl	3	03H01_rep_B_Chloramphenicol_ctrl	0.98
Chloramphenicol_ctrl	3	03H01_rep_B_Chloramphenicol_ctrl	0.98
DMSO	3	03B01_rep_B_DMSO	1.036
DMSO	3	03B01_rep_B_DMSO	1.036
Prilocaine_hydrochloride	3	03D10_rep_B_Prilocaine_hydrochloride	0.788
Prilocaine_hydrochloride	3	03D10_rep_B_Prilocaine_hydrochloride	0.788
Dilazep_dihydrochloride	3	03H07_rep_B_Dilazep_dihydrochloride	0.92
Dilazep_dihydrochloride	3	03H07_rep_B_Dilazep_dihydrochloride	0.92
Scopolamin-N-oxide_hydrobromide	3	03H03_rep_B_Scopolamin-N-oxide_hydrobromide	1.016
Scopolamin-N-oxide_hydrobromide	3	03H03_rep_B_Scopolamin-N-oxide_hydrobromide	1.016
Tropicamide	3	03G09_rep_B_Tropicamide	0.884
Tropicamide	3	03G09_rep_B_Tropicamide	0.884
Aceclofenac	3	03B06_rep_B_Aceclofenac	0.84
Aceclofenac	3	03B06_rep_B_Aceclofenac	0.84
Alverine_citrate_salt	3	03B05_rep_B_Alverine_citrate_salt	0.844
Alverine_citrate_salt	3	03B05_rep_B_Alverine_citrate_salt	0.844
Meclofenamic_acid_sodium_salt_monohydrate	3	03E07_rep_B_Meclofenamic_acid_sodium_salt_monohydrate	0.732
Meclofenamic_acid_sodium_salt_monohydrate	3	03E07_rep_B_Meclofenamic_acid_sodium_salt_monohydrate	0.732
Flutamide	3	03B11_rep_B_Flutamide	0.712
Flutamide	3	03B11_rep_B_Flutamide	0.712
Phentolamine_hydrochloride	3	03G11_rep_B_Phentolamine_hydrochloride	0.724
Phentolamine_hydrochloride	3	03G11_rep_B_Phentolamine_hydrochloride	0.724
Camptothecine_(S,+)	3	03D11_rep_B_Camptothecine_(S,+)	0.888
Camptothecine_(S,+)	3	03D11_rep_B_Camptothecine_(S,+)	0.888
Levamisole_hydrochloride	3	03C03_rep_B_Levamisole_hydrochloride	0.836
Levamisole_hydrochloride	3	03C03_rep_B_Levamisole_hydrochloride	0.836
Chlorzoxazone	3	03A04_rep_B_Chlorzoxazone	0.984
Chlorzoxazone	3	03A04_rep_B_Chlorzoxazone	0.984
Ofloxacin	3	03H08_rep_B_Ofloxacin	0.792
Ofloxacin	3	03H08_rep_B_Ofloxacin	0.792
Pentolinium_bitartrate	3	03C09_rep_C_Pentolinium_bitartrate	0.828
Pentolinium_bitartrate	3	03C09_rep_C_Pentolinium_bitartrate	0.828
Fenbendazole	3	03E11_rep_C_Fenbendazole	0.896
Fenbendazole	3	03E11_rep_C_Fenbendazole	0.896
Tiapride_hydrochloride	3	03F07_rep_C_Tiapride_hydrochloride	1.056
Tiapride_hydrochloride	3	03F07_rep_C_Tiapride_hydrochloride	1.056
Oxymetazoline_hydrochloride	3	03G05_rep_C_Oxymetazoline_hydrochloride	1.04
Oxymetazoline_hydrochloride	3	03G05_rep_C_Oxymetazoline_hydrochloride	1.04
Ketoprofen	3	03F10_rep_C_Ketoprofen	0.992
Ketoprofen	3	03F10_rep_C_Ketoprofen	0.992
Chloramphenicol_ctrl	3	03E01_rep_C_Chloramphenicol_ctrl	1.1
Chloramphenicol_ctrl	3	03E01_rep_C_Chloramphenicol_ctrl	1.1
Tranylcypromine_hydrochloride	3	03B04_rep_C_Tranylcypromine_hydrochloride	0.728
Tranylcypromine_hydrochloride	3	03B04_rep_C_Tranylcypromine_hydrochloride	0.728
Alverine_citrate_salt	3	03B05_rep_C_Alverine_citrate_salt	0.828
Alverine_citrate_salt	3	03B05_rep_C_Alverine_citrate_salt	0.828
Chloramphenicol_ctrl	3	03G01_rep_C_Chloramphenicol_ctrl	0.988
Chloramphenicol_ctrl	3	03G01_rep_C_Chloramphenicol_ctrl	0.988
Chloramphenicol_ctrl	3	03H01_rep_C_Chloramphenicol_ctrl	1.004
Chloramphenicol_ctrl	3	03H01_rep_C_Chloramphenicol_ctrl	1.004
Aceclofenac	3	03B06_rep_C_Aceclofenac	0.768
Aceclofenac	3	03B06_rep_C_Aceclofenac	0.768
Antimycin_A	3	03G03_rep_C_Antimycin_A	1.168
Antimycin_A	3	03G03_rep_C_Antimycin_A	1.168
Flutamide	3	03B11_rep_C_Flutamide	0.656
Flutamide	3	03B11_rep_C_Flutamide	0.656
Riluzole_hydrochloride	3	03A08_rep_C_Riluzole_hydrochloride	0.852
Riluzole_hydrochloride	3	03A08_rep_C_Riluzole_hydrochloride	0.852
Isoniazid	3	03A02_rep_C_Isoniazid	0.804
Isoniazid	3	03A02_rep_C_Isoniazid	0.804
Xylometazoline_hydrochloride	3	03G04_rep_C_Xylometazoline_hydrochloride	1.084
Xylometazoline_hydrochloride	3	03G04_rep_C_Xylometazoline_hydrochloride	1.084
Mephenesin	3	03B09_rep_C_Mephenesin	0.832
Mephenesin	3	03B09_rep_C_Mephenesin	0.832
Nitrofurantoin	3	03A09_rep_C_Nitrofurantoin	0.732
Nitrofurantoin	3	03A09_rep_C_Nitrofurantoin	0.732
Norfloxacin	3	03G02_rep_C_Norfloxacin	1
Norfloxacin	3	03G02_rep_C_Norfloxacin	1
Orphenadrine_hydrochloride	3	03H10_rep_C_Orphenadrine_hydrochloride	0.8
Orphenadrine_hydrochloride	3	03H10_rep_C_Orphenadrine_hydrochloride	0.8
Carmofur	3	03H06_rep_C_Carmofur	1
Carmofur	3	03H06_rep_C_Carmofur	1
Fenspiride_hydrochloride	3	03F04_rep_C_Fenspiride_hydrochloride	1.28
Fenspiride_hydrochloride	3	03F04_rep_C_Fenspiride_hydrochloride	1.28
Oxolinic_acid	3	03D04_rep_C_Oxolinic_acid	0.924
Oxolinic_acid	3	03D04_rep_C_Oxolinic_acid	0.924
Camptothecine_(S,+)	3	03D11_rep_C_Camptothecine_(S,+)	0.916
Camptothecine_(S,+)	3	03D11_rep_C_Camptothecine_(S,+)	0.916
Chlorphensin_carbamate	3	03H05_rep_C_Chlorphensin_carbamate	1.012
Chlorphensin_carbamate	3	03H05_rep_C_Chlorphensin_carbamate	1.012
Griseofulvin	3	03G07_rep_C_Griseofulvin	0.792
Griseofulvin	3	03G07_rep_C_Griseofulvin	0.792
Tranexamic_acid	3	03B02_rep_C_Tranexamic_acid	0.868
Tranexamic_acid	3	03B02_rep_C_Tranexamic_acid	0.868
Fenbufen	3	03F09_rep_C_Fenbufen	1.036
Fenbufen	3	03F09_rep_C_Fenbufen	1.036
Hydralazine_hydrochloride	3	03A10_rep_C_Hydralazine_hydrochloride	0.844
Hydralazine_hydrochloride	3	03A10_rep_C_Hydralazine_hydrochloride	0.844
Lomefloxacin_hydrochloride	3	03H09_rep_C_Lomefloxacin_hydrochloride	0.856
Lomefloxacin_hydrochloride	3	03H09_rep_C_Lomefloxacin_hydrochloride	0.856
Midodrine_hydrochloride	3	03D02_rep_C_Midodrine_hydrochloride	1.008
Midodrine_hydrochloride	3	03D02_rep_C_Midodrine_hydrochloride	1.008
Piroxicam	3	03F02_rep_C_Piroxicam	0.976
Piroxicam	3	03F02_rep_C_Piroxicam	0.976
Indapamide	3	03F11_rep_C_Indapamide	0.964
Indapamide	3	03F11_rep_C_Indapamide	0.964
Etodolac	3	03H02_rep_C_Etodolac	0.828
Etodolac	3	03H02_rep_C_Etodolac	0.828
Phenformin_hydrochloride	3	03B10_rep_C_Phenformin_hydrochloride	0.804
Phenformin_hydrochloride	3	03B10_rep_C_Phenformin_hydrochloride	0.804
Sulfamethoxazole	3	03B08_rep_C_Sulfamethoxazole	0.956
Sulfamethoxazole	3	03B08_rep_C_Sulfamethoxazole	0.956
Nimesulide	3	03D05_rep_C_Nimesulide	1.032
Nimesulide	3	03D05_rep_C_Nimesulide	1.032
Nefopam_hydrochloride	3	03G10_rep_C_Nefopam_hydrochloride	1.004
Nefopam_hydrochloride	3	03G10_rep_C_Nefopam_hydrochloride	1.004
Ornidazole	3	03A05_rep_C_Ornidazole	0.984
Ornidazole	3	03A05_rep_C_Ornidazole	0.984
DMSO	3	03D01_rep_C_DMSO	1.136
DMSO	3	03D01_rep_C_DMSO	1.136
Etofylline	3	03B03_rep_C_Etofylline	0.76
Etofylline	3	03B03_rep_C_Etofylline	0.76
Phentolamine_hydrochloride	3	03G11_rep_C_Phentolamine_hydrochloride	0.72
Phentolamine_hydrochloride	3	03G11_rep_C_Phentolamine_hydrochloride	0.72
Clemizole_hydrochloride	3	03G08_rep_C_Clemizole_hydrochloride	0.952
Clemizole_hydrochloride	3	03G08_rep_C_Clemizole_hydrochloride	0.952
Gemfibrozil	3	03F05_rep_C_Gemfibrozil	1.048
Gemfibrozil	3	03F05_rep_C_Gemfibrozil	1.048
Ampyrone	3	03C02_rep_C_Ampyrone	0.92
Ampyrone	3	03C02_rep_C_Ampyrone	0.92
Dilazep_dihydrochloride	3	03H07_rep_C_Dilazep_dihydrochloride	0.808
Dilazep_dihydrochloride	3	03H07_rep_C_Dilazep_dihydrochloride	0.808
Pentoxifylline	3	03D07_rep_C_Pentoxifylline	0.744
Pentoxifylline	3	03D07_rep_C_Pentoxifylline	0.744
Metoclopramide_monohydrochloride	3	03E10_rep_C_Metoclopramide_monohydrochloride	0.94
Metoclopramide_monohydrochloride	3	03E10_rep_C_Metoclopramide_monohydrochloride	0.94
Tibolone	3	03E08_rep_C_Tibolone	0.828
Tibolone	3	03E08_rep_C_Tibolone	0.828
Methocarbamol	3	03C05_rep_C_Methocarbamol	1.044
Methocarbamol	3	03C05_rep_C_Methocarbamol	1.044
Prilocaine_hydrochloride	3	03D10_rep_C_Prilocaine_hydrochloride	0.788
Prilocaine_hydrochloride	3	03D10_rep_C_Prilocaine_hydrochloride	0.788
Mafenide_hydrochloride	3	03A07_rep_C_Mafenide_hydrochloride	0.8
Mafenide_hydrochloride	3	03A07_rep_C_Mafenide_hydrochloride	0.8
Tolbutamide	3	03C11_rep_C_Tolbutamide	0.904
Tolbutamide	3	03C11_rep_C_Tolbutamide	0.904
Mebendazole	3	03F08_rep_C_Mebendazole	1.028
Mebendazole	3	03F08_rep_C_Mebendazole	1.028
Ranitidine_hydrochloride	3	03E02_rep_C_Ranitidine_hydrochloride	0.788
Ranitidine_hydrochloride	3	03E02_rep_C_Ranitidine_hydrochloride	0.788
Mefexamide_hydrochloride	3	03F06_rep_C_Mefexamide_hydrochloride	0.912
Mefexamide_hydrochloride	3	03F06_rep_C_Mefexamide_hydrochloride	0.912
Nifenazone	3	03G06_rep_C_Nifenazone	1.1
Nifenazone	3	03G06_rep_C_Nifenazone	1.1
Ofloxacin	3	03H08_rep_C_Ofloxacin	0.736
Ofloxacin	3	03H08_rep_C_Ofloxacin	0.736
Tiratricol,_3,3',5-triiodothyroacetic_acid	3	03E03_rep_C_Tiratricol,_3,3',5-triiodothyroacetic_acid	0.872
Tiratricol,_3,3',5-triiodothyroacetic_acid	3	03E03_rep_C_Tiratricol,_3,3',5-triiodothyroacetic_acid	0.872
Iproniazide_phosphate	3	03B07_rep_C_Iproniazide_phosphate	0.896
Iproniazide_phosphate	3	03B07_rep_C_Iproniazide_phosphate	0.896
Tropicamide	3	03G09_rep_C_Tropicamide	0.928
Tropicamide	3	03G09_rep_C_Tropicamide	0.928
Pargyline_hydrochloride	3	03C04_rep_C_Pargyline_hydrochloride	1.012
Pargyline_hydrochloride	3	03C04_rep_C_Pargyline_hydrochloride	1.012
Flufenamic_acid	3	03E04_rep_C_Flufenamic_acid	1.016
Flufenamic_acid	3	03E04_rep_C_Flufenamic_acid	1.016
Salbutamol	3	03D09_rep_C_Salbutamol	0.764
Salbutamol	3	03D09_rep_C_Salbutamol	0.764
Phenelzine_sulfate	3	03A11_rep_C_Phenelzine_sulfate	0.792
Phenelzine_sulfate	3	03A11_rep_C_Phenelzine_sulfate	0.792
DMSO	3	03A01_rep_C_DMSO	1.032
DMSO	3	03A01_rep_C_DMSO	1.032
Meclofenamic_acid_sodium_salt_monohydrate	3	03E07_rep_C_Meclofenamic_acid_sodium_salt_monohydrate	0.836
Meclofenamic_acid_sodium_salt_monohydrate	3	03E07_rep_C_Meclofenamic_acid_sodium_salt_monohydrate	0.836
DMSO	3	03B01_rep_C_DMSO	0.952
DMSO	3	03B01_rep_C_DMSO	0.952
Thalidomide	3	03D03_rep_C_Thalidomide	0.868
Thalidomide	3	03D03_rep_C_Thalidomide	0.868
Aztreonam	3	03C06_rep_C_Aztreonam	0.992
Aztreonam	3	03C06_rep_C_Aztreonam	0.992
Pyrantel_tartrate	3	03F03_rep_C_Pyrantel_tartrate	1.132
Pyrantel_tartrate	3	03F03_rep_C_Pyrantel_tartrate	1.132
Metaraminol_bitartrate	3	03D08_rep_C_Metaraminol_bitartrate	1.004
Metaraminol_bitartrate	3	03D08_rep_C_Metaraminol_bitartrate	1.004
DMSO	3	03C01_rep_C_DMSO	1.012
DMSO	3	03C01_rep_C_DMSO	1.012
Scopolamin-N-oxide_hydrobromide	3	03H03_rep_C_Scopolamin-N-oxide_hydrobromide	1
Scopolamin-N-oxide_hydrobromide	3	03H03_rep_C_Scopolamin-N-oxide_hydrobromide	1
Pentylenetetrazole	3	03A03_rep_C_Pentylenetetrazole	0.852
Pentylenetetrazole	3	03A03_rep_C_Pentylenetetrazole	0.852
Chloramphenicol_ctrl	3	03F01_rep_C_Chloramphenicol_ctrl	0.912
Chloramphenicol_ctrl	3	03F01_rep_C_Chloramphenicol_ctrl	0.912
Aminopurine,_6-benzyl	3	03C10_rep_C_Aminopurine,_6-benzyl	0.86
Aminopurine,_6-benzyl	3	03C10_rep_C_Aminopurine,_6-benzyl	0.86
Hyoscyamine_(L)_	3	03H04_rep_C_Hyoscyamine_(L)_	0.976
Hyoscyamine_(L)_	3	03H04_rep_C_Hyoscyamine_(L)_	0.976
Cloxacillin_sodium_salt	3	03C07_rep_C_Cloxacillin_sodium_salt	0.968
Cloxacillin_sodium_salt	3	03C07_rep_C_Cloxacillin_sodium_salt	0.968
Ethosuximide	3	03A06_rep_C_Ethosuximide	0.696
Ethosuximide	3	03A06_rep_C_Ethosuximide	0.696
Flumequine	3	03E05_rep_C_Flumequine	0.96
Flumequine	3	03E05_rep_C_Flumequine	0.96
Asenapine_maleate	3	03D06_rep_C_Asenapine_maleate	0.996
Asenapine_maleate	3	03D06_rep_C_Asenapine_maleate	0.996
Trimethoprim_	3	03E09_rep_C_Trimethoprim_	0.92
Trimethoprim_	3	03E09_rep_C_Trimethoprim_	0.92
Levamisole_hydrochloride	3	03C03_rep_C_Levamisole_hydrochloride	0.856
Levamisole_hydrochloride	3	03C03_rep_C_Levamisole_hydrochloride	0.856
Proglumide	3	03H11_rep_C_Proglumide	0.752
Proglumide	3	03H11_rep_C_Proglumide	0.752
Tolfenamic_acid	3	03E06_rep_C_Tolfenamic_acid	0.908
Tolfenamic_acid	3	03E06_rep_C_Tolfenamic_acid	0.908
Catharanthine	3	03C08_rep_C_Catharanthine	0.876
Catharanthine	3	03C08_rep_C_Catharanthine	0.876
Chlorzoxazone	3	03A04_rep_C_Chlorzoxazone	0.92
Chlorzoxazone	3	03A04_rep_C_Chlorzoxazone	0.92
Norfloxacin	3	03G02_rep_D_Norfloxacin	0.984
Norfloxacin	3	03G02_rep_D_Norfloxacin	0.984
Levamisole_hydrochloride	3	03C03_rep_D_Levamisole_hydrochloride	0.788
Levamisole_hydrochloride	3	03C03_rep_D_Levamisole_hydrochloride	0.788
Sulfamethoxazole	3	03B08_rep_D_Sulfamethoxazole	0.876
Sulfamethoxazole	3	03B08_rep_D_Sulfamethoxazole	0.876
Etodolac	3	03H02_rep_D_Etodolac	0.776
Etodolac	3	03H02_rep_D_Etodolac	0.776
Ethosuximide	3	03A06_rep_D_Ethosuximide	0.716
Ethosuximide	3	03A06_rep_D_Ethosuximide	0.716
Pentolinium_bitartrate	3	03C09_rep_D_Pentolinium_bitartrate	0.644
Pentolinium_bitartrate	3	03C09_rep_D_Pentolinium_bitartrate	0.644
Tiratricol,_3,3',5-triiodothyroacetic_acid	3	03E03_rep_D_Tiratricol,_3,3',5-triiodothyroacetic_acid	0.752
Tiratricol,_3,3',5-triiodothyroacetic_acid	3	03E03_rep_D_Tiratricol,_3,3',5-triiodothyroacetic_acid	0.752
Hydralazine_hydrochloride	3	03A10_rep_D_Hydralazine_hydrochloride	0.816
Hydralazine_hydrochloride	3	03A10_rep_D_Hydralazine_hydrochloride	0.816
Ketoprofen	3	03F10_rep_D_Ketoprofen	0.824
Ketoprofen	3	03F10_rep_D_Ketoprofen	0.824
Dilazep_dihydrochloride	3	03H07_rep_D_Dilazep_dihydrochloride	0.764
Dilazep_dihydrochloride	3	03H07_rep_D_Dilazep_dihydrochloride	0.764
Carmofur	3	03H06_rep_D_Carmofur	0.972
Carmofur	3	03H06_rep_D_Carmofur	0.972
Oxymetazoline_hydrochloride	3	03G05_rep_D_Oxymetazoline_hydrochloride	0.888
Oxymetazoline_hydrochloride	3	03G05_rep_D_Oxymetazoline_hydrochloride	0.888
Clemizole_hydrochloride	3	03G08_rep_D_Clemizole_hydrochloride	0.856
Clemizole_hydrochloride	3	03G08_rep_D_Clemizole_hydrochloride	0.856
DMSO	3	03A01_rep_D_DMSO	1.036
DMSO	3	03A01_rep_D_DMSO	1.036
Proglumide	3	03H11_rep_D_Proglumide	0.756
Proglumide	3	03H11_rep_D_Proglumide	0.756
Midodrine_hydrochloride	3	03D02_rep_D_Midodrine_hydrochloride	0.964
Midodrine_hydrochloride	3	03D02_rep_D_Midodrine_hydrochloride	0.964
Iproniazide_phosphate	3	03B07_rep_D_Iproniazide_phosphate	0.872
Iproniazide_phosphate	3	03B07_rep_D_Iproniazide_phosphate	0.872
Tiapride_hydrochloride	3	03F07_rep_D_Tiapride_hydrochloride	0.828
Tiapride_hydrochloride	3	03F07_rep_D_Tiapride_hydrochloride	0.828
Isoniazid	3	03A02_rep_D_Isoniazid	0.808
Isoniazid	3	03A02_rep_D_Isoniazid	0.808
Pentylenetetrazole	3	03A03_rep_D_Pentylenetetrazole	0.984
Pentylenetetrazole	3	03A03_rep_D_Pentylenetetrazole	0.984
Tolfenamic_acid	3	03E06_rep_D_Tolfenamic_acid	0.764
Tolfenamic_acid	3	03E06_rep_D_Tolfenamic_acid	0.764
Aminopurine,_6-benzyl	3	03C10_rep_D_Aminopurine,_6-benzyl	0.756
Aminopurine,_6-benzyl	3	03C10_rep_D_Aminopurine,_6-benzyl	0.756
Alverine_citrate_salt	3	03B05_rep_D_Alverine_citrate_salt	0.78
Alverine_citrate_salt	3	03B05_rep_D_Alverine_citrate_salt	0.78
Chloramphenicol_ctrl	3	03E01_rep_D_Chloramphenicol_ctrl	1.048
Chloramphenicol_ctrl	3	03E01_rep_D_Chloramphenicol_ctrl	1.048
Fenspiride_hydrochloride	3	03F04_rep_D_Fenspiride_hydrochloride	1.052
Fenspiride_hydrochloride	3	03F04_rep_D_Fenspiride_hydrochloride	1.052
Xylometazoline_hydrochloride	3	03G04_rep_D_Xylometazoline_hydrochloride	0.976
Xylometazoline_hydrochloride	3	03G04_rep_D_Xylometazoline_hydrochloride	0.976
Meclofenamic_acid_sodium_salt_monohydrate	3	03E07_rep_D_Meclofenamic_acid_sodium_salt_monohydrate	0.66
Meclofenamic_acid_sodium_salt_monohydrate	3	03E07_rep_D_Meclofenamic_acid_sodium_salt_monohydrate	0.66
Mebendazole	3	03F08_rep_D_Mebendazole	0.872
Mebendazole	3	03F08_rep_D_Mebendazole	0.872
Indapamide	3	03F11_rep_D_Indapamide	0.824
Indapamide	3	03F11_rep_D_Indapamide	0.824
Pentoxifylline	3	03D07_rep_D_Pentoxifylline	0.632
Pentoxifylline	3	03D07_rep_D_Pentoxifylline	0.632
Flutamide	3	03B11_rep_D_Flutamide	0.652
Flutamide	3	03B11_rep_D_Flutamide	0.652
Phentolamine_hydrochloride	3	03G11_rep_D_Phentolamine_hydrochloride	0.664
Phentolamine_hydrochloride	3	03G11_rep_D_Phentolamine_hydrochloride	0.664
Chloramphenicol_ctrl	3	03H01_rep_D_Chloramphenicol_ctrl	0.932
Chloramphenicol_ctrl	3	03H01_rep_D_Chloramphenicol_ctrl	0.932
Mefexamide_hydrochloride	3	03F06_rep_D_Mefexamide_hydrochloride	0.704
Mefexamide_hydrochloride	3	03F06_rep_D_Mefexamide_hydrochloride	0.704
Phenformin_hydrochloride	3	03B10_rep_D_Phenformin_hydrochloride	0.796
Phenformin_hydrochloride	3	03B10_rep_D_Phenformin_hydrochloride	0.796
Nifenazone	3	03G06_rep_D_Nifenazone	0.988
Nifenazone	3	03G06_rep_D_Nifenazone	0.988
Nefopam_hydrochloride	3	03G10_rep_D_Nefopam_hydrochloride	0.864
Nefopam_hydrochloride	3	03G10_rep_D_Nefopam_hydrochloride	0.864
Flumequine	3	03E05_rep_D_Flumequine	0.804
Flumequine	3	03E05_rep_D_Flumequine	0.804
Cloxacillin_sodium_salt	3	03C07_rep_D_Cloxacillin_sodium_salt	0.884
Cloxacillin_sodium_salt	3	03C07_rep_D_Cloxacillin_sodium_salt	0.884
[truncated: 11,143 more rows]

## Sheet: ions
ionMz	Topannotationformula	Top_annotation_name
55.0187	C3H4O	Acrolein
57.0342	C3H6O	Acetone
59.0136	C2H4O2	Acetatic_acid
59.0498	C3H8O	Propanol
69.0343	C4H6O	Butynol
70.0298	C3H5NO	Acrylamide
71.0138	C3H4O2	Propenoic_acid_C3_1
72.9927	C2H2O3	Glyoxylic_acid
73.0293	C3H6O2	C3_0_Propionic_acid_
74.0247	C2H5NO2	Glycine
75.0086	C2H4O3	Glycolate
85.0296	C4H6O2	Succinic_aldehyde
87.0087	C3H4O3	Pyruvate
87.0451	C4H8O2	C4_0_Butyric_acid_
88.0404	C3H7NO2	Alanine
88.9881	C2H2O4	Oxalic_acid
89.0246	C3H6O3	Lactate
91.04	C3H8O3	Glycerol
93.0346	C6H6O	Phenol
95.0135	C5H4O2	Furfural
100.04	C4H7NO2	Homoserine_lactone
102.056	C4H9NO2	Aminobutanoic_acid_ABA_
104.035	C3H7NO3	Serine
105.019	C3H6O4	D_Glyceric_acid
108.045	C6H7NO	Aminophenol
109.03	C6H6O2	Catechol
109.041	C5H6N2O	N_Acetylimidazole
111.02	C4H4N2O2	Uracil
112.04	C5H7NO2	Pyrroline_carboxylic_acid
112.051	C4H7N3O	Creatinine
113.024	C5H6O3	2_Hydroxy_2_4_pentadienoic_acid
114.02	C4H5NO3	Maleamic_acid
114.056	C5H9NO2	Proline
115.004	C4H4O4	Fumarate
115.04	C5H8O3	Ketovaline
115.088	C5H12N2O	Aminopentanamide
116.035	C4H7NO3	Aspartate_semialdehyde
116.072	C5H11NO2	Valine_Betaine
117.019	C4H6O4	Succinate
118.051	C4H9NO3	Threonine
118.98	C3H4O3S	Mercaptopyruvic_acid
119.05	C8H8O	Phenylacetaldehyde
120.012	C3H7NO2S	Cys
120.045	C7H7NO	Benzamide
121.029	C7H6O2	Benzoate
121.041	C6H6N2O	Nicotinamide
127.051	C5H8N2O2	Dihydrothymine
128.035	C5H7NO3	Oxoproline
129.019	C5H6O4	Itaconate
129.055	C6H10O3	4_Methyl_2_oxopentanoate
129.104	C6H14N2O	N_Acetylputrescine
130.014	C4H5NO4	2_Oxosuccinamate
130.051	C5H9NO3	5_Aminolevulinic_acid
130.087	C6H13NO2	_Iso_Leucine
131.035	C5H8O4	Glutarate
131.046	C4H8N2O3	Asparagine
131.083	C5H12N2O2	Ornithine
132.03	C4H7NO4	Aspartate
133.014	C4H6O5	Malate
133.05	C5H10O4	Deoxyribose
135.031	C5H4N4O	Hypoxanthine
135.045	C8H8O2	Phenyl_acetate
136.04	C7H7NO2	Anthranilate
136.076	C8H11NO	Tyramine
142.088	C7H13NO2	_E_4_Trimethylammonio_but_2_enoate
143.035	C6H8O4	2_3_Dimethylmaleate
143.05	C10H8O	2_Naphthol
144.03	C5H7NO4	2_Oxoglutaramate
144.066	C6H11NO3	4_Acetamidobutanoate
144.077	C5H11N3O2	4_Guanidinobutanoate
145.014	C5H6O5	Oxoglutarate
145.051	C6H10O4	2_Aceto_2_hydroxybutanoate
145.062	C5H10N2O3	Glutamine
145.098	C6H14N2O2	Lysine
146.026	C8H5NO2	Indole_5_6_quinone
146.046	C5H9NO4	Glutamate
147.012	C5H8O3S	4_Methylthio_2_oxobutanoic_acid
147.03	C5H8O5	Hydroxyglutarate
147.066	C6H12O4	Mevalonate
148.044	C5H11NO2S	Methionine
148.062	C5H11NO4	Dihydroxy_Val
149.046	C5H10O5	Pentose
149.061	C9H10O2	Tolylacetate
150.092	C9H13NO	_Norephedrine
151.025	C5H4N4O2	Xanthine
151.039	C8H8O3	4_Hydroxyphenylacetate
151.051	C7H8N2O2	N1_Methyl_2_pyridone_5_carboxamide
152.002	C3H7NO4S	3_Sulfino_L_alanine
152.035	C7H7NO3	3_Hydroxyanthranilate
154.062	C6H9N3O2	Histidine
155.01	C5H4N2O4	Orotate
155.046	C6H8N2O3	4_Imidazolone_5_propanoate
157.05	C7H10O4	Isopropylmaleate
158.06	C10H9NO	Indole_3_acetaldehyde
158.082	C7H13NO3	5_Acetamidopentanoate
159.029	C6H8O5	Oxoadipate
159.067	C7H12O4	Pimelate
159.078	C6H12N2O3	Ala_Ala
160.039	C9H7NO2	4_8_Dihydroxyquinoline
160.061	C6H11NO4	Aminoadipate
160.076	C10H11NO	Indole_3_ethanol
164.038	C5H11NO3S	Met_oxide
164.071	C9H11NO2	Phenylalanine
165.04	C5H10O6	Pentonic_acid
165.055	C9H10O3	3_2_Hydroxyphenyl_propanoate
166.051	C8H9NO3	Pyridoxal
166.974	C3H5O6P	Phosphoenolpyruvate
167.021	C5H4N4O3	Urate
173.009	C6H6O6	Aconitate
173.045	C7H10O5	Shikimate
173.093	C7H14N2O3	Acetylornithine
173.104	C6H14N4O2	Arginine
174.041	C6H9NO5	Acetyl_Asp
174.056	C10H9NO2	Indole_3_acetate
175.025	C6H8O6	Hexuronic_acid_Ascorbate
175.061	C7H12O5	3_Propylmalate
178.051	C9H9NO3	Hippurate
179.056	C6H12O6	Hexose
180.066	C9H11NO3	Tyrosine
182.082	C9H13NO3	L_Adrenaline
183.029	C8H8O5	3_4_Dihydroxymandelate
183.066	C5H15NO4P	Choline_P
184.001	C3H8NO6P	Phosphoserine
184.985	C3H7O7P	Phosphoglycerate
186.076	C8H13NO4	6_Acetamido_3_oxohexanoate
186.113	C9H17NO3	8_Amino_7_oxononanoate
187.024	C7H8O6	_Z_But_1_ene_1_2_4_tricarboxylate
187.108	C8H16N2O3	Gly_Leu
188.056	C7H11NO5	Acetyl_Glu
189.076	C8H14O5	_R_3_R_3_Hydroxybutanoyloxy_butanoate
191.019	C6H8O7	_Iso_Citrate
191.082	C10H12N2O2	Acanthicifoline
192.067	C10H11NO3	_3_Arylcarbonyl_alanine
195.029	C9H8O5	3_3_4_Dihydroxyphenyl_pyruvate
195.051	C6H12O7	Hexonic_acid
196.025	C8H7NO5	3_Hydroxy_2_methylpyridine_4_5_dicarboxylate
198.089	C8H13N3O3	gamma_Glutamyl_beta_aminopropiononitrile
203.02	C7H8O7	Oxaloglutarate
203.082	C11H12N2O2	Tryptophan
204.031	C10H7NO4	Xanthurenic_acid
204.066	C11H11NO3	Indolelactate
204.124	C9H19NO4	Pantothenol
205.035	C7H10O7	_R_2_Hydroxybutane_1_2_4_tricarboxylate
211.026	C9H8O6	3_2_Carboxyethenyl_cis_cis_muconate
211.133	C12H20O3	Cucurbic_acid
211.996	C4H8NO7P	Phosphoaspartate
212.98	C4H7O8P	2_Oxo_3_hydroxy_4_phosphobutanoate
213.018	C5H11O7P	2_Deoxy_D_ribose_1_phosphate
213.039	C9H10O6	2_Hydroxy_6_oxonona_2_4_diene_1_9_dioate
213.124	C10H18N2O3	Dethiobiotin
214.048	C5H14NO6P	sn_Glycero_3_phosphoethanolamine
218.033	C6H10N3O4P	4_Amino_2_methyl_5_phosphomethylpyrimidine
218.103	C9H17NO5	Pantothenate
221.06	C7H14N2O4S	Cystathionine
223.071	C10H12N2O4	3_Hydroxykynurenine
223.133	C13H20O3	_6S_9R_Vomifoliol
224.057	C10H11NO5	4_Amino_4_deoxychorismate
229.051	C13H10O4	2_4_6_Trihydroxybenzophenone
231.113	C13H16N2O2	Melatonin
242.079	C9H13N3O5	Cytidine
243.081	C10H16N2O3S	Biotin
245.058	C9H11FN2O5	5_Fluorodeoxyuridine
245.114	C10H18N2O5	2_4_Bis_acetamido_2_4_6_trideoxy_beta_L_altropyranose
246.018	C8H10NO6P	Pyridoxal_phosphate
249.054	C8H14N2O5S	gamma_L_Glutamyl_L_cysteine
261.148	C16H22O3	3_Hydroxy_geranylhydroquinone
263.139	C14H20N2O3	Feruloylputrescine
267.073	C10H12N4O5	Inosine
268.022	C7H12NO8P	N_Acetyl_L_glutamate_5_phosphate
269.155	C18H22O2	Estrone
271.17	C18H24O2	Estradiol_17beta
273.121	C10H18N4O5	N2_Succinyl_L_arginine
273.194	C12H26N4O3	_2R_3R_3_Methylornithinyl_N6_lysine
274.104	C10H17N3O6	_5_L_Glutamyl_L_glutamine
275.124	C11H20N2O6	N6_L_1_3_Dicarboxypropyl_L_lysine
277.117	C14H18N2O4	alpha_Ribazole
285.186	C19H26O2	Androstenedione
287.165	C18H24O3	6beta_Hydroxy_17beta_estradiol
291.198	C18H28O3	12_OPDA
295.227	C18H32O3	_9Z_12Z_8R_Hydroxyoctadeca_9_12_dienoic_acid
296.084	C11H15N5O3S	5_Methylthioadenosine
299.079	C13H16O8	4_beta_D_Glucosyloxy_benzoate
303.131	C11H20N4O6	Nopaline
303.195	C19H28O3	16alpha_Hydroxydehydroepiandrosterone
306.049	C9H14N3O7P	dCMP
306.076	C10H17N3O6S	Glutathione
307.033	C9H13N2O8P	dUMP
309.131	C11H22N2O8	Mannopine
315.196	C20H28O3	Gibberellin_A12_aldehyde
317.212	C20H30O3	Leukotriene_A4
322.045	C9H14N3O8P	CMP
327.072	C14H16O9	Bergenin
327.233	C22H32O2	C22_6
329.232	C18H34O5	9_12_13_TriHOME
330.062	C10H14N5O6P	dAMP
333.206	C20H30O4	12_Keto_leukotriene_B4
335.222	C20H32O4	Prostaglandin_B1
336.059	C10H16N3O8P	5_Hydroxymethyldeoxycytidylate
338.988	C6H14O12P2	Hexose_bisP
341.109	C12H22O11	Disaccharide
346.055	C10H14N5O7P	AMP
351.056	C12H16O12	4_4_Deoxy_beta_D_gluc_4_enuronosyl_D_galacturonate
353.233	C20H34O5	Prostaglandin_F2alpha
381.317	C27H42O	7_Dehydrodesmosterol
386.016	C9H15N3O10P2	dCDP
410.028	C10H15N5O9P2	dADP
411.362	C29H48O	14_Demethyllanosterol
418.956	C6H15O15P3	1D_myo_Inositol_1_3_4_trisphosphate
425.08	C13H22N4O8S2	S_Glutathionyl_L_cysteine
426.023	C10H15N5O10P2	ADP
453.067	C13H19N4O12P	1_5_Phosphoribosyl_5_amino_4_N_succinocarboxamide_imidazole
455.097	C17H21N4O9P	FMN_ox_
460.328	C24H47NO7	Psychosine
468.062	C14H23N4O8P2S	2_alpha_Hydroxyethyl_thiamine_diphosphate
487.098	C14H26N4O11P2	CDP_choline
495.995	C10H18N3O14P3	2_Deoxy_5_hydroxymethylcytidine_5_triphosphate
539.992	C10H18N5O15P3	Formamidopyrimidine_nucleoside_triphosphate
629.012	C15H24N2O19P2S	UDP_6_sulfoquinovose
659.31	C36H44N4O8	Coproporphyrinogen_III
678.094	C20H31N3O19P2	UDP_N_acetylmuramate
755.073	C20H27N10O16P3	P1_P2_Bis_5_adenosyl_triphosphate
784.148	C27H33N9O15P2	FAD_ox_
908.172	C28H46N7O19P3S	6_Carboxyhexanoyl_CoA
908.207	C29H50N7O18P3S	_S_3_Hydroxyoctanoyl_CoA
910.149	C27H44N7O20P3S	_S_3_Hydroxy_3_methylglutaryl_CoA
920.244	C31H54N7O17P3S	Decanoyl_CoA

## Sheet: intensities
ionMz	04914 / Doxylamine succinate	04915 / Doxylamine succinate	04916 / Diprophylline	04917 / Diprophylline	04918 / Captopril	04919 / Captopril	04920 / Antipyrine	04921 / Antipyrine	04922 / Prednisone	04923 / Prednisone	04924 / Dibucaine	04925 / Dibucaine	04926 / Antipyrine, 4-hydroxy	04927 / Antipyrine, 4-hydroxy	04928 / Atracurium besylate	04929 / Atracurium besylate	04930 / Naphazoline hydrochloride	04931 / Naphazoline hydrochloride	04932 / Allantoin	04933 / Allantoin	04934 / Benoxinate hydrochloride	04935 / Benoxinate hydrochloride	04936 / Hydroflumethiazide	04937 / Hydroflumethiazide	04938 / Oxethazaine	04939 / Oxethazaine	04940 / Sulfaguanidine	04941 / Sulfaguanidine	04942 / Naproxen	04943 / Naproxen	04944 / Thiamphenicol	04945 / Thiamphenicol	04946 / Hexamethonium dibromide dihydrate	04947 / Hexamethonium dibromide dihydrate	04948 / Chlorpromazine hydrochloride	04949 / Chlorpromazine hydrochloride	04950 / Morantel tartrate	04951 / Morantel tartrate	04952 / Diphenhydramine hydrochloride	04953 / Diphenhydramine hydrochloride	04954 / Mupirocin	04955 / Mupirocin	04956 / Pheniramine maleate	04957 / Pheniramine maleate	04958 / Moxisylyte hydrochoride	04959 / Moxisylyte hydrochoride	04960 / Ethambutol dihydrochloride	04961 / Ethambutol dihydrochloride	04962 / Isoflupredone acetate
55.0187	3207	3785	3275	3700	3959	4469	2573	3097	4990	4683	4131	4091	3860	3300	3755	4302	4684	4739	5136	5886	3614	3917	4795	5545	4889	4907	5711	4833	4092	4338	5617	5422	3822	4821	4584	4745	3786	5181	5035	4579	4459	3413	3308	5882	4616	5241	4350	3263	4326
57.0342	8780	6806	10926	10627	10741	10554	8269	6982	9298	9214	6642	10804	8505	8465	9526	10555	10242	10527	8819	8767	10032	10358	9318	10748	9077	10502	10116	11341	8882	10798	13251	12720	10815	9589	9207	11921	10982	10369	12214	13291	9363	9335	9703	10662	9413	10760	9348	10662	12742
59.0136	58324	61897	70493	72402	90471	86906	59670	57863	69814	77742	80516	85389	55868	60154	84542	102210	74687	79575	89179	92490	88261	84043	89112	93593	86806	89714	99087	103260	83602	86721	99920	93639	91602	88175	69099	73974	78233	86100	99992	96318	95476	89786	86358	96803	85637	91280	81392	81893	106396
59.0498	5958	5118	6347	6411	4483	5094	2874	3328	4332	4151	5511	5257	6073	6621	4437	4942	6085	6369	6532	7137	5211	4399	5526	5669	5125	4940	6110	6727	8244	7469	8451	8140	7313	8154	4641	5378	5643	6641	6194	6405	5693	4947	5544	7358	8101	7149	6403	6640	5736
69.0343	1624	1703	1869	1788	2390	3114	1766	1422	2510	2687	2193	2694	1331	2139	2779	2588	2812	2749	2954	2443	3712	2280	2181	2697	1999	2404	1610	2533	2253	2505	2632	2669	1497	1882	2246	1924	2027	3034	2440	1660	2237	2505	1016	1377	1675	2455	2480	2506	2352
70.0298	1048	475	911	1248	579	349	583	793	894	1152	620	835	580	575	871	569	781	943	738	823	869	539	1403	862	777	554	677	1260	850	873	997	876	1175	1184	1152	1228	796	819	847	1135	400	550	767	927	727	849	769	887	833
71.0138	35562	41844	40922	45506	55378	55100	37058	38486	42197	47086	47410	49917	40119	40129	61790	63393	44679	49495	51545	52490	56886	54089	54664	57878	52598	53280	55861	63662	51235	58476	53309	60990	56745	56591	44484	46532	46038	50335	68276	61455	62498	56818	58530	65506	53644	55279	45513	47664	65406
72.9927	1547	1161	1142	1510	540	1720	774	671	945	1693	1466	1645	839	1308	1304	1178	1432	1399	1151	1357	1649	2069	1373	1460	1137	1276	704	2010	1859	1681	1284	1129	1575	993	1182	1138	1287	2462	809	1571	1048	1455	1366	1324	1471	792	1280	951	2011
73.0293	14758	18280	19861	21307	16341	18424	15841	14604	14864	18478	17495	16617	15131	15750	18090	21174	14163	16366	19813	20389	20392	21026	21357	24917	16570	22987	17995	18852	17067	20199	21452	24036	22235	23285	17354	17715	11628	16980	16013	17430	18009	20750	18713	18179	19301	18980	19617	18632	23680
74.0247	19909	22060	26816	24442	23656	21838	19188	19309	21493	22487	21392	20815	18509	19668	27159	26457	22900	19558	23818	25722	24972	24042	25103	28383	22354	24209	26613	22146	24744	24961	30842	34495	27356	28417	20462	23362	18662	18341	24175	25153	23490	23025	25829	24138	22884	26240	21342	24849	27257
75.0086	2795	1733	2424	2329	2954	2358	2650	3266	3782	2850	1573	2573	1541	2300	3268	4171	2864	3439	2563	4372	3022	3859	3414	3888	3362	2489	3162	3695	2402	3877	3684	3383	2505	2605	2273	3556	3387	3795	2567	3042	4216	3184	2657	4108	3046	2487	3171	2895	3492
85.0296	54828	58352	56592	62105	75853	70604	49638	53043	68866	74375	72847	71108	53544	58121	84683	89023	67394	68429	67658	76820	76461	77082	74376	79634	70669	82736	87640	87151	70883	82781	75942	81641	72025	69819	69010	67582	73817	75544	88090	92153	73907	78737	73629	74879	73842	74071	62670	70845	85206
87.0087	7017	7663	10068	9294	8764	9120	7610	7717	7397	7477	7674	7882	8328	7096	6530	7959	7520	7041	9550	9932	10510	10923	9558	9791	8204	8426	11699	11279	7481	9302	11113	9748	10740	12077	7532	7497	6465	7508	11643	10291	7844	10250	9486	11132	10021	9302	10071	7582	9685
87.0451	1109	1480	902	1724	1400	1709	1464	937	1280	1534	908	1510	1676	1791	1583	2193	1967	1379	1431	1380	1716	1570	2212	2000	1627	1662	1886	1412	1568	2486	1922	2200	1575	1349	1654	1356	1769	1324	1331	1015	1390	1141	847	1481	1678	1059	885	1347	1209
88.0404	12220	13961	14875	17666	16189	13723	14629	13648	11174	13551	11365	9109	12749	12711	14589	14385	13184	14068	14453	16288	15186	16056	16364	15753	13897	16942	12373	14525	14383	14021	16638	14917	20788	20535	11647	15514	10740	8883	15190	14497	13474	15000	13305	13319	17508	15383	17244	17592	15510
88.9881	881	452	805	956	103	478	708	83	546	282	601	171	494	509	594	460	316	616	484	590	1206	233	460	761	630	532	566	300	850	574	244	1033	798	758	102	310	561	647	652	479	203	389	264	525	570	555	402	352	259
89.0246	65238	66558	68151	70373	78394	76543	54005	52426	65960	68530	70473	69969	57950	71119	84681	92170	70983	70532	76557	78929	80897	83147	77776	80594	79979	81793	87811	94931	74107	86951	84161	88736	84165	93708	57963	62159	65393	66810	91696	97306	80786	90649	80336	92202	77404	85589	76567	77813	97681
91.04	11456	12131	16777	17369	15422	13303	8560	9020	8163	9995	9727	9831	11991	12077	11952	14910	11927	12313	18012	18040	12029	10991	16624	18728	14168	15805	13676	13505	12041	13155	19881	17209	23492	21931	9613	13542	8041	9680	14050	14359	12180	14971	14342	14746	18545	18732	15418	18268	13939
93.0346	35223	31670	34880	35181	37172	32343	35402	36605	33906	33578	34088	35807	34550	32980	41922	38142	36429	35164	33390	33773	39760	37421	36321	33238	34738	33530	36085	36024	36318	41616	37337	40322	36880	32270	38521	36430	38639	36483	35093	30099	29245	33367	32348	38637	33637	33628	29492	28263	30867
95.0135	80757	87084	94380	94542	102269	99534	91509	91086	92738	99913	100849	94192	91416	92108	114350	111837	101610	101081	100246	108295	101536	110994	101323	103227	108914	106337	104286	101986	103806	111074	104382	112142	102641	107734	115083	117451	110532	116129	108771	110384	105302	99728	96089	102561	104209	109495	89630	90337	108449
100.04	10281	10256	12615	12402	12216	12317	13415	11960	10495	11102	12544	11358	9660	9988	13353	12633	12662	11301	13616	14295	12000	12521	13454	13635	13410	12373	13002	12613	12417	13053	12283	12417	12896	13650	13627	14263	12933	13187	12810	13318	11123	10283	12263	13770	12689	12124	11997	12850	12932
102.056	284155	311889	330789	346660	317685	332281	302593	317883	291871	312075	264099	275060	254909	256015	325378	323037	280776	294788	369757	384774	305776	313728	408935	416969	310695	321204	279735	286215	255368	271401	313360	315779	387447	416287	311911	332638	185127	189258	299280	313850	268118	269821	281260	307544	320004	336539	339939	354489	306311
104.035	59491	66763	72140	69803	83542	74353	63552	64762	65505	73840	67880	70527	58092	59047	95148	93987	71524	77109	73486	80462	74279	85591	82554	92106	73123	78815	84325	83484	69586	76082	91148	88424	88463	92265	63771	65359	60936	64296	89547	86036	73224	81177	74880	89697	76912	78343	67519	71713	93608
105.019	4696	5212	5131	4344	5637	4690	3703	5115	4365	4452	5056	5224	4554	4374	5361	5658	4661	4038	4058	4495	6590	6134	5144	5763	3214	3769	5428	3621	4736	5809	5180	5205	4633	5789	3930	3829	4341	3189	4333	5143	5119	2364	3970	4604	4139	3282	5419	5004	4209
108.046	7946	5535	9334	7576	8844	7062	8832	8872	9237	8075	9441	10398	10103	11131	10425	10430	9696	10254	10399	12149	12945	12812	14559	14113	13589	12712	10778	13791	10881	13361	13421	13244	12699	14386	12610	14853	11782	11455	10895	11996	11831	10422	10252	10579	12940	9380	9448	10638	9484
109.029	8143	7720	9943	10466	9842	8095	8717	9860	8428	10005	9453	11082	8940	7496	9566	9251	10051	10454	8947	8410	11706	10334	9390	12394	10687	9429	9979	9925	12002	10916	12697	8131	11438	11777	10850	12374	9652	10645	9905	8228	7857	9104	8877	10218	10542	10585	8677	10035	10052
109.041	6297	7257	7362	8304	8463	8627	9991	8665	8368	9706	8037	8464	7512	8897	10068	8443	9864	8903	11630	11437	9364	9851	12435	13785	9243	10002	9465	10640	7827	7310	10347	9415	11831	10307	9860	9229	7146	7623	10038	9815	6649	9921	8190	10697	9140	12066	7792	11097	8558
111.02	30104	23197	27963	25256	21532	21753	23414	22525	19666	19683	22981	18416	19383	20390	18768	16821	21304	19559	21530	24152	29119	23417	19302	20514	22057	19069	18755	16933	24316	22666	25219	20554	26676	26035	25963	25377	24925	21883	21221	20103	18898	20295	20936	18761	18920	21654	23417	23498	18046
112.04	11623	10242	11764	11621	11777	13681	9053	8356	9901	12304	12788	10845	9507	8221	13399	13791	13605	13459	11550	12923	11553	12729	12499	15244	13517	12863	12772	14951	12348	16792	15897	15306	14584	15426	13729	13390	11120	12159	13316	13105	11751	12140	14703	14862	12948	15218	9941	11409	13375
112.051	8208	2519	12430	2808	4045	2713	4017	2246	3735	2500	5881	3589	3591	1965	5552	3703	7862	3498	3305	3959	19197	7009	2876	3555	3569	3202	5321	3541	8593	5838	5069	3354	4547	3862	5845	4207	8843	3733	4313	3154	4703	2073	3048	3088	3191	3379	3776	2447	1868
113.024	465051	514795	483428	506314	626884	623383	419156	429900	565995	617989	602116	616929	408949	440192	699644	753203	569250	597100	612487	652182	593865	627245	600335	633832	581168	624711	739017	780410	567466	627994	674777	683864	561836	602762	516541	547675	614995	668933	674364	702293	633788	637035	605238	680813	576627	601152	557822	578838	686653
114.02	10482	12684	12684	11421	12756	13161	9130	9788	12912	14236	10793	10414	10537	10147	14674	16374	13279	11477	12558	12402	14866	12363	15148	14858	12500	10728	12126	14024	10793	11633	13752	16199	15467	13967	11876	10554	11619	10045	12776	12631	10987	12787	12821	13449	11416	13969	10448	11472	12253
114.056	409908	549926	549926	524036	490112	497376	448594	444365	455549	505584	475213	461295	408194	430770	492230	508739	469349	496775	573000	616421	463303	496028	558109	615644	502111	522062	493794	538524	432343	461638	478808	471415	567745	595784	544568	568159	442819	476678	501955	518895	498042	494720	480531	525750	508137	540344	533941	576672	518420
115.004	18179	24354	23525	24046	21355	24023	17475	21377	21524	23717	20691	21779	17711	18357	22810	25368	22051	22394	25880	27592	22021	20902	25059	23942	18908	20567	24247	25488	20067	21740	23849	21981	24887	25727	19721	22064	19655	17211	23709	23962	21186	20751	34218	39707	22860	23036	22498	21554	23008
115.04	23400	22104	25499	24501	26483	23515	26292	22249	22004	24783	24790	22939	24479	23397	26038	25969	24294	23138	24227	21815	32089	24047	24956	26014	25476	26107	23636	23877	30315	32708	28504	24922	25285	27360	29198	30305	27578	26787	25065	24262	22954	23086	22551	24456	25315	23772	22714	24550	22585
115.088	4460	4890	5327	4944	5112	5445	5038	5413	4457	4653	4560	4515	4521	4628	5231	4518	4937	4886	5480	5361	5048	5191	5918	5860	4670	5263	4231	3833	4201	4631	4751	4326	4587	5315	4545	4964	4029	4104	4713	4306	4298	4418	3779	3906	5295	4675	4997	5426	3992
116.035	5031	5993	7969	6691	5838	6828	6602	6722	6096	5233	4365	5885	5489	4980	4415	5861	5967	6419	7093	7041	6952	7262	7064	7970	6548	6653	4894	6779	4723	5816	5861	6965	7729	7805	6113	5611	4362	3536	6206	6598	6266	5236	5278	7091	6235	7833	7008	6607	5647
116.072	361477	418572	411409	438163	472262	456609	376691	396709	418269	459610	424715	440569	343722	366330	472036	501698	423629	459911	514183	544190	436992	467123	492289	519962	453043	474628	506894	524685	385416	424521	443604	439842	455603	486225	491396	491301	457718	464420	485144	481347	506772	498780	453551	493904	454624	490994	478840	488614	476088
117.019	250133	288054	293421	307020	266688	252225	238370	250428	213607	246635	206527	206395	223350	234204	240128	245003	227675	235852	310991	328003	247219	261710	299281	326967	265538	294907	236622	262669	196438	228940	254652	259882	335107	385823	252704	271295	162838	169840	247887	253751	234790	244467	249244	283081	265861	304608	306597	341585	250546
118.051	140613	162802	151693	161178	156537	155998	112623	115951	152894	176058	166226	168920	113565	117435	191731	199359	166408	172873	159234	167313	161700	170236	162514	172388	149861	160533	177888	208526	171417	177567	206456	207452	175306	197320	127875	138451	135374	139334	187721	191003	137967	146812	173898	190688	150302	160852	137301	144480	199462
118.98	627408	733415	710463	736000	901971	915158	676793	702766	825531	947596	902930	925644	588913	601632	988574	1056988	838462	894132	881762	967627	841203	895988	858237	977962	860384	895317	1020640	1075599	856512	952220	942500	952217	760936	853006	885456	918166	1016884	1081056	976377	1006151	878600	887806	832407	965946	814310	871494	774326	807747	894253
119.05	19893	21755	21322	20201	48981	46143	24692	26308	21611	21607	20928	19233	21359	19668	21921	55033	24643	25813	20490	22103	26330	26177	24277	25197	25889	26876	23204	28204.5	28204.5	49445	60213	37496	24658	27304	25510	26582	24872	49002	25495	65657	59750	63544	63646	72631	20621	56168	22108	22911	22529
120.012	5904	4706	7725	7652	8320	6382	4856	5828	6676	8421	7297	8652	6167	4737	7812	8688	7775	7119	8492	10498	7587	8348	9018	10212	8414	9653	8667	9629	6996	7266	9821	9520	7968	10389	7997	7125	7048	9313	8642	9781	8933	8682	8778	7459	7049	9741	8785	7596	9051
120.045	2656	2761	2823	3188	2689	2345	2907	2048	3341	3716	3012	2779	2606	3148	2690	3425	4192	3154	3106	3176	3696	3406	3662	3324	2720	2827	3509	3166	3401	3314	2946	4026	4048	3490	3983	3266	3536	3129	2555	2367	2683	2550	2947	3252	2623	2959	1981	2388	3302
121.029	78662	67682	82114	75777	81096	73618	75488	70646	69461	71934	81800	72576	64743	66468	97192	94884	79161	75297	94495	94865	85696	73379	73694	76119	81539	78401	88417	70992	70992	82843	93818	97818	81741	85362	87018	83893	86470	92772	70684	74650	72743	69526	70166	77155	79548	76893	70562	75210	76803
121.041	13048	13454	16578	14002	15885	14995	13234	12782	12420	13298	14487	12048	11872	11457	15751	17947	14558	15687	16224	14793	14944	13810	13702	15252	15315	14985	15229	15521	14840	16063	16568	18719	15762	14459	13773	14821	13915	14211	14278	13643	12429	12965	12947	13758	15597	12762	13124	14640	15237
127.051	74048	79908	92892	92362	93116	93545	80245	89740	79958	93086	83270	83992	68027	70599	93208	98616	78558	84505	110754	114495	79354	87949	109010	124129	85892	87763	88884	99555	69039	81932	88980	89501	102701	102589	88115	88554	61751	65869	81846	91378	88810	93875	83392	91504	91906	95267	96856	102329	81126
128.035	404126	430208	500565	507278	464266	461706	444932	464972	400853	442546	378949	376011	365479	375282	444285	450714	415265	438392	498961	528648	457479	494213	574004	611263	461729	477483	400240	415042	393117	412573	471910	477080	585572	643253	451898	474392	285951	289534	442787	456063	415506	413349	438159	495687	491973	518959	504134	532203	419741
129.019	28293	31505	33510	33722	28329	27622	33979	30677	25149	31956	27768	24317	27258	30148	27571	26302	29472	27863	37851	37556	30369	32889	37938	39408	34820	33927	26014	28673	31231	31620	31073	30861	41222	39537	40690	37534	23627	26769	29713	30514	34724	34979	31507	33519	36174	38480	35428	38471	29496
129.055	40201	40580	48397	47350	48393	50949	40560	43550	40276	41916	42806	43247	42490	39371	45748	41039	46657	44268	50651	52117	52577	45343	48736	50475	49851	48732	47942	49451	45246	47557	51375	47845	48816	53373	45741	43352	45516	43646	44565	41938	48101	45857	42584	45632	48902	48206	46408	46943	42377
129.104	3917	3805	4069	4145	5029	3946	4024	3986	3785	3303	3453	3914	4218	4103	4028	3392	3998	4075	3626	5006	4830	4215	3990	4355	4335	4190	2906	3291	3640	3473	3856	2948	4530	4320	4891	3907	3295	3496	3588	3391	3077	3232	4047	4377	4468	3886	3839	3903	3444
130.014	587	739	867	404	640	849	711	566	683	896	797	612	301	745	1004	634	696	750	931	962	668	730	754	689	775	977	911	999	631	607	597	1089	736	807	676	532	1067	483	876	599	960	797	830	1147	702	1075	421	834	768
130.051	7054	7974	8787	8413	7014	5564	7055	7244	5355	7426	6428	6270	6338	6643	6417	7049	6685	6726	9427	9050	8645	7189	6820	8368	6934	6769	6625	6726	7204	6670	7239	7070	7697	10275	6770	9025	6809	6311	7595	6516	6669	6401	7051	7582	8326	8503	8373	8644	6957
130.087	3341533	3728536	3808587	3977061	4573128	4551355	3514513	3673365	3920480	4392139	4114807	4127346	3257713	3385286	4767651	4925863	3889542	4083986	4721299	4993063	4368336	4661830	4941132	5347267	4500140	4697438	4762911	5017118	3829153	4126432	4336162	4324730	4502831	4851913	4216332	4403641	4058814	4210904	4895182	4942867	4872514	4905277	4402791	4881718	4576047	4807463	4327350	4494901	4772318
131.035	17827	19114	22970	19606	23082	18254	17549	17007	21076	21851	22905	24244	17144	22354	22125	22237	24052	20209	22510	23924	23219	21929	20752	22574	20699	20246	26478	26985	21435	24213	22929	22147	22489	22290	20461	20623	20738	20616	23339	22749	20811	22565	23388	24062	20536	22839	19141	23255	20595
131.046	92890	97941	95043	106760	114878	113317	84635	90487	104105	115711	102173	106465	76281	78987	128315	130525	104832	108241	114996	129373	110013	115685	120350	134472	103029	115193	128725	135843	98780	113174	128724	128765	119064	128601	83516	87779	85681	92785	117025	128745	103673	111906	118836	128135	105328	113190	105593	117418	122154
131.083	275608	338281	355967	373708	370970	394097	342055	364071	325392	379973	312401	328997	290011	310154	371367	391771	341538	368903	462853	501163	335459	353103	468260	505550	350710	369945	345985	375224	297327	311862	350295	356272	409954	458532	410178	425111	273526	288952	369761	381082	385098	394139	355715	382548	387307	418598	432223	454490	381868
132.03	323044	336188	344641	357695	372017	365693	286413	301879	326360	370050	332481	342517	258761	257622	399194	404932	330471	346961	352085	374371	374288	390184	372792	392687	333496	343065	416580	428709	351892	355281	421593	434004	404308	429206	253443	268371	261578	268347	372885	384269	306858	324787	367454	429083	331679	346426	332313	358698	375345
133.014	132964	144865	160192	164380	149169	152740	134111	139585	120445	141222	144654	144335	117895	125989	163642	175136	154760	156292	168760	186173	163419	164310	175020	191789	147978	150708	147897	154098	145106	157321	182517	171120	176274	195689	144676	155692	114946	119025	163255	168722	150607	156520	156764	184305	163060	162716	152958	166484	162342
133.05	63710	63626	80300	79680	70798	68190	61627	70155	55664	66589	58485	59522	57151	61732	70873	70983	68933	70115	80160	86154	68060	64721	83105	94089	68791	67690	61390	62753	55225	62301	62304	64966	82158	90249	71889	73677	55471	56300	66908	71212	70106	73998	68107	73938	73421	76367	81928	82639	59662
135.031	15139	14348	19230	18138	15869	15099	16137	17385	13577	12095	15703	13908	13884	12503	17539	15533	15954	19269	16348	19241	21668	17347	23878	23356	19188	18497	13823	14474	13890	16825	15145	13675	21551	23096	20423	18120	12738	11661	17014	16083	17941	20557	16188	18562	21043	22849	18789	22763	13885
135.045	32278	34220	38403	34685	44724	43467	46241	46479	37450	36331	43075	36112	33559	32742	35836	33866	46719	43066	32207	34010	39058	40305	37019	39242	38582	42599	31698	36187	45183	45520	60611	61360	39531	42704	51243	57409	56113	54645	47081	41649	39375	36938	43799	51271	44845	37727	47403	51004	34994
136.04	64079	74510	76344	77785	78488	77802	62249	64372	61165	72781	62714	61111	64686	64455	68478	71314	66607	66646	84979	90329	68060	73721	84193	94697	73361	75353	69009	73550	59015	64474	70120	71568	77115	84548	61050	71963	46714	49139	64006	65525	68661	68738	68302	76220	75963	79960	74973	73297	72390
136.076	1675	1918	2173	1936	2698	2882	1891	1761	2122	2120	1705	1560	1881	1839	1403	1594	1813	2172	2038	2408	1795	2086	2150	2113	2109	2258	2317	2472	1944	1590	1713	1617	2175	1907	1990	2160	1301	1557	1865	1754	1460	1630	1953	1996	1704	1760	2206	2247	1840
142.088	2326	2234	3092	2684	3658	3252	3027	2841	3475	3512	3092	3142	3138	3061	4483	4157	3118	3068	3499	4527	3020	3984	3180	4290	3074	4321	4143	3620	3644	3052	4269	3816	3053	5008	3495	4466	3296	2394	2905	3640	3307	3486	3346	2781	3099	4505	2938	3353	3064
143.035	210146	218779	246919	249818	229015	225015	206096	215054	191694	213312	188276	181858	200276	218019	196711	198808	208200	200740	255522	272598	206498	207562	238949	256780	223727	238130	211888	209558	159711	167414	216542	206084	225996	246906	183326	193556	157442	167332	170752	171258	186641	187616	190177	203278	226455	243829	234429	250362	174267
143.05	11343	11623	13031	13304	16241	16301	13425	14093	12199	14261	14285	13771	14751	14879	19227	20373	14069	14478	13223	15776	18036	17975	19651	19076	18203	19852	18097	16517	17130	19858	17679	17551	16326	18699	19231	21294	14023	14696	18347	18374	16692	16854	14569	18240	17285	17885	13228	14825	21489
144.03	1568	1868	2473	2074	1963	2062	2333	2117	2117	1228	1622	1692	1750	1711	1848	1916	2267	2000	2018	1375	3264	1971	1558	2281	1683	1441	2784	1637	2103	2347	1644	2589	2354	2178	3056	1676	2451	2160	1646	2120	2191	2052	2942	1564	2056	1811	1816	2262	2045
144.066	7744	7319	7359	6703	6894	6419	8198	7334	7700	6952	6531	5821	6530	8054	7123	7031	6048	6998	11419	9757	8143	7306	8623	7990	7153	7848	8376	7937	6470	5627	8045	7506	9987	9389	7699	8098	6358	5639	5866	5580	5352	5338	7209	6097	6225	7171	10523	9965	7682
144.077	2711	2393	2500	2684	3809	3019	3591	3207	2438	2583	2483	2641	2557	2701	2124	2178	3315	2566	3474	3620	2485	2629	3146	2552	2294	2913	2462	3332	2675	2251	2354	2321	2714	2857	2964	2387	3168	3388	1636	2046	3332	2881	3069	3258	2423	2940	2921	3185	2715
145.014	17086	17511	20342	21067	19402	18429	16012	16195	15282	18365	19313	18302	18095	17266	17411	17335	17959	18424	19486	19799	19890	18401	19391	21249	16534	20357	18197	18691	16104	18300	20133	20743	23981	25235	20095	19529	15926	15418	23744	22163	22718	23906	20748	22159	20615	23743	21968	25007	17580
145.051	21017	23443	27057	25061	26188	29011	26604	28337	28337	23287	25195	21562	24888	28243	25743	23671	25486	24474	32106	29628	24602	24812	30975	31731	27611	28712	21695	19766	22589	23573	25829	21932	32741	37590	29012	32171	20235	20981	24722	26878	26947	29598	24632	25445	29921	31181	34167	36457	23962
145.062	803179	875275	997038	1049594	1017720	1005724	844004	933815	815438	933927	844804	875588	727238	759779	981918	1038976	826179	877999	1209789	1306432	887925	910647	1245404	1339603	866257	912369	963896	1033045	777617	844986	929096	937307	1107330	1210581	879632	945777	600602	610813	955548	985761	942550	1008397	902922	1002656	967133	1046192	1089653	1168141	975649
145.098	1146619	1356365	1392078	1493671	1397288	1446899	1242602	1306754	1300516	1526359	1285552	1309315	1165671	1248558	1513548	1608376	1398799	1500293	1608329	1799320	1210535	1382197	1620985	1808013	1309485	1380920	1406505	1502411	1228106	1355715	1495328	1525109	1621938	1804440	1383202	1491299	985895	1062607	1432436	1534948	1289479	1385994	1343856	1543325	1407899	1516391	1543323	1686178	1518707
146.026	44909	42748	46011	48884	51753	44924	38887	44135	39770	43181	43863	45144	39227	37586	46234	51641	43989	46352	49966	51882	41572	43801	47894	52405	44149	47189	50117	52810	44780	48940	49602	48910	48941	52038	44678	45281	45910	45164	44962	47826	43730	42854	42521	51042	45837	47807	51241	51534	48195
146.046	2379414	2574399	2810830	3006964	2762904	2743691	2488174	2606812	2287743	2550020	2149951	2235233	2134522	2192209	2712055	2785847	2387488	2486630	3102700	3228168	2560494	2657146	3360962	3506489	2572694	2683619	2400358	2530537	2245009	2418825	2815104	2855543	3456608	3640557	2435392	2619414	1522835	1566771	2579776	2680129	2371437	2403956	2541151	2858766	2829009	2954262	2878076	3042588	2668337
147.012	1991	3027	2407	2559	1968	1690	1971	1264	3082	2104	1893	2186	1933	2058	2656	2134	2916	1702	3204	2750	2142	1848	2830	2565	2107	2162	2507	2837	2590	2240	1741	2123	2071	2594	2415	2545	2375	2189	2323	1595	2337	2312	1609	2353	1769	2281	2779	2515	2857
147.03	85149	101142	115006	125947	101411	102211	105159	110936	76294	91674	74213	72670	96693	99358	88360	91940	90096	89506	132890	134364	100652	99656	133666	149262	105380	115432	82851	86707	76227	82946	92391	90523	135910	143850	112579	126041	67669	70340	98826	94778	117969	126145	101846	109226	123085	127077	120771	137921	94843
147.066	56166	60781	71045	76917	69185	72964	57887	62039	55217	63904	60065	55632	53558	55585	69970	73604	61546	68639	78510	87680	69090	65090	81454	84800	66812	68919	60784	61396	58513	63133	66303	68747	83586	87605	66770	67445	45427	45555	67183	69309	66599	67997	69368	76144	73305	74144	77402	78748	66443
148.043	186896	214137	218441	232464	230759	218593	183138	194678	204870	236505	210759	201496	182666	188467	234431	251401	209833	212817	270292	298819	206510	223499	262516	287900	233186	247209	243412	255740	193139	208177	217381	221141	243592	285308	231910	241798	199660	209419	241161	239355	243243	239175	214228	249542	253565	252063	242557	250698	258094
148.062	11015	11494	14656	13363	14102	14659	11613	13886	11145	13325	11568	11283	12052	12060	14995	15965	11412	11873	15500	17075	11204	13531	14216	15131	13025	13334	13350	15037	10878	11276	15284	14755	13479	15108	12492	13261	10291	11220	12973	12677	14678	15908	13213	16258	14143	14801	13116	15424	13231
149.046	24977	24211	25453	26251	25644	27854	19847	22115	21869	23810	25047	24571	17920	22065	24620	26966	26034	24668	30161	29729	25308	24879	25145	26084	22689	23785	26632	28717	22705	24558	28949	25895	24340	28201	23962	24578	24998	23609	25065	27021	25410	25743	26286	27321	26178	26468	25419	27993	25620
149.061	10382	12185	15489	14923	15086	13779	13779	12445	11794	13142	12440	12644	12201	12145	12401	12801	10945	12503	14787	14126	13285	15385	14659	15394	14467	13962	13869	13576	12776	13867	15800	13220	14519	16234	15764	15015	11636	10809	11132	13638	12374	13123	12695	13151	14005	14691	14152	14224	12655
150.092	453	294	705	826	798	732	634	861	989	567	678	751	855	644	607	825	796	770	542	685	640	795	563	684	666	443	660	714	625	501	817	731	578	692	757	486	1008	761	893	378	960	688	995	739	1117	959	456	833	748
151.025	5374	4574	6799	7056	6527	4986	6509	6220	5386	5428	5316	4169	6020	5435	6322	6378	4764	5021	6495	6566	9680	8417	8343	8612	6930	6406	4791	5586	5840	6104	5745	5548	7015	7460	7841	7611	5024	4168	5724	6114	6299	5360	6666	6237	6749	8169	5848	5955	5816
151.039	9221	8591	10400	10560	10436	9624	10782	10931	8102	8924	9792	10979	10658	10823	10895	10127	11231	11115	10229	10127	10943	11606	11323	11090	10045	10588	9988	10182	10335	11430	10109	10524	11772	11557	12467	12457	10078	11848	10871	9488	8795	9146	10627	9251	10938	9875	10736	8661	8728
151.051	1898	1970	2583	2631	2451	2129	3070	2807	2246	2855	2417	2482	2133	2111	2925	2560	2442	2266	3075	2107	3772	3183	3253	3188	3087	3591	3263	2302	3149	3147	3354	2211	2730	2698	3736	3165	2109	2415	2343	2598	2328	1885	2605	2913	2886	2859	2606	2556	2291
152.002	8263	2909	22024	3666	9034	3399	9094	3220	5652	3038	9769	4103	8143	2871	6999	2959	14601	5359	9634	5272	61739	9177	7316	3887	6347	3378	7960	5765	27467	11534	10644	4246	11532	7385	15597	10002	26467	7639	7256	2559	6491	3630	4662	3194	4180	3067	4774	4381	2665
152.035	7701	9052	11803	10513	9003	9390	8430	9197	8607	7720	9503	9397	8311	10138	10305	11198	10582	9435	10241	13081	10580	10040	11025	12179	10326	10473	7729	8641	8037	10565	8168	9434	10910	10878	11295	11592	9220	8348	12958	9500	11468	13475	9522	10146	11589	9969	8511	9744	10392
154.062	768915	843895	938053	983854	1034689	1038961	843758	907530	891005	1056900	859231	863156	766888	803672	1079237	1143970	852433	900856	1296942	1407179	983958	1024793	1349710	1486776	1013225	1087530	1004309	1072597	743936	818725	896533	917229	1161650	1251009	937642	993140	622773	682188	1079586	1151740	1197070	1303453	1028429	1153423	1121203	1220464	1170224	1242916	1138858
155.01	18390	13183	17262	15116	13534	9937	13969	12196	12308	13886	13813	12548	10974	11770	11545	12873	16291	10771	12222	13196	17167	14069	11953	12551	11885	12662	12802	13058	14555	13898	14521	12359	15105	13953	12922	15554	14037	13299	13229	13539	12842	13450	13810	13097	14558	13663	13681	14099	11021
155.046	10814	13361	14675	14849	12042	14234	12986	12154	14885	11222	11780	10764	9724	13197	12851	12238	12231	11406	19700	20864	15298	14441	19272	18624	15441	16048	12475	13608	10368	11568	11158	11013	16253	19254	14030	16069	9025	9917	14574	12583	13795	17269	14240	14500	17002	18155	16320	19335	14854
157.05	9032	8328	11303	11069	10312	10941	10156	9350	9742	11502	9933	8573	9641	8710	13233	13102	10384	11326	10387	9986	10111	10984	11071	12182	10966	11358	10775	9390	12439	12401	10771	11450	10241	12010	10950	10697	10684	9983	10120	11220	10890	9452	10530	10287	10584	9847	10167	9937	11801
158.06	17047	19355	19664	20954	23121	22201	20472	20158	20133	22859	24398	23069	21814	19678	24455	25712	21270	24046	25582	24650	23279	26010	25466	24536	23411	28606	28606	25527	28563	27563	26446	25538	27052	31021	24517	26011	24137	22091	24002	27318	24531	25643	23492	24720	25048	26190	22726	26596	24057
158.082	3852	3875	3856	3921	5809	5419	4828	5052	4335	4780	4774	3959	4576	5028	4153	6143.5	6143.5	6407	4122	4996	5397	4167	5597	6143.5	6143.5	6143.5	6143.5	6605	5244	5460	5560	5679	4067	6552	5794	5368	6489	6702	5662	5878	6316	4935	6060	6479	4619	4251	4278	5866	4150
159.029	6812	6423	6310	7931	7843	7951	7347	8247	8461	7878	8263	7911	8774	7566	9027	8394	10248	8573	9321	9005	8838	9227	10019	9976	9516	7853	11949	10312	8693	9317	9917	11687	8725	10265	10730	9399	8548	9908	9095	8164	7349	8639	8116	10901	7869	10041	8704	6602	8116
159.067	6568	6206	8804	6866	8205	5252	8696	7837	7155	6996	6891	6153	6510	6823	7189	5931	8751	7498	7826	6916	12159	8107	5985	8172	8676	7393	7023	8095	9025	10405	10199	6990	8651	7986	10141	8049	10067	8704	6006	6488	5602	4140	4747	5136	6025	5574	6826	4518	5381
159.078	4116	4766	4238	4871	4712	4739	5609	4055	4205	3385	3539	2778	4329	3952	2603	3240	3437	3344	5184	4999	4874	4764	4957	4593	4621	4598	3819	3573	4244	3585	4175	3068	5580	5143	3749	5549	3725	2907	2978	3676	3505	2923	3397	3175	4392	4813	5662	5557	3327
160.039	13258	13616	18051	16496	16199	17546	14642	15684	13524	15119	19033	15078	11811	13597	20465	19551	17108	17248	20132	20983	16984	19172	24136	28070	15144	19769	17467	19887	18166	19290	20824	19676	21614	19949	17929	17568	15610	13138	18047	19600	15750	19525	17768	19877	18402	16669	17001	20004	18321
160.061	27298	28245	32024	38258	27369	26072	26656	28193	20716	24459	19800	20457	23086	25294	24558	23440	27498	29280	28369	24712	24712	26527	35983	31089	28768	33554	20532	18521	25826	26358	31314	30061	41422	46310	28457	30843	14403	15699	25671	28794	25363	24153	26238	33049	34738	33374	36546	36918	22265
160.076	7514	7794	8956	9995	8289	9616	8916	8936	8211	8607	8154	7612	8434	7620	9524	8800	8910	9032	10466	11985	8418	8906	10462	10917	8989	10216	8501	6271	7860	9238	9684	7745	11602	10107	8975	10256	5498	5749	9918	10025	10131	11192	9119	9342	10306	10554	11407	12285	9760
164.038	7744	8934	12012	9886	11130	12481	9550	9307	9376	11767	10379	9805	8920	8978	12356	11337	10201	10737	12615	12650	13536	11072	14526	14422	11656	13083	12243	13028	11669	11521	12149	11944	12664	12783	16268	17301	19305	15796	14183	13142	11822	12028	11269	12361	10954	12942	10599	11232	12210
164.071	481226	523438	503471	536297	639095	629090	458471	495863	568910	663818	599118	586084	434412	475871	696160	734749	547816	587668	666562	712945	599814	653364	665059	714350	624344	654012	741103	769558	547901	591135	614607	608019	587165	635694	605071	632117	604892	643578	707010	702646	687198	689855	631764	695076	617708	660085	600413	636458	698452
165.04	14088	13598	16785	11577	17127	13379	18918	13333	14232	10643	22008	14891	15164	10817	17666	12771	19010	11984	14235	15029	21284	17173	12359	13699	16036	13182	14877	17821	17270	16201	13158	11234	19264	13974	18749	17598	20555	15863	16717	14658	15233	14683	17901	13253	15981	14238	15326	11969	13722
165.055	12015	11431	12625	12831	12728	12355	13533	11319	11939	11579	13283	11628	11606	12291	13052	11199	11133	11086	14824	13186	14316	13699	14849	14365	12860	14473	12709	13631	11677	11785	11934	10138	13662	13165	15032	13874	11544	10122	12299	12757	14371	15927	11658	11744	13445	13458	13179	11927	11200
166.051	3349	2126	3326	3357	3589	2677	2824	3534	2957	3360	3080	3109	3214	3286	2475	3577	2366	2394	2753	4038	3650	4379	3440	4145	3099	3961	3258	3274	4262	3603	3899	4226	3289	3612	3918	4367	2867	4070	4067	4216	4013	2517	2931	3460	3012	5003	2954	2741	3073
166.975	4147	4314	5477	5697	4789	4673	4930	4800	3977	3961	4313	3930	6029	7174	4689	5449	6557	6084	5386	5242	4984	5041	4870	4537	6092	5058	4521	4696	7014	5420	5787	6171	8161	6241	5424	5593	6355	5618	6017	5041	5298	5378	5505	5239	4997	5608	5269	5436	5679
167.021	3501	4055	6797	3764	6086	4619	6513	4122	4159	3613	4668	3896	3718	2870	3302	3138	4663	4012	4363	3980	7532	4280	2930	3981	3574	3515	4777	3781	5184	4213	3923	2391	3845	2649	3182	3194	5290	5146	3077	2464	5080	4739	3840	4617	4022	3037	3862	4666	2918
173.009	16977	18695	17940	19493	18948	18404	21654	19544	19288	20758	19557	17526	21243	17826	19808	19272	22538	20882	21551	23085	20980	21294	18328	19947	20596	19030	22048	20440	18615	21014	21349	22080	27298	25629	25113	25885	22772	21485	21131	21743	22325	21565	23364	23914	23213	21959	25711	28385	22999
173.045	4075	4522	5175	4800	6408	7873	6024	5895	5697	6994	4634	4793	5737	6406	4749	5098	4632	5462	6610	5370	5761	6408	6126	7131	6561	6997	6675	6911	5956	5470	7367	5791	6768	7244	6798	6534	6365	6150	5547	5851	5773	5728	6732	7097	5595	5978	4629	6990	6429
173.093	14443	15572	15332	15729	16780	14938	15391	14741	15056	15022	11347	10472	13536	13489	14362	13103	15059	13787	19963	23318	17906	16415	20382	20720	17182	18061	14411	13918	12988	13190	14822	15903	20625	21870	18916	17694	10548	11404	13252	15230	16988	17339	14968	17285	17040	20114	21981	21378	15308
173.104	894344	1068232	1139158	1200756	1198975	1224715	1087576	1170500	1021881	1188360	993964	975173	977626	1038442	1210844	1285256	1101235	1186375	1480961	1643757	1047428	1143040	1571190	1741706	1155098	1224748	1133638	1214809	987599	1095608	1134899	1176366	1443534	1614342	1336845	1447444	843805	925163	1178681	1260383	1198191	1248943	1128090	1283599	1313301	1427953	1384572	1503933	1329127
174.041	15473	8245	13597	7388	9970	7339	8802	5100	6536	6451	7196	5536	6401	4908	6525	7430	7636	7461	8982	8178	14985	7339	6782	7157	6910	7186	6151	6199	9592	9241	7509	5806	7839	8068	10332	7468	9018	6720	5450	6322	6961	6552	6296	5505	5470	6435	6892	6295	5985
174.056	5808	5338	7489	5894	8917	7397	6176	5041	6362	7635	7957	5971	6190	5463	7497	7813	6323	6614	9466	10358	9863	8488	11213	10041	6993	7777	7613	6974	7126	6687	7096	7663	8652	10443	10329	11749	9864	10249	8687	9212	9389	9731	6572	8169	9325	8360	6790	7443	9673
175.024	8994	8375	9596	9265	10598	10350	11603	10601	10025	11880	9733	8605	10923	9905	11169	11002	11271	9965	13053	13928	12148	14242	11345	11670	10978	10311	9915	8847	11889	12934	12126	9988	12507	12926	15719	15023	12750	11816	11820	10454	10587	9109	9016	11547	11175	13440	9870	9010	10543
175.061	25177	27175	31067	31766	24374	28984	26484	27814	23997	29652	24047	23753	28400	29456	27187	28504	25308	27437	37029	39703	29947	28789	36919	38257	30198	29605	27322	26128	24663	26654	28072	28936	35273	40204	30258	31484	20320	22669	28295	28612	31941	27365	30047	32584	31699	34706	35698	34936	31033
178.051	22956	24107	22903	24523	26599	27037	20804	23421	26236	29578	26614	27879	24731	20694	40553	43432	28336	29328	29916	30504	32172	30748	29955	36547	29832	31255	35809	32271	25807	29831	30314	29717	33104	33927	44285	46481	40118	43146	40737	42005	38467	38043	34565	36426	34391	32969	24232	26233	33762
179.056	639498	723662	792164	811336	783832	774773	626855	636411	651085	737751	677208	686184	706805	729991	821554	869119	655217	727843	720379	768613	793892	819187	744975	801435	743707	777611	793626	835684	702116	757158	811069	814069	801104	874113	656319	690457	624696	677150	822259	848667	782140	788912	747396	872875	728632	772441	690889	737355	802935
180.066	191485	211259	206195	220397	249961	248630	192826	195483	222570	260593	234496	227659	181574	187076	277274	295495	218664	237753	267762	283184	245696	262514	261070	289742	247525	263289	284278	297195	221175	235212	251550	238828	241483	252381	238899	253280	244030	257293	277988	278073	274600	293327	250843	276539	243203	258601	236527	256240	286240
182.082	1641	6480.5	6480.5	6157	16077	19086	5283	6164	5627	5710	2255	1721	2211	5298	6672	5790	1934	5812	7149	6338	7233	6938	6108	6656	5242	6143	6027	6831	2304	5860	5735	6055	6240	7034	7149	5263	6016	1846	6435	6826	6440	6340	5675	6299	6618	6798	2697	7360	6546
183.029	6566	6372	7349	6010	7288	8392	7479	7721	8142	7743	7751	8991	5964	7063	9360	9339	8230	7860	7302	8303	8719	8774	9121	10925	8504	10473	9081	8887	8703	10002	9512	9544	10066	9909	8892	10932	8896	10621	9260	10373	7916	8218	8585	8605	9229	9298	7534	7143	10643
183.066	3278	3006	4087	4136	3962	4956	4344	5361	3005	3778	3863	3576	3311	3031	4801	4145	4031	3491	4498	4531	3926	3966	4233	4355	4213	4698	3997	3193	4518	4948	5269	4231	4627	3751	4426	4325	5945	5088	5841	3668	4735	2932	3493	3047	3917	4883	3565	4238	4577
184.001	45991	51815	55408	56591	71276	72700	57852	64886	57374	63836	55269	49752	33154	35720	72290	66412	54716	61739	98875	100540	60517	63985	101975	114612	67286	65426	56257	59662	56478	62388	61374	70028	84124	99549	74957	82473	32095	38334	60803	64795	52657	55460	56872	63714	73053	81837	73223	74753	71126
184.985	16659	24682	23033	23574	20482	19512	18008	18651	17070	13370	15787	14481	21978	22800	18369	18855	22482	20404	15609	14693	17108	18069	16052	18761	16520	15029	21967	23759	17419	17889	22140	22620	23168	19525	17106	15800	14585	13770	21598	19992	18424	17429	18974	21415	16790	16978	20002	21289	19663
186.076	1183	1630	1368	1631	1920	2056	1662	1302	925	1333	1720	1010	1783	1113	1593	2201	1918	1436	1240	1885	2028	2017	1482	1586	1273	1918	2288	1430	1513	1961	1235	1818	1193	2172	1902	1265	2229	1965	1378	1721	1463	2249	1874	2048	1894	1741	1509	1851	1635
186.113	4487	5192	6801	6568	7724	7400	7863	7958	6219	6814	7445	7478	5933	5955	6624	6229	6372	6330	6723	6888	7584	7387	6091	6546	6074	8937	6475	6818	7704	7427	5390	4465	6733	7687	6334	7502	6973	6447	9130	8475	8420	8204	6379	9031	7311	7864	5350	7489	6594
187.024	11728	8952	10383	8139	9846	8698	11416	10866	10835	9067	9847	8175	10783	8935	10606	8385	10499	10194	11287	10700	19882	17862	9512	11588	12585	11570	14830	14215	9686	11585	12215	11186	13972	11293	15085	13812	22396	17943	11666	11460	16125	14285	12017	12235	12878	12150	12502	15471	11854
187.108	130863	144773	156720	165160	156342	164752	140935	139550	123130	152757	121789	118251	125361	129343	153028	156315	130433	144432	195285	207200	138002	155341	197073	213503	162349	172651	138304	143590	118327	122382	136742	131225	202054	220312	162850	169768	88560	90501	143379	154294	148632	160769	153009	165154	174324	183141	190696	197899	160831
188.056	82336	90638	91893	88092	70783	71156	84435	88123	52748	61622	48693	43150	77796	78033	53221	50307	52053	52395	101222	106578	75645	71045	92176	96429	81625	88060	56967	58363	37502	44062	49998	48724	125213	136895	96694	101717	40344	38503	53486	53504	71795	72700	65462	68062	91917	99557	154687	163370	61503
189.076	3685	3346	3257	4421	4212	4045	3814	4008	3087	3212	3582	3363	3158	3497	3431	4328	3795	3307	4425	4460	5233	4256	4079	5026	4229	4106	4165	3420	3304	4110	3437	2698	5522	5300	5157	3810	5000	3945	4223	3871	4609	4191	3236	4288	4594	5146	5067	4460	3102
191.019	460997	570559	421475	443951	343376	324465	454697	430414	319614	335613	273740	260394	429306	422141	295256	276645	346236	339052	369535	346498	436401	418786	263960	279269	422575	377505	339914	327008	368717	381060	387929	389696	614171	586494	508762	501561	376733	349874	346718	347775	386322	360784	461696	428688	479240	445958	568608	596876	387282
191.082	7114	9087	7278	7148	5858	5939	6637	6490	5638	6240	4322	4188	6024	6098	6089	4828	6920	6119	7012	6976	7273	7734	5839	6017	7621	6848	6800	5841	6219	6634	5768	7029	9914	9465	7226	7502	5145	5353	5662	6596	7416	6211	8193	7340	9298	8323	10041	11602	6635
192.067	6122	5079	5203	6046	5524	6235	5500	4227	3679	6421	5518	5071	3965	5901	5908	7084	4418	3500	6345	8409	6765	5724	6134	8068	5819	6835	5954	5883	6296	6227	5776	5565	5729	7239	6954	6820	5994	6420	5967	5748	7193	6854	8118	5725	7339	6593	5927	6254	6786
195.029	3448	3990	3868	3896	5048	5114	5220	4912	3901	5418	4340	4408	3469	3575	5599	4782	4760	5081	5240	4435	5542	5523	4752	5055	5155	5262	4067	4921	5208	5037	5180	5000	4738	5238	6902	7235	6124	5366	5346	5082	4526	4865	3566	4483	5348	4618	5205	4642	3829
195.051	17579	18281	18688	18014	23882	20780	18902	19518	20936	21493	23735	17525	16334	17368	29628	23040	28338	24501	21851	23280	35213	29086	22957	23835	20367	23701	24152	25033	19089	23024	22290	21027	19855	23345	21756	24173	24993	21676	25914	27976	25964	25415	22986	22703	21461	24244	23100	22558	23957
196.025	2464	2168	2419	2653	1982	2088	1752	1636	1857	1953	2589	1954	1870	1806	2490	2712	2343	2215	2364	2311	2471	2832	2159	2461	1939	2285	2128	2130	2779	2700	2845	2027	2480	2467	2767	1736	2753	2364	2499	2131	1906	1771	2243	2032	2023	2424	1953	2341	2272
198.089	4420	3600	4624	4467	4616	4770	4166	3900	4405	5060	4785	4382	3026	3559	6075	4469	4639	4155	4977	5810	5218	5118	5806	6456	4598	4911	4493	5120	3749	4224	4732	5015	5421	5369	5247	5650	5021	4918	6025	4980	4706	4752	4970	5356	5434	6091	4359	5198	5364
203.019	49492	50627	53954	59202	69194	68151	49938	55310	53848	64385	59236	56511	42601	43648	69153	72365	54838	57540	82416	85374	58368	58949	80755	92078	61945	64902	66641	71533	52868	57363	57645	58754	68810	70567	60820	66942	50150	52480	70020	71117	66474	67690	61905	70663	69154	68085	66469	68100	74189
203.082	422616	479369	463631	485680	606359	595933	434620	453592	543697	601160	563919	567891	444778	462336	664077	686801	536138	550750	650297	679476	593672	643845	684252	732916	633313	653965	648162	673499	524752	574724	571652	574331	578301	637226	598554	626528	554359	571016	685280	704733	665321	689441	595173	647798	638717	662939	553467	584313	707425
204.031	7169	7642	8770	9320	10047	10271	7090	7416	8970	9618	8849	8135	6692	6337	10181	11583	9368	9618	12337	13913	10886	9096	14089	14679	9427	11090	10950	10217	9078	9442	9968	8402	10738	11624	8511	10462	8317	8049	11710	10855	10452	11113	10535	10993	10385	11044	10630	10140	11851
204.066	2982	3861	3508	3643	4031	3770	3617	4140	3711	3819	3524	3781	3071	4004	3467	5279	3775	3321	5285	5458	4641	4162	5138	6258	4292	3673	3558	4529	3683	3867	4380	3583	4719	5894	4380	4011	3896	3562	4425	4421	4316	3784	4139	4149	4722	3612	3687	4003	4382
204.124	2205	2038	2404	2463	2637	2378	1990	1825	5005	4658	2676	1956	1412	1606	2635	2485	2675	3007	2249	2530	13000	14279	5557	5779	6303	6523	2947	2656	1564	2371	2240	2141	9786	11512	2055	2189	4649	4957	2208	2874	2872	2179	2528	2465	2259	1862	3130	2375	1995
205.035	29677	31369	33670	31920	27105	28355	39057	39433	28233	27487	25892	24697	30205	28316	25332	23090	29888	28321	35242	32608	90367	69299	36940	43012	41084	43533	37085	33695	31166	33011	33647	30001	45581	47902	58997	55477	98405	102133	37817	44962	77070	76251	45992	51249	53553	53475	55456	61099	37126
211.026	3168	3377	3639	3549	3449	3946	3197	3601	3354	2909	3424	3536	3082	2977	3717	4169	3220	3128	3866	4320	3671	4273	3450	4472	4207	4026	3472	3146	4775	4074	4141	4455	4890	5335	3182	3751	2922	3196	3003	4030	4350	3581	2814	3875	4086	4007	3269	3778	3241
211.133	6004	4432	7507	6425	5550	6053	6588	5566	5565	6829	5554	5014	6257	5030	6771	6876	6403	7324	6609	5448	8790	7406	6053	5074	6320	5589	4883	5947	6610	6578	6731	7566	8139	7352	7968	7235	7512	6306	5159	5676	5515	4979	5909	6329	6882	6386	6128	6511	5443
211.995	1840	3730	3141	2963	3034	2917	1963	3314	2650	2871	4447	2142	3248	3299	2223	2740	3140	3206	3854	4060	2630	2657	3020	2721	2153	3382	3378	3064	2347	2996	2769	2903	2653	2850	3857	3937	2795	2968	2863	2934	2503	2191	2936	3350	2603	3092	4092	3311	2790
212.98	7837	8210	8491	8741	9918	9354	7404	7904	10406	11292	9636	10021	7164	8819	9916	11367	9573	10105	10904	12622	10168	9982	9365	9182	8818	9847	11012	12883	8785	9057	10775	9776	8892	8101	11695	11470	11182	13519	10605	10776	10401	9375	11190	10624	10292	10102	8704	9282	10038
213.018	13940	15626	17243	16082	14312	13736	14006	16774	10273	12069	11981	10059	20164	20416	13934	14031	12423	12127	16603	20522	14960	14853	17938	17229	12323	14379	14792	14081	11638	10318	12693	15227	21552	21447	12310	15710	9428	11007	14211	12422	14672	15116	14752	15254	16315	16013	19941	21350	16867
213.039	2983	3116	2724	3957	3221	3306	3328	3023	3126	4061	2925	3383	2897	2514	3988	4181	2906	4459	4019	4112	3424	3407	3455	3746	2563	2472	10173	10595	3032	3370	3514	3654	3663	3946	4410	3995	3709	4479	4018	3373	4173	3685	3296	3594	2892	4170	3362	4391	3634
213.124	6918	8505	7289	7811	8608	8070	7480	8808	6689	7870	6322	5065	6985	6460	6438	7013	6287	5859	8080	9871	7120	7172	9032	9559	10348	8869	7418	7602	5112	7060	6317	7474	10756	11033	9106	8287	5894	5174	6118	6794	7916	6004	7892	8558	9234	8454	9416	9033	7059
214.048	11026	12051	13485	12408	12291	13615	12023	13197	12561	14424	13224	13001	9814	9306	13877	13669	11935	14220	17022	15743	14771	16660	17197	17614	15105	13476	17552	16004	11395	12130	14919	15216	15279	16513	12359	14387	11205	9960	12123	13722	13374	17291	14328	15546	15361	17856	17221	15007	14039
218.033	184676	198417	191395	200761	249557	235140	152164	161358	215311	246774	232575	228529	162666	166940	287154	296655	210207	225691	242707	264687	241311	250611	256235	267577	235037	252909	292770	298805	193978	212430	237660	231718	232216	257559	170584	189542	182490	202726	294564	306559	293348	308288	269057	297097	255335	260735	242421	243870	308299
218.103	14162	14891	17187	17888	19855	19101	12717	14099	15354	18915	16138	15941	13210	16186	19660	22901	17924	18100	19405	19259	21773	21101	20692	21260	21042	22226	21150	20180	15524	16651	18648	18428	19846	22152	17230	17065	15419	17205	21258	21481	20914	20651	20818	21462	19002	21823	18358	19024	19885
221.06	138167	155915	163792	174201	191421	191023	150414	154864	163108	190517	151685	146272	128309	134756	193647	198860	161748	168079	201261	210399	167605	182394	237778	241035	174394	186094	181202	183734	153342	166207	185168	191429	186079	206117	162077	178032	129139	137429	179105	186344	174783	177955	169669	197789	181661	197955	154526	165120	187545
223.071	4308	5547	5319	4263	4805	5527	5227	5315	5439	5078	4855	5545	4120	3784	4802	5575	4748	5658	6093	6651	4963	5332	5391	6516	5557	5337	5214	5397	4673	5296	5849	5891	5581	5529	5469	5642	4425	4089	5352	5104	5070	5495	4999	4931	5539	4525	5645	4713	4487
223.133	4398	4324	4670	4126	5240	4063	4487	4777	3384	4233	3588	5179	5094	5221	4367	5074	4492	4254	4097	3879	4363	4473	4120	4259	5809	4465	2789	4176	4558	5054	5766	4472	5398	4986	5254	4972	5956	4668	4774	5728	4648	3919	4793	5449	5597	5087	3873	5938	4052
224.057	2251	1875	3140	2528	4578	3291	2535	2270	2665	3022	3009	2470	2082	3085	3338	3108	2889	2900	2831	3719	4251	3269	4611	4048	3322	3291	3235	3362	3155	3081	3321	2717	3418	3366	2759	2791	3282	3451	3412	3195	4076	2938	3295	3833	3452	2388	2939	3321	3752
229.051	2403	2589	3144	2624	3390	2269	3259	3274	2194	3142	2875	3685	1828	2922	3582	3497	2817	3719	2830	4108	3696	3602	4135	4752	2984	2791	3448	3088	3742	3434	3845	4006	2998	2850	3612	4612	3090	3886	4170	4638	3066	4094	3297	3593	3208	3289	4101	3932	3298
231.113	1436	2030	2226	1567	2041	1828	1606	2218	1559	2230	1584	1778	1539	1427	1423	2141	1751	2042	2834	2770	1720	1787	2800	2329	2015	2290	1753	1894	1528	1519	1560	1522	2312	2251	2188	1866	1768	1747	1609	1728	2095	1698	1387	1803	2113	2698	2412	2296	1776
242.079	9555	10702	14989	11249	12166	11296	12743	11636	9938	11691	9714	10528	9814	10192	12773	10425	9365	10725	14028	14672	14076	10592	14111	13036	12832	13836	10568	12991	9196	10568	10852	9895	14502	17696	14622	14032	11005	11919	11825	11696	11813	14655	12198	12676	14306	16246	13310	11250	10819
243.081	7731	10686	11582	10705	11243	10059	9860	10204	8737	10507	10571	8303	8054	8298	11205	12041	10655	10880	13364	12940	10921	11561	11981	14448	10464	10533	10625	10000	10403	11628	11215	11545	11676	13498	11192	12051	8651	9401	11118	11075	10917	10112	10259	11674	11715	12485	10359	11305	11325
245.058	3983	5505	5242	4724	6018	4757	5075	5613	5985	5824	5557	5133	3826	4445	6574	7480	5869	6672	7069	6941	5200	5788	7025	8288	5608	5818	6574	6484	5600	6438	5760	5428	6201	8098	8057	7130	5155	5715	5564	5771	6798	6914	5497	7209	7544	6322	6335	6266	6876
245.114	10193	8860	11065	9694	11469	9826	11160	10999	8103	10012	8091	5797	9398	9869	7300	6884	6819	8180	14630	13747	9751	9592	12417	10921	10873	10532	10487	9068	5981	7971	8309	7793	14951	15643	12713	12364	7333	8982	6729	8084	9549	9240	9841	10192	12038	11499	14246	14777	8855
246.018	6849	6929	7199	7609	6608	7171	7302	7215	6176	7233	8018	8138	7564	6710	7596	8431	8181	6955	7754	8572	7193	7874	7744	10327	6386	8550	7444	8529	5996	7853	7799	7737	9754	10041	6611	6773	5910	5772	7250	7924	9210	9130	7914	8746	8385	10002	10132	9639	7730
249.054	54695	58670	75755	77768	73796	71462	70164	75903	56461	64410	53478	53628	64857	62092	68808	70544	61051	65305	96820	102863	60320	62518	101187	109760	68806	74092	58878	57761	54613	59890	56132	61758	97459	97755	86047	87204	39707	41540	68519	67678	70393	76701	64201	69511	87219	88836	85917	89863	68716
261.148	4335	4578	5763	5863	4270	4019	4569	4992	4888	5009	5788	5068	6992	7152	5138	4747	4360	5241	4753	3764	5075	5712	3911	3110	4326	5455	5185	5679	4625	4540	5375	5413	6115	6169	4795	4258	5151	4779	4437	4557	5232	4537	4650	5085	4153	4841	5198	4286	4183
263.139	3396	3836	3857	3417	2954	3088	2956	2915	2668	3437	3433	3178	2883	3658	3358	2989	3621	3100	3755	4152	4313	4381	3954	3948	3589	4134	3759	3795	3242	2797	3009	3685	3633	4021	3420	2687	3439	3039	3605	3207	3325	3993	3684	3934	3020	3753	3226	4436	3353
267.073	45192	48712	61338	65899	57623	53184	50627	53865	35005	40615	46930	40477	46095	47152	65688	69349	57039	59017	61818	70033	48159	53485	90874	96730	58381	63781	34432	34867	55068	66154	49055	51347	70967	76524	64489	69617	30846	28149	57056	57947	57274	58455	53574	56310	73473	78348	92814	94462	60808
268.022	8666	11582	11839	12427	14155	14710	11191	13928	13502	14086	13886	13129	8892	8838	15211	15152	12391	14333	16726	20329	13062	14243	17825	21256	13492	14982	12880	13788	12740	14292	14007	13864	16263	15934	18869	17230	13467	15794	13320	13757	13804	14495	12890	13700	14385	15476	13784	15425	14413
269.155	3535	3639	4447	4217	4925	5414	2664	2480	4110	3732	3992	4064	3694	3105	3342	3795	3395	3846	5260	4311	3847	3352	3525	4100	3825	3871	5221	4155	2254	3153	3129	2710	3706	3742	4036	4842	4256	4567	3811	3757	3225	3707	3222	3584	3703	3822	5095	4767	4067
271.17	1658	1503	1791	1954	2362	2009	1993	2257	1452	1694	1779	1525	1601	1762	2327	2105	1452	2092	2026	1857	2489	1946	2001	2572	1583	2388	1883	1531	2318	2255	1546	1647	2365	2702	2899	2161	1974	2110	2213	2107	2563	2208	2139	1961	2768	2581	2233	2319	2078
273.12	10873	12826	11930	10489	14213	13684	11006	13886	12028	14202	12359	11683	9003	10112	14138	16462	12453	14123	18726	19335	12949	13880	17788	20359	15044	16050	11982	12733	11647	12668	13872	12823	16477	17798	16731	17013	8834	11683	14777	14615	16201	16694	13502	16425	16140	17212	16046	17827	17423
273.194	1247	1306	1760	1407	2041	2185	3714	1757	1834	1707	2520	1610	2855	2696	2196	2450	2873	3211	2357	2721	1892	2182	2804	2525	2316	2501	1967	1915	2659	2506	1927	1595	2615	2853	1216	2144	1847	1723	2603	1568	2768	1657	3444	2523	3035	2575	2763	3481	2647
274.104	5942	6017	5715	6068	6768	5307	6423	6006	5096	6509	4522	3334	5080	5236	4604	5111	4123	4199	7502	7281	5835	5311	6999	7370	5071	6573	5162	6182	4438	4256	5977	5441	8034	9689	6790	6444	3855	4324	4835	5036	6045	5329	5882	5849	6221	5655	10918	9353	5327
275.124	16132	17676	17902	19869	18831	19055	14540	17029	16873	20226	16904	16991	15224	16446	23008	23329	17247	19436	19939	21802	19984	22591	19152	22788	18163	19568	18592	19090	17347	19572	18752	21400	22259	23911	17970	18211	13009	14780	19411	22012	17491	17945	19778	23118	18437	18920	20524	21029	21579
277.117	3976	4132	4504	5170	4143	4807	3659	3868	3924	3569	3772	3919	4683	4720	3280	4003	3111	3345	5157	4983	3805	4314	4596	4949	4703	5268	3960	3992	3158	3548	3474	3068	6481	5745	4929	5600	3466	3617	3549	4754	4360	3933	4447	4351	5446	5191	4611	5717	4106
285.186	2437	2201	2769	2082	2698	2311	2343	2597	2107	2347	2869	2245	2007	1972	2567	2422	2239	2548	3101	2123	2375	2317	2685	2518	2049	2583	1932	2521	2200	2545	2561	2569	3568	2915	2674	2643	2604	2529	2372	2044	1979	2061	2819	2420	2442	2038	2112	3027	2507
287.165	2381	2636	2228	2514	2293	2218	2496	2222	2133	1939	1824	1925	2357	2425	2680	2272	1952	2168	2557	2786	2559	2624	2915	2254	2605	2289	1995	1947	1990	2237	1911	1793	2586	3257	2885	2322	2978	2149	2236	2332	2607	2147	2046	2569	2566	2092	2224	3151	2648
291.198	9774	9534	11164	8613	4852	5531	7828	7159	7666	7841	9470	8001	8033	7559	11115	11672	8019	8282	10681	9714	8075	8980	5793	6029	11471	9803	10570	12339	8207	7225	9726	7484	9231	8759	8655	7830	7792	5581	10178	9528	9213	9004	10287	10412	7776	9498	6784	6848	10255
295.227	11975	7509	14027	8310	9140	8089	9978	8097	6955	5983	7843	6860	7553	7941	8441	7365	9938	8291	8094	8334	8674	7999	8122	6392	8458	8339	8541	8887	7825	8269	8747	7720	8817	9097	9926	8451	9322	8377	7623	8842	8264	6365	7589	7088	8930	7755	9010	6720	8079
296.084	2833	2547	2619	2819	2830	2845	3175	2928	2711	3623	2940	2711	2350	1950	3116	3480	3062	3239	4198	5281	3626	3604	4371	4131	3253	3213	3511	3653	2979	3101	3615	2752	3596	4362	4202	3692	3075	2948	3321	3001	3479	3774	2913	3800	4128	3843	3821	4008	3766
299.079	2980	3986	3879	4207	5089	4522	3903	4479	3865	3873	4168	3780	4208	4359	5436	4620	4922	4307	6279	7294	5770	5006	6650	6412	5216	5560	4233	4791	6023	5267	5238	5126	6231	6881	5739	6927	3758	4871	5514	5196	4964	4533	5078	5597	6630	5587	5287	5402	6060
303.131	3732	3298	4128	3484	3544	4064	3204	3573	2440	3113	3037	3069	2926	3342	3103	3846	3135	3003	5143	4597	3711	3898	4348	4217	4162	3750	4296	3242	3061	2159	3853	3622	3955	5105	3142	3814	3259	2545	3951	3345	3443	3203	3330	4027	3929	3825	4968	5363	3225
303.195	1844	1709	2791	2145	1554	2255	1993	1873	1605	1813	2249	1643	2274	2093	1891	1783	2095	1148	1736	1654	1861	2181	1906	1684	1635	1733	1843	2084	1701	2028	2338	1698	2116	2189	2064	2019	1410	1933	1557	1583	2015	1786	1577	2377	1803	1875	2519	1707	1823
306.049	4848	5421	7269	5446	5869	6363	6572	6068	5675	5820	6015	5617	5455	5087	5479	5759	5959	6510	8353	6760	5667	5705	6813	8006	5021	5824	5170	5953	5438	6243	6579	5322	6524	6862	5432	6416	4282	4604	6936	6642	6152	6553	7268	7090	6703	6501	6407	8116	7007
306.076	1282514	1429368	1560752	1639511	1522920	1498035	1367114	1430221	1380747	1619803	1383161	1322693	1340765	1356788	1641291	1685496	1520329	1570094	2056068	2142416	1495170	1609121	2055396	2191359	1615197	1696697	1546857	1591842	1337327	1423025	1613504	1622558	2033197	2198495	1619029	1726064	1016055	1088292	1651022	1712498	1602249	1621947	1638288	1768987	1876739	1933580	1813470	1938805	1837526
307.033	4837	7099	5535	5205	5049	5955	4558	4712	5940	5748	6214	5587	5232	5009	6016	6410	6860	6599	6898	7793	5466	5601	6110	8275	5421	5391	7195	6256	5319	6358	5034	5066	6612	5828	6828	7608	4533	5796	5578	6031	5016	5980	4836	6014	7411	6153	6493	5470	5548
309.132	2748	2435	3483	2690	2345	2363	2616	2776	2523	3047	2518	2381	1970	2367	1976	2622	2447	2366	3265	3576	4380	2850	2707	3260	3366	2532	2265	2437	2474	2586	2232	2228	2659	3350	2867	3277	2315	2543	2837	2416	2642	2938	2523	3145	3177	2360	3390	2956	2935
315.196	4502	4240	4500	4576	4812	4824	4367	4741	3561	4947	3847	4404	4432	4886	4482	3679	5578	3774	5883	5360	4645	4689	4751	4834	4393	5018	5152	6502	3662	4846	4290	3811	6326	5001	5162	5109	3840	4345	4269	4237	5106	4444	5628	6332	5190	4929	4430	5526	4236
317.212	2526	3014	3658	2700	2808	2662	2631	3005	1999	2805	2428	3088	3077	2676	2758	2985	3345	3246	2510	2909	3351	2978	2753	2893	2862	2884	3294	3462	2494	3530	2976	3030	3009	3128	2890	3073	3028	2607	3296	3371	3095	3169	3046	3827	3114	3218	3463	2856	2929
322.045	19744	20705	19195	18973	17876	20204	18546	16105	16726	15063	12208	11914	17963	18797	20338	23314	15433	17213	22302	22129	20308	21952	22005	23787	17921	19915	17370	15911	13177	16821	16645	15810	23225	25630	18921	20219	13944	16476	13925	16169	17563	15326	15800	18941	24365	22161	19264	21944	18112
327.072	2102	2594	2436	2155	2475	2687	2415	2964	3144	3298	3867	2577	1919	2410	3393	3253	2412	2899	3085	3881	2885	3794	3189	3813	2756	2493	3019	2975	2750	3465	3354	2105	2553	3360	3799	3736	2480	3682	2669	3816	3172	2770	2699	3214	3230	3263	2795	2843	2743
327.233	1512	1155	1901	1915	1667	1301	1565	1243	1537	1776	1378	1086	1277	999	1613	1262	1548	1246	1842	1350	1593	1453	1627	1239	1678	1368	1738	1352	1689	1391	2148	1614	1484	1355	1482	1492	1768	1326	1476	1728	1479	1739	1662	1539	1358	1189	1587	1227	1661
329.232	9292	3774	9703	3264	4409	2847	3656	3585	2886	3307	3842	2457	3082	2689	3113	2461	3411	2933	2681	3896	7783	3345	2948	3646	3406	3358	3310	2526	2891	3279	2673	2749	2795	3242	3455	3307	4401	2882	2930	3438	2946	2932	2894	3246	2579	3641	3500	3526	2825
330.062	12541	13446	14356	15772	13943	14240	11131	13005	15190	15500	14911	14378	10786	11678	15173	16553	15098	15506	18517	21641	14410	14202	54070	55053	14617	14081	14734	16246	12569	14589	14261	14286	18290	18511	16689	15432	10527	12358	15318	14169	14474	15781	13684	14335	18181	16724	16837	19061	15024
333.206	2659	2007	3135	2192	2506	2225	2483	1670	1499	2042	1938	2180	2455	2037	2300	2997	1763	2066	2311	2428	3488	3115	2273	2608	2928	2927	2265	2443	2663	2731	2594	2408	2291	2866	3022	3144	1979	2412	2159	2799	2880	2203	2437	2652	3369	2465	2155	2155	2156
335.222	2299	2025	3495	1812	2724	1917	2335	2183	1874	2409	1972	2089	2269	1678	1942	2181	3190	2318	2171	2625	3486	2738	2417	2224	2144	2449	2114	2217	2107	1714	2317	2664	2770	2289	2951	2222	3276	2082	2353	2844	2698	1809	2748	2350	2865	2018	2221	3111	2163
336.059	3890	5953	7632	6234	6107	6078	5005	4942	7036	8196	6567	6862	3311	3404	7171	9450	8117	7942	9207	9817	5608	6377	6222	6649	5844	6021	6766	8707	5597	5334	6038	6083	7079	6857	12380	14778	9817	9922	7186	7333	7737	7741	7755	7189	6992	7040	6560	7742	5479
338.988	80429	95224	71581	79256	58432	60815	59560	62089	63486	67383	68025	68234	105724	115333	71434	70509	78585	81801	67673	66118	80876	88142	64710	75384	62979	70288	74004	81716	73691	78719	67772	68593	74974	85439	53640	54266	68412	74830	95014	93749	90766	85468	78676	80994	75206	74612	78344	78553	78488
341.108	283748	333553	440398	494345	386255	388760	440952	467756	253831	289109	254855	248545	380549	401195	267989	278841	268999	278550	621359	686312	279311	291156	636218	675909	346885	362738	257579	268079	286468	322236	251733	245437	507959	562597	550017	568680	177098	182849	275706	281032	367319	385799	255791	279566	448765	501725	575362	602550	285767
346.055	237709	266060	233518	249686	228982	220899	186460	204316	163587	194477	163750	158142	255602	274007	300317	324699	225400	235176	300886	308680	265348	277395	330259	351961	255066	261760	199249	200005	194803	211467	211553	207155	304534	328214	253791	254647	165591	176719	217768	225387	243243	246610	205158	222151	310979	328260	269400	290714	282946
351.056	4240	4801	4640	4909	6493	5982	4946	5764	5614	6659	5637	4959	5133	4899	7141	6807	5638	6222	7220	7757	5569	6474	7580	9334	6286	6894	5736	6524	7028	6928	6604	5803	5991	7605	7679	7555	4987	6116	7199	8258	5942	7183	6922	7269	7666	8128	6340	6806	7126
353.233	3575	3114	4419	4016	4461	4054	3940	3792	3499	3435	4616	2906	3118	3225	3656	3897	4101	3511	3967	4336	4510	4240	4281	3122	4232	3796	4142	3329	4042	3359	5006	3283	4253	4003	4697	4186	4437	4079	4465	3417	3409	3229	4192	3780	3628	4142	4169	3274	4675
381.317	3715	3185	12933	4089	5745	2509	5507	3209	3096	2792	4202	3074	7406	4192	3708	2920	4675	3873	3766	3391	3544	5720	3263	2927	4605	3669	4025	4535	4562	3679	4135	3993	5809	3203	3408	2526	4473	3367	4940	3122	2775	2672	4627	3196	3366	2940	4604	3857	3447
386.016	21279	27042	24570	24277	34676	34206	25610	26327	28909	34917	30578	25445	17018	17421	37932	40461	26517	29890	43676	42709	28281	31604	50677	53375	32645	35581	32617	34478	26905	31536	31935	34390	34055	38147	34500	38884	23616	23837	39916	40433	38618	38594	36537	39382	36592	40142	36819	36188	40064
410.028	9191	9886	8329	9354	11251	9186	8431	10326	7981	8738	10341	8272	7697	8598	11531	11626	9409	8610	11066	13159	9833	11840	11330	13873	10724	11930	9919	10041	9908	9163	9275	7836	11731	12649	11665	11240	9512	9505	12149	11187	10410	10698	9293	12311	11499	12554	10896	10946	10760
411.362	3376	2676	4244	3827	2964	4146	3529	3387	3001	3455	3387	3216	4218	3135	3465	3278	4391	4132	3732	2903	2850	3636	3454	3353	2573	4099	3508	3464	4200	4408	3799	4189	4205	3700	3477	4205	4444	3440	3328	3121	2620	2955	3068	3797	3780	3683	3780	3127	3518
418.956	81237	90232	87535	91171	70639	68261	69622	70103	72890	79146	82217	78791	96783	98481	89042	88000	83453	85311	63456	67849	88902	94419	59485	59171	83649	84305	98085	101914	88583	91144	102863	101095	100215	97729	64425	68275	89480	89044	106397	98092	90195	91702	98134	108104	79578	80443	85748	86964	97878
425.08	13484	17302	16745	21007	18516	19227	17224	15808	12799	17127	13790	16091	13648	16196	12923	18164	16901	14904	20415	24626	15305	17064	23013	25541	16429	17845	13189	17156	14898	15226	15167	15327	20305	25088	21346	24630	14860	16606	15905	18323	17141	19239	15879	18630	17408	19731	18496	22376	16916
426.023	133816	152691	144086	157222	140684	137946	135759	140302	123146	135998	111377	110320	177314	182614	132447	137812	131670	137829	143117	155336	138261	150719	156720	156442	139267	138730	136748	137742	132280	145109	151139	150051	174197	178437	130766	141218	89823	99571	142168	141248	128571	132572	136113	149823	149122	147900	148335	154785	149565
453.067	3254	3387	3113	3471	3285	3758	3081	4158	3520	4670	3552	4109	2399	2901	5034	4387	4013	4122	5181	4649	4597	5061	4049	4503	3609	4162	4420	4229	3639	4179	3672	4145	4831	5625	3972	3770	3666	4431	5492	4903	4289	4106	4494	4513	4800	4788	4097	4551	4413
455.097	5148	5437	5387	5418	5661	5842	5888	6100	5346	6178	4591	4470	5836	6118	6313	6414	5101	6226	6361	7936	5493	5452	7590	8115	6018	5331	5096	5528	5489	4969	6676	5620	7242	8091	5787	6701	3593	4089	6984	6153	6411	6491	6152	8216	7041	6203	5713	6553	7129
460.328	3861	3085	5224	4140	3953	2877	3693	3467	4060	2780	3395	2668	4005	3799	4968	2761	3435	3933	5316	4345	3653	2782	3933	2283	3761	4172	5945	4130	4359	3398	5125	4109	4234	3906	4594	3489	3764	3759	3580	2546	3717	2693	3402	2196	2829	3662	4821	2686	3722
468.062	4987	5179	5029	5601	7358	6798	7461	4946	8954	7497	5721	6347	4722	4590	7268	9240	5538	6597	9846	11443	7332	7013	10327	9918	8463	8241	6279	7594	6603	7019	6986	7451	8341	10946	8294	9299	6113	5974	9141	9428	6872	7497	5913	7502	9047	8217	6717	7874	10161
487.098	3130	3308	4307	4572	4323	4367	3736	4286	4004	3480	3202	3071	3175	3403	3732	3696	4414	3201	4401	4401	3307	4369	4498	5355	3488	4179	4038	3689	2553	3810	3431	3660	3906	5001	5150	6204	3034	3457	3435	3624	3363	3979	3237	4219	4892	4619	4506	4515	3835
495.995	4270	4482	4177	5286	5434	5654	4540	4894	5339	5889	5573	5537	5056	4264	6431	7101	5563	6533	5769	7726	6126	6664	6763	7763	5542	7204	5410	6923	4912	4949	6425	6445	5940	6633	6370	7085	5060	6139	5976	6232	6957	6759	5468	6253	6229	6063	6245	7079	7493
539.992	3626	4281	4543	4749	4878	5521	3442	4458	4146	4970	5504	5357	3884	3746	5349	6457	5227	6008	5796	5881	5117	5745	6507	6521	5764	5059	5519	5997	5153	5423	6339	4536	5946	6556	6617	6123	5326	4890	6033	5887	6251	6198	4655	5755	4929	5625	6022	6816	5901
629.012	4536	5365	5702	6117	7342	6119	5879	6231	5815	7369	5560	5714	4613	6430	6979	6763	5697	5792	7860	9601	6248	6632	8295	9121	6254	6362	6945	5346	5661	6673	5706	5945	7186	7950	6586	8199	5721	5450	6625	7312	6126	6459	6357	6272	6802	7752	6544	7090	6069
659.31	6507	6502	6724	6265	4375	5028	5749	4457	4125	4215	4857	4692	6103	7794	4415	4997	5928	6438	3877	5398	5753	6607	4211	4287	5543	5103	5407	5712	4150	3939	7161	6070	5970	7360	3951	5193	4452	2887	4449	4923	4207	4193	4879	5957	4566	5132	6094	5236	5472
678.095	1652	2318	2410	2107	3389	2204	2087	2719	2256	2713	2804	2901	1761	1895	2817	2741	2530	2824	3435	3318	2229	2249	3446	4122	2784	2822	2575	1751	2183	2682	2312	2456	3270	2877	2685	3438	2255	2659	2856	2962	2501	2938	2348	2218	2471	2755	2932	2675	2197
755.073	1721	2729	2437	2207	3551	2450	2189	2154	2988	3175	2575	2940	2040	2013	3252	3460	2462	3238	3515	3792	2701	2252	3094	3965	2899	3332	3183	3429	2792	1964	2650	2874	3263	3400	3725	2918	1909	2527	3419	3363	3106	3096	2948	3803	2954	3016	3301	2913	3691
784.148	5456	6033	6504	6354	5953	6009	4023	3699	5384	5539	5962	4886	4769	5606	5232	5832	4378	5977	4831	6340	5482	5235	6200	6606	5330	6542	6324	6854	4296	5211	4482	5691	6195	6161	4823	5669	4395	3888	4896	5778	6186	5854	6142	4774	5980	6822	6403	5934	5319
908.172	4467	4217	6129	5178	4029	4065	4071	3547	3790	4423	3193	4696	5795	5770	3213	4386	5205	3326	3143	3502	4316	4258	3825	3635	4108	4573	4434	4293	3530	3984	5315	4511	4725	5167	2592	2752	3341	2215	3633	4365	5042	4717	5015	4523	4343	4032	4326	4465	4316
908.207	5133	5102	5295	5240	4429	4353	3860	3908	4258	4478	3930	3271	5526	5272	5125	3969	4423	3563	4683	4872	5644	5147	3952	4458	5419	3941	5617	5072	3028	5064	5598	3985	5072	5591	2935	2772	2810	3132	4101	4231	4407	3788	4646	5099	4729	4977	4339	4767	3665
910.149	4579	5873	6941	5712	5899	5530	4504	4703	4758	6426	4243	4745	7709	7378	4345	4782	4767	5062	4735	4080	5764	5130	5403	4683	5234	4922	5497	5356	4756	5434	4941	5980	6126	6514	4156	4145	3861	3323	4390	5167	4578	6237	5341	6330	5303	5976	5829	6377	5564
920.244	4389	5324	4421	5930	4003	4108	4395	4205	4264	4334	4119	4890	4859	4687	3985	5322	4098	5203	3710	4414	4390	4471	4509	4195	4473	3609	4143	4345	3439	4267	4799	4661	4609	5507	3782	4113	3124	2799	3225	4774	3907	4265	4648	4326	3691	4646	4755	4869	3424
[truncated: 5,000 more columns]
