# Supplementary material for: High‐throughput metabolomics predicts drug–target relationships for eukaryotic proteins
Source: Mol Syst Biol. 2022 Feb 23;18(2):e10767. doi: 10.15252/msb.202110767 (PMC8864444; doi:10.15252/msb.202110767)
Supplement: Supplementary file 3 — Dataset EV2 [file MSB-18-e10767-s006.zip › Dataset_EV2/README.txt]

Dataset EV2. Top ion annotations and average z scores for Prestwick and titrated overexpression screens experiments
Sheet	Columns	Column description
ions	ionMz	Apparent m/z for indicated ion
ions	Topannotationformula	Molecular formula of metabolite annotated to indicated ion
ions	Top_annotation_name	Common name for metabolite annotated to indicated ion
zscores	IonMz	Apparent m/z for indicated ion
zscores	Others	Perturbation names for calculated average z scores
