# Supplementary material for: High‐throughput metabolomics predicts drug–target relationships for eukaryotic proteins
Source: Mol Syst Biol. 2022 Feb 23;18(2):e10767. doi: 10.15252/msb.202110767 (PMC8864444; doi:10.15252/msb.202110767)
Supplement: Supplementary file 3 — Dataset EV2 [file MSB-18-e10767-s006.zip › Dataset_EV2/Dataset_EV_2.xlsx]

## Sheet: ions
ionMz	Topannotationformula	Top_annotation_name
55.0187	C3H4O	Acrolein
57.0342	C3H6O	Acetone
59.0136	C2H4O2	Acetatic_acid
59.0498	C3H8O	Propanol
69.0343	C4H6O	Butynol
70.0298	C3H5NO	Acrylamide
71.0138	C3H4O2	Propenoic_acid_C3_1
72.9927	C2H2O3	Glyoxylic_acid
73.0293	C3H6O2	C3_0_Propionic_acid_
74.0247	C2H5NO2	Glycine
75.0086	C2H4O3	Glycolate
85.0296	C4H6O2	Succinic_aldehyde
87.0087	C3H4O3	Pyruvate
87.0451	C4H8O2	C4_0_Butyric_acid_
88.0404	C3H7NO2	Alanine
88.9881	C2H2O4	Oxalic_acid
89.0246	C3H6O3	Lactate
91.04	C3H8O3	Glycerol
93.0346	C6H6O	Phenol
95.0135	C5H4O2	Furfural
100.04	C4H7NO2	Homoserine_lactone
102.056	C4H9NO2	Aminobutanoic_acid_ABA_
104.035	C3H7NO3	Serine
105.019	C3H6O4	D_Glyceric_acid
108.045	C6H7NO	Aminophenol
109.03	C6H6O2	Catechol
109.041	C5H6N2O	N_Acetylimidazole
111.02	C4H4N2O2	Uracil
112.04	C5H7NO2	Pyrroline_carboxylic_acid
112.051	C4H7N3O	Creatinine
113.024	C5H6O3	2_Hydroxy_2_4_pentadienoic_acid
114.02	C4H5NO3	Maleamic_acid
114.056	C5H9NO2	Proline
115.004	C4H4O4	Fumarate
115.04	C5H8O3	Ketovaline
115.088	C5H12N2O	Aminopentanamide
116.035	C4H7NO3	Aspartate_semialdehyde
116.072	C5H11NO2	Valine_Betaine
117.019	C4H6O4	Succinate
118.051	C4H9NO3	Threonine
118.98	C3H4O3S	Mercaptopyruvic_acid
119.05	C8H8O	Phenylacetaldehyde
120.012	C3H7NO2S	Cys
120.045	C7H7NO	Benzamide
121.029	C7H6O2	Benzoate
121.041	C6H6N2O	Nicotinamide
127.051	C5H8N2O2	Dihydrothymine
128.035	C5H7NO3	Oxoproline
129.019	C5H6O4	Itaconate
129.055	C6H10O3	4_Methyl_2_oxopentanoate
129.104	C6H14N2O	N_Acetylputrescine
130.014	C4H5NO4	2_Oxosuccinamate
130.051	C5H9NO3	5_Aminolevulinic_acid
130.087	C6H13NO2	_Iso_Leucine
131.035	C5H8O4	Glutarate
131.046	C4H8N2O3	Asparagine
131.083	C5H12N2O2	Ornithine
132.03	C4H7NO4	Aspartate
133.014	C4H6O5	Malate
133.05	C5H10O4	Deoxyribose
135.031	C5H4N4O	Hypoxanthine
135.045	C8H8O2	Phenyl_acetate
136.04	C7H7NO2	Anthranilate
136.076	C8H11NO	Tyramine
142.088	C7H13NO2	_E_4_Trimethylammonio_but_2_enoate
143.035	C6H8O4	2_3_Dimethylmaleate
143.05	C10H8O	2_Naphthol
144.03	C5H7NO4	2_Oxoglutaramate
144.066	C6H11NO3	4_Acetamidobutanoate
144.077	C5H11N3O2	4_Guanidinobutanoate
145.014	C5H6O5	Oxoglutarate
145.051	C6H10O4	2_Aceto_2_hydroxybutanoate
145.062	C5H10N2O3	Glutamine
145.098	C6H14N2O2	Lysine
146.026	C8H5NO2	Indole_5_6_quinone
146.046	C5H9NO4	Glutamate
147.012	C5H8O3S	4_Methylthio_2_oxobutanoic_acid
147.03	C5H8O5	Hydroxyglutarate
147.066	C6H12O4	Mevalonate
148.044	C5H11NO2S	Methionine
148.062	C5H11NO4	Dihydroxy_Val
149.046	C5H10O5	Pentose
149.061	C9H10O2	Tolylacetate
150.092	C9H13NO	_Norephedrine
151.025	C5H4N4O2	Xanthine
151.039	C8H8O3	4_Hydroxyphenylacetate
151.051	C7H8N2O2	N1_Methyl_2_pyridone_5_carboxamide
152.002	C3H7NO4S	3_Sulfino_L_alanine
152.035	C7H7NO3	3_Hydroxyanthranilate
154.062	C6H9N3O2	Histidine
155.01	C5H4N2O4	Orotate
155.046	C6H8N2O3	4_Imidazolone_5_propanoate
157.05	C7H10O4	Isopropylmaleate
158.06	C10H9NO	Indole_3_acetaldehyde
158.082	C7H13NO3	5_Acetamidopentanoate
159.029	C6H8O5	Oxoadipate
159.067	C7H12O4	Pimelate
159.078	C6H12N2O3	Ala_Ala
160.039	C9H7NO2	4_8_Dihydroxyquinoline
160.061	C6H11NO4	Aminoadipate
160.076	C10H11NO	Indole_3_ethanol
164.038	C5H11NO3S	Met_oxide
164.071	C9H11NO2	Phenylalanine
165.04	C5H10O6	Pentonic_acid
165.055	C9H10O3	3_2_Hydroxyphenyl_propanoate
166.051	C8H9NO3	Pyridoxal
166.974	C3H5O6P	Phosphoenolpyruvate
167.021	C5H4N4O3	Urate
173.009	C6H6O6	Aconitate
173.045	C7H10O5	Shikimate
173.093	C7H14N2O3	Acetylornithine
173.104	C6H14N4O2	Arginine
174.041	C6H9NO5	Acetyl_Asp
174.056	C10H9NO2	Indole_3_acetate
175.025	C6H8O6	Hexuronic_acid_Ascorbate
175.061	C7H12O5	3_Propylmalate
178.051	C9H9NO3	Hippurate
179.056	C6H12O6	Hexose
180.066	C9H11NO3	Tyrosine
182.082	C9H13NO3	L_Adrenaline
183.029	C8H8O5	3_4_Dihydroxymandelate
183.066	C5H15NO4P	Choline_P
184.001	C3H8NO6P	Phosphoserine
184.985	C3H7O7P	Phosphoglycerate
186.076	C8H13NO4	6_Acetamido_3_oxohexanoate
186.113	C9H17NO3	8_Amino_7_oxononanoate
187.024	C7H8O6	_Z_But_1_ene_1_2_4_tricarboxylate
187.108	C8H16N2O3	Gly_Leu
188.056	C7H11NO5	Acetyl_Glu
189.076	C8H14O5	_R_3_R_3_Hydroxybutanoyloxy_butanoate
191.019	C6H8O7	_Iso_Citrate
191.082	C10H12N2O2	Acanthicifoline
192.067	C10H11NO3	_3_Arylcarbonyl_alanine
195.029	C9H8O5	3_3_4_Dihydroxyphenyl_pyruvate
195.051	C6H12O7	Hexonic_acid
196.025	C8H7NO5	3_Hydroxy_2_methylpyridine_4_5_dicarboxylate
198.089	C8H13N3O3	gamma_Glutamyl_beta_aminopropiononitrile
203.02	C7H8O7	Oxaloglutarate
203.082	C11H12N2O2	Tryptophan
204.031	C10H7NO4	Xanthurenic_acid
204.066	C11H11NO3	Indolelactate
204.124	C9H19NO4	Pantothenol
205.035	C7H10O7	_R_2_Hydroxybutane_1_2_4_tricarboxylate
211.026	C9H8O6	3_2_Carboxyethenyl_cis_cis_muconate
211.133	C12H20O3	Cucurbic_acid
211.996	C4H8NO7P	Phosphoaspartate
212.98	C4H7O8P	2_Oxo_3_hydroxy_4_phosphobutanoate
213.018	C5H11O7P	2_Deoxy_D_ribose_1_phosphate
213.039	C9H10O6	2_Hydroxy_6_oxonona_2_4_diene_1_9_dioate
213.124	C10H18N2O3	Dethiobiotin
214.048	C5H14NO6P	sn_Glycero_3_phosphoethanolamine
218.033	C6H10N3O4P	4_Amino_2_methyl_5_phosphomethylpyrimidine
218.103	C9H17NO5	Pantothenate
221.06	C7H14N2O4S	Cystathionine
223.071	C10H12N2O4	3_Hydroxykynurenine
223.133	C13H20O3	_6S_9R_Vomifoliol
224.057	C10H11NO5	4_Amino_4_deoxychorismate
229.051	C13H10O4	2_4_6_Trihydroxybenzophenone
231.113	C13H16N2O2	Melatonin
242.079	C9H13N3O5	Cytidine
243.081	C10H16N2O3S	Biotin
245.058	C9H11FN2O5	5_Fluorodeoxyuridine
245.114	C10H18N2O5	2_4_Bis_acetamido_2_4_6_trideoxy_beta_L_altropyranose
246.018	C8H10NO6P	Pyridoxal_phosphate
249.054	C8H14N2O5S	gamma_L_Glutamyl_L_cysteine
261.148	C16H22O3	3_Hydroxy_geranylhydroquinone
263.139	C14H20N2O3	Feruloylputrescine
267.073	C10H12N4O5	Inosine
268.022	C7H12NO8P	N_Acetyl_L_glutamate_5_phosphate
269.155	C18H22O2	Estrone
271.17	C18H24O2	Estradiol_17beta
273.121	C10H18N4O5	N2_Succinyl_L_arginine
273.194	C12H26N4O3	_2R_3R_3_Methylornithinyl_N6_lysine
274.104	C10H17N3O6	_5_L_Glutamyl_L_glutamine
275.124	C11H20N2O6	N6_L_1_3_Dicarboxypropyl_L_lysine
277.117	C14H18N2O4	alpha_Ribazole
285.186	C19H26O2	Androstenedione
287.165	C18H24O3	6beta_Hydroxy_17beta_estradiol
291.198	C18H28O3	12_OPDA
295.227	C18H32O3	_9Z_12Z_8R_Hydroxyoctadeca_9_12_dienoic_acid
296.084	C11H15N5O3S	5_Methylthioadenosine
299.079	C13H16O8	4_beta_D_Glucosyloxy_benzoate
303.131	C11H20N4O6	Nopaline
303.195	C19H28O3	16alpha_Hydroxydehydroepiandrosterone
306.049	C9H14N3O7P	dCMP
306.076	C10H17N3O6S	Glutathione
307.033	C9H13N2O8P	dUMP
309.131	C11H22N2O8	Mannopine
315.196	C20H28O3	Gibberellin_A12_aldehyde
317.212	C20H30O3	Leukotriene_A4
322.045	C9H14N3O8P	CMP
327.072	C14H16O9	Bergenin
327.233	C22H32O2	C22_6
329.232	C18H34O5	9_12_13_TriHOME
330.062	C10H14N5O6P	dAMP
333.206	C20H30O4	12_Keto_leukotriene_B4
335.222	C20H32O4	Prostaglandin_B1
336.059	C10H16N3O8P	5_Hydroxymethyldeoxycytidylate
338.988	C6H14O12P2	Hexose_bisP
341.109	C12H22O11	Disaccharide
346.055	C10H14N5O7P	AMP
351.056	C12H16O12	4_4_Deoxy_beta_D_gluc_4_enuronosyl_D_galacturonate
353.233	C20H34O5	Prostaglandin_F2alpha
381.317	C27H42O	7_Dehydrodesmosterol
386.016	C9H15N3O10P2	dCDP
410.028	C10H15N5O9P2	dADP
411.362	C29H48O	14_Demethyllanosterol
418.956	C6H15O15P3	1D_myo_Inositol_1_3_4_trisphosphate
425.08	C13H22N4O8S2	S_Glutathionyl_L_cysteine
426.023	C10H15N5O10P2	ADP
453.067	C13H19N4O12P	1_5_Phosphoribosyl_5_amino_4_N_succinocarboxamide_imidazole
455.097	C17H21N4O9P	FMN_ox_
460.328	C24H47NO7	Psychosine
468.062	C14H23N4O8P2S	2_alpha_Hydroxyethyl_thiamine_diphosphate
487.098	C14H26N4O11P2	CDP_choline
495.995	C10H18N3O14P3	2_Deoxy_5_hydroxymethylcytidine_5_triphosphate
539.992	C10H18N5O15P3	Formamidopyrimidine_nucleoside_triphosphate
629.012	C15H24N2O19P2S	UDP_6_sulfoquinovose
659.31	C36H44N4O8	Coproporphyrinogen_III
678.094	C20H31N3O19P2	UDP_N_acetylmuramate
755.073	C20H27N10O16P3	P1_P2_Bis_5_adenosyl_triphosphate
784.148	C27H33N9O15P2	FAD_ox_
908.172	C28H46N7O19P3S	6_Carboxyhexanoyl_CoA
908.207	C29H50N7O18P3S	_S_3_Hydroxyoctanoyl_CoA
910.149	C27H44N7O20P3S	_S_3_Hydroxy_3_methylglutaryl_CoA
920.244	C31H54N7O17P3S	Decanoyl_CoA

## Sheet: zscores
ionMz	Doxylamine succinate	Diprophylline	Captopril	Antipyrine	Prednisone	Dibucaine	Antipyrine, 4-hydroxy	Atracurium besylate	Naphazoline hydrochloride	Allantoin	Benoxinate hydrochloride	Hydroflumethiazide	Oxethazaine	Sulfaguanidine	Naproxen	Thiamphenicol	Hexamethonium dibromide dihydrate	Chlorpromazine hydrochloride	Morantel tartrate	Diphenhydramine hydrochloride	Mupirocin	Pheniramine maleate	Moxisylyte hydrochoride	Ethambutol dihydrochloride	Isoflupredone acetate	Todralazine hydrochloride	Chloramphenicol	Amyleine hydrochloride	Nifedipine	Isoxsuprine hydrochloride	Amitryptiline hydrochloride	Dapsone	Sulfadiazine	Sulfacetamide sodic hydrate	Triamterene	Niclosamide	Miconazole	Meticrane	Diflunisal	Ticlopidine hydrochloride	Carbamazepine	Thioridazine hydrochloride	Amiloride hydrochloride dihydrate	Sulpiride	Adiphenine hydrochloride	Tolnaftate	Lidocaine hydrochloride	Minaprine dihydrochloride	Metformin hydrochloride
55.0187	-0.877253	-0.528302	0.331121	-0.493359	0.156785	-0.720756	-0.782327	0.212548	-0.308765	0.385861	-0.251336	-0.115499	0.0692487	0.0487923	-0.0106482	0.00903015	0.182007	-0.202268	-0.214339	0.630501	0.220308	0.129772	-0.532485	-0.271336	0.295827	-0.00716868	-0.628949	0.91687	-0.2403	0.0359903	-0.503659	-0.0225951	0.0805933	0.0213002	-0.356379	0.170344	-0.353745	0.130719	0.164607	-0.695887	0.899057	-0.127667	0.0880054	0.383633	-0.287949	-0.112216	-0.728495	0.256371	-0.215027
57.0342	-0.734361	0.262355	0.386923	-0.53101	-0.227013	-0.858038	-0.59448	0.262439	0.227788	0.213152	-0.303118	-0.117185	0.0532984	0.340385	-0.631682	0.216461	-0.381183	-0.835696	-0.390245	0.461065	0.771276	0.0953668	-0.187245	0.132638	0.460837	0.219167	-0.0447805	-0.1888	-0.0295908	-0.321534	-0.172672	-0.030358	0.506633	-0.0729962	-0.394596	-0.462018	0.228342	0.914514	-0.211115	-0.273582	0.0981554	0.25529	0.305229	0.122085	-0.561426	0.0202491	-0.642136	0.158211	0.387683
59.0136	-0.989251	-0.755272	0.838246	-0.802809	-0.427267	-1.26964	-0.686656	0.535077	-0.480608	0.654084	-0.291271	0.045325	-0.0622934	0.321976	-0.307821	0.0527789	0.143943	-0.456422	-0.14212	0.589731	0.277491	0.216666	-0.301041	-0.310068	0.860905	0.0822995	-0.304586	0.00616759	-0.26495	-0.344404	-0.243193	0.421618	0.500524	-0.455915	-0.28429	-0.619788	-0.135478	0.650029	-0.718707	-0.556546	0.806285	-0.410587	0.639704	-0.18946	-0.908315	-0.158039	-0.50112	-0.0523234	0.283452
59.0498	0.130593	-0.187341	0.0912004	-0.193253	0.144443	-0.157412	0.0927587	-0.231054	0.235235	0.721704	-0.490233	-0.259798	-0.168567	0.256891	-0.0476622	0.031119	0.22684	-1.10134	-0.433909	0.387699	0.156209	-0.587629	0.517425	0.0209211	-0.534957	-0.120406	-0.0827519	0.0555675	-0.316018	-0.339898	0.240726	0.154304	-0.221627	-0.312458	-0.475212	0.675012	0.0881489	-0.0919924	0.366315	-0.00208711	-0.299446	0.0919449	0.0401526	-0.0769601	-0.585908	0.0848249	-0.180569	0.480373	0.398414
69.0343	-0.44244	-0.196108	0.230995	-0.0617646	-0.232019	0.595291	-0.647063	-0.117848	0.182474	-0.250672	0.326202	0.212736	0.315604	-0.176151	-0.127635	0.38675	-0.228715	0.272626	0.0212211	-0.387344	0.573216	-1.43799	0.243925	-0.0576537	0.364083	0.0199093	-0.187076	0.370287	-0.132098	0.48105	-0.662556	-0.313264	-0.0657359	0.248129	-0.247792	0.545144	-0.112859	0.0418097	-0.460122	-0.375013	-0.705173	-0.276694	-0.237837	0.0417938	-0.235905	0.228738	-0.361103	0.116044	0.228979
70.0298	-0.166038	0.321816	0.149422	-0.374756	0.792606	0.00807659	-0.157828	0.089481	-0.209316	0.0205579	-0.218931	0.831685	-0.534016	0.112703	-0.117352	0.385154	0.172828	0.412529	0.307397	0.335723	-0.353654	0.211417	-0.454034	-0.0628893	0.331015	0.332119	-0.222475	0.327896	-0.250712	0.10872	-0.085201	-0.0103948	-0.0487797	0.0833935	-0.0888448	-0.463394	0.198383	-0.283821	0.459886	-0.666637	-0.0940753	0.320087	0.28791	0.111332	0.275974	-0.583782	-0.160828	-0.104021	-0.612442
71.0138	-0.906096	-0.626262	0.438578	-0.942259	-0.301096	-1.52141	-0.444113	0.699316	-0.428091	0.697756	-0.195041	-0.0250049	-0.314207	-0.207971	-0.240551	-0.18273	-0.0409196	-0.316439	-0.278011	0.779111	0.31155	0.553694	-0.180407	-0.255539	0.966639	0.382127	-0.484659	0.562555	-0.123744	-0.310088	-0.208367	-0.0607887	0.804167	-0.902624	-0.22729	-0.765387	-0.0866697	0.902413	-0.393062	-0.575254	0.631505	-0.843344	0.606212	-0.0910771	-0.821038	-0.28016	-0.23207	-0.0987707	0.305523
72.9927	-0.438795	-0.190134	-0.0473054	-0.0924309	-0.0406723	-0.201896	-0.4899	-0.0302136	0.175386	0.307118	0.147439	0.668907	0.0438773	-0.179249	0.0402269	-0.568442	-0.37576	0.101848	0.211223	-0.404833	-0.171111	-0.230318	0.267715	0.106367	0.96983	-0.497312	-0.474811	0.29179	0.472361	0.232977	-0.601188	0.622825	0.19364	-0.665945	-0.803425	-0.414554	0.276079	0.129804	-0.0992654	-0.373207	-0.33283	-0.448801	0.0300574	0.118763	0.215573	-0.0989963	-0.21028	0.207952	0.0449561
73.0293	-0.263687	-0.0362294	0.063999	0.0816555	0.0660002	-0.3032	-0.343698	-0.073427	0.353691	0.274055	0.399342	-0.487958	0.152564	0.645586	-0.276743	0.168436	0.409562	-0.150782	-0.427968	0.101139	0.294512	0.286822	-0.683506	0.0927372	0.280814	-0.225032	0.312826	0.208067	0.133982	-0.232037	-0.0607005	0.107964	0.434339	0.0183518	-0.373076	-0.0941853	-0.48999	0.527383	-0.135796	-0.263345	0.504863	0.138323	0.387255	-0.0774544	-0.905448	-0.167948	-0.39615	-0.0417188	-0.188477
74.0247	-0.405961	-0.287099	0.411655	-0.0915049	-0.0140372	-0.778464	-0.511987	-0.0474385	0.0872211	0.0744203	-0.28878	-0.0700827	0.291491	0.619752	0.650223	0.378168	0.468741	-0.30778	-0.864641	0.186906	-0.0491655	0.335828	-0.448465	0.00135545	0.592321	-0.575641	-1.04694	0.55303	-0.118115	-0.0865392	-0.374842	0.64974	0.506364	-0.0573926	-0.252042	0.0682807	-0.659077	0.201056	-0.097477	-0.486191	0.211828	0.3934	-0.013564	-0.102193	-0.716189	0.0388618	-0.1965	0.132783	0.263759
75.0086	-0.79781	-0.481421	0.127412	0.088194	-0.187791	-0.989585	-0.957835	0.878882	0.0472432	-0.0705881	0.415043	0.59397	-0.0192425	-0.348556	-0.499032	-0.328206	-0.587913	0.0863197	0.305709	-0.365527	0.388322	-0.250079	-0.493528	-0.192999	0.711967	0.164233	-0.0155915	0.421142	0.0876638	0.0451707	0.043083	-0.0826638	0.465757	-0.240198	-0.166126	-0.778181	0.148513	0.555922	-0.427375	-0.108415	0.192395	-0.27968	-0.0151724	-0.086811	-0.520604	-0.184041	-0.267917	0.139061	0.217186
85.0296	-0.953133	-0.662067	0.439265	-0.943393	-0.136221	-1.44986	-0.474234	0.947988	-0.406233	0.504732	-0.112143	0.244314	-0.200035	-0.0280953	-0.0968544	-0.420211	-0.0874096	-0.0391691	-0.146397	0.842704	0.358178	0.223311	-0.269581	-0.204526	0.924377	0.163696	-0.676093	0.260088	-0.247888	-0.271656	-0.574505	0.402434	0.70595	-0.25829	-0.267934	-0.889235	0.0932095	0.834262	-0.579164	-0.798029	0.686609	-0.644983	0.866768	-0.351686	-0.778106	-0.106838	-0.723634	0.0719585	0.330976
87.0087	-0.467198	-0.0430041	0.132406	-0.300161	-0.164107	-0.968956	-0.0413024	-0.436463	-0.066246	0.513647	0.12772	0.210919	0.0712819	0.437111	-0.0518289	-0.017634	0.694538	-0.780561	-0.343459	0.626726	0.0661218	0.74037	-0.0816691	-0.315906	0.365217	-0.100777	-0.480224	0.0191483	-0.245075	-0.148686	-0.14325	0.189272	0.47136	-1.08754	-0.0464663	-0.253524	0.209954	0.496246	-0.0995529	-0.75911	0.399016	-0.428632	0.0889845	-0.119816	-0.973835	0.374113	0.46464	-0.636593	0.0806455
87.0451	-0.144113	-0.346447	0.0796739	-0.190412	0.00787413	-0.250701	-0.103699	0.68253	-0.0297009	-0.124106	-0.00981503	-0.541824	-0.456495	0.051068	0.270778	0.389916	-0.399811	0.342223	-0.392108	-0.384092	0.0860449	-0.243907	-0.161926	-0.54054	0.532134	0.284126	0.105644	0.11392	-0.356019	-0.357893	0.268558	-0.0463932	-0.308462	-0.126628	0.215497	-0.161161	-0.714773	0.179427	-0.205045	-0.317537	0.902733	-0.153298	0.286161	0.0567685	-0.339917	-0.296028	-0.31046	0.0945016	-0.37974
88.0404	-0.441401	-0.324513	0.115485	0.222035	-0.075805	-1.05634	-0.0615661	0.0673326	0.142255	0.112649	0.124478	-0.101024	0.191929	0.55673	0.318349	0.0220697	1.48668	-0.626339	-0.389642	0.538808	0.000897455	0.201267	-0.190967	0.439473	0.151925	-0.648704	-0.492984	0.654386	0.116184	-0.024651	0.190335	-0.179859	0.00616184	-0.267031	-0.189883	-0.0694449	-0.282722	-0.30471	0.436543	-0.759134	0.3573	-0.132992	0.648985	-0.315879	-0.979032	0.0469338	0.114125	0.46108	-0.0213926
88.9881	-0.330202	0.19415	-0.0578702	-0.335624	-0.164551	-0.585536	-0.155385	-0.156012	-0.424266	-0.110165	0.124256	-0.0799528	0.25119	-0.787005	0.301893	-0.37219	0.401432	-0.592992	-0.0486301	0.397985	-0.701848	0.0420802	-0.00915131	0.274565	0.00358662	-0.0235271	-0.608836	0.143018	-0.284815	0.307459	-0.417879	-0.226686	0.194821	-0.0785822	0.752657	0.201237	0.492242	-0.237836	0.108964	0.738516	-0.361844	0.143308	-0.0483985	-0.186295	0.179666	0.327722	0.528974	-0.0932324	-0.315435
89.0246	-0.670758	-0.663981	0.137957	-0.902965	-0.101802	-1.49847	-0.223784	0.477368	-0.225689	0.627164	-0.11834	-0.192646	-0.0689421	0.244783	0.108426	-0.464764	0.456393	-0.405994	-0.443001	0.771363	0.781761	0.443404	-0.524643	-0.109896	0.665994	-0.0963665	-0.463066	0.287019	-0.108343	0.112928	-0.306093	-0.0856526	0.417076	-0.608209	-0.386373	-0.360943	0.177518	0.46601	-0.137123	-0.63039	0.875654	-0.40378	0.680053	-0.436463	-1.21414	0.293913	-0.213632	0.0641817	-0.0654814
91.04	-0.303019	0.112616	0.466054	-0.0170873	0.284668	-0.0902645	0.118522	0.210068	0.0849316	0.61502	0.345583	0.0352918	0.307451	0.87883	-0.000480218	0.136489	1.05111	-1.2346	-0.913157	0.00802497	0.307839	0.578896	-0.214058	-0.077876	0.0774234	-0.727461	-0.473519	-0.252621	-0.229401	-0.0878119	0.455062	0.174702	-0.145146	0.147342	-0.591222	0.0661387	-0.672582	-0.103158	0.440226	-0.372628	0.261029	0.239919	0.482596	0.0312401	-0.831695	-0.0339408	-0.0226181	0.160485	-0.325472
93.0346	0.3072	-0.262308	0.0772016	-0.227774	-0.260823	-0.416813	-0.63135	0.545321	-0.389998	0.0579989	0.32417	0.139964	-0.767842	-0.00287878	0.312672	0.238157	-0.44905	0.386725	-0.0851554	-0.190473	-0.23912	0.31887	0.0244373	-0.517138	0.0995399	0.50875	-0.63092	-0.216234	-0.166686	1.72353	-0.150974	-0.265641	0.257259	-0.0308452	0.115641	-0.535904	-0.234909	0.141531	0.615023	0.683808	-0.308493	0.0375818	-0.504617	-0.257453	0.403443	-0.696961	-0.354182	-0.242277	0.0622957
95.0135	-0.376332	-0.616823	0.55455	-1.1315	0.124817	-0.889422	-0.91425	0.376519	-0.66803	0.468214	-0.252071	0.643519	-0.343615	-0.247233	-0.0347567	0.108531	-0.173685	0.661269	0.202527	0.312605	-0.280486	-0.281421	0.326898	-0.726152	0.500369	0.350593	-1.16293	0.275703	-0.672335	-0.404403	-0.109804	-0.0706287	0.672559	-0.311487	-0.00125437	-0.801951	-0.434514	0.943113	0.628431	0.340246	0.327216	-0.142452	0.616527	-0.407343	-0.115161	-0.809628	-0.422561	-0.00558295	0.513579
100.04	-0.272896	-0.134338	0.668051	-0.0766363	-0.288732	0.0427573	-0.815389	0.0446402	-0.501406	0.561948	-0.081068	0.869583	0.108946	0.39004	0.161577	0.0881864	0.12806	0.112194	-0.118416	-0.0759006	-0.371431	0.0106893	-0.0343334	-0.0788045	0.526583	0.184513	-0.61942	0.0036395	-0.316882	0.0394228	-0.176711	0.019978	0.258984	-0.115823	0.191705	0.123926	-0.391721	0.400326	0.0819461	0.305859	0.152848	0.437154	-0.523882	0.275105	-0.173721	-0.726772	-0.200826	0.088427	0.504463
102.056	-0.420767	-0.347757	0.343168	0.412486	0.274644	-0.725928	0.165639	-0.0430162	0.141169	0.0755436	0.3014	0.486351	0.518681	0.633884	0.119262	-0.201927	1.05548	-0.0605266	-0.803424	0.30219	-0.42836	0.428306	-0.0595857	0.250255	0.693531	-0.84477	-0.942489	0.858652	-0.196971	0.0145572	-0.383846	0.589899	0.476053	0.295226	0.00886268	-0.389556	-0.747133	-0.334419	0.117611	-0.932355	0.267561	0.370377	0.23488	0.426563	-0.588774	-0.136325	0.00838227	0.206666	-0.0265174
104.035	-0.833054	-0.570848	0.307705	-0.195268	-0.367623	-1.56107	-0.420392	0.859202	-0.322113	0.595384	-0.307341	0.245098	-0.170723	0.11127	-0.226791	-0.108752	0.385718	-0.440875	-0.34854	0.615883	0.0900809	0.614129	-0.199981	-0.228122	1.16238	-0.0699581	-0.348483	0.411693	-0.142305	-0.478311	-0.581141	0.316715	0.531294	-0.199587	-0.336703	-0.594257	-0.201719	0.541654	-0.284947	-0.852252	0.615703	-0.622493	0.666097	-0.180907	-0.87436	0.0716861	-0.160877	-0.0842205	0.387402
105.019	-0.411389	0.182467	-0.158997	-0.157092	-0.126181	-0.0375626	-0.457999	0.51965	0.481466	-0.43112	0.444107	-0.240924	-0.38082	-0.523966	0.0991411	-0.219094	0.0352387	-0.285833	0.292769	-0.0452234	0.775012	-0.0129335	-0.126368	0.295208	-0.03161	-0.784016	0.623811	-0.464741	0.366657	0.226338	-0.251992	0.211042	0.064683	0.0381366	-0.11644	0.804635	-0.328878	-0.12302	-0.138873	-0.382552	0.445773	0.140335	-0.03613	0.140932	-0.837909	0.192845	-0.542341	0.766047	-0.297133
108.045	-0.823718	0.119897	-0.0803684	1.18107	-0.45998	0.89747	-0.225537	0.229586	0.197434	-0.078543	0.506126	0.141427	-0.345423	-0.415103	-0.321228	-0.0380252	-0.191852	0.451813	-0.363674	0.291711	1.0437	0.0702181	0.154195	-0.450425	0.607691	-0.528961	-0.0504519	-0.719364	0.0797127	0.464561	-0.377623	0.197463	0.208569	0.0933139	-0.278483	-0.373187	0.394243	-0.445851	-1.12808	-0.511023	0.0312242	-0.0845165	0.118635	0.469529	-0.262213	0.14611	-1.00075	0.244894	0.674619
109.03	0.262903	0.0327793	0.17556	0.0222541	0.322503	0.218272	-1.06178	-0.430778	-0.0927807	-0.784957	0.0807754	0.623991	-0.412679	0.216805	0.147296	0.455437	-0.028956	0.534235	-0.711807	-0.11591	-0.10809	-0.127676	0.543846	-0.336784	-0.197825	0.115269	-1.01327	0.676693	-0.137035	0.580181	0.13394	0.720183	-0.295019	-0.0156919	-0.0980915	-0.34755	-0.606953	0.0224815	0.0944273	0.816583	-0.1061	0.659424	-0.145436	0.13472	-0.396431	-0.623183	-0.0186281	-0.238526	-0.249413
109.041	-0.614025	-0.713667	0.241981	0.32709	0.372544	-0.347298	0.191342	0.243408	0.257516	0.505833	0.420201	0.530555	-0.0512419	0.421128	-0.213457	-0.381869	0.412048	0.30014	-0.315441	0.125605	0.0556221	0.857589	0.00323498	0.0278308	0.534005	0.174881	-0.963086	0.359765	-0.0259908	0.271816	-0.493773	0.0834987	0.08355	0.200266	-0.295076	-0.66813	-0.367391	-0.38075	0.0802632	-0.566634	0.136781	-0.05015	0.544348	-0.120226	0.161901	0.264113	-0.346302	-0.0802259	0.0903951
111.02	0.723927	-0.462018	-0.0873017	0.420715	0.265623	-0.640509	0.0120571	-0.874368	-0.275223	0.138021	0.62641	-0.0881374	0.4717	0.363583	0.475935	-0.0655792	1.02415	0.272365	-0.0719444	0.0722089	-0.551569	0.500597	0.213349	0.440692	-0.00517748	-0.278338	-0.638053	0.928459	-0.260648	0.228339	0.507831	0.248061	-0.195877	-0.281042	0.0332516	0.350313	-0.199276	-0.138134	-0.356702	-0.336501	-0.264253	0.58999	-0.62836	-0.247302	-0.581758	0.445331	0.632061	-0.00458612	-0.230439
112.04	-0.459834	0.105132	-0.088836	-0.653329	0.3038	-0.400423	-1.08798	0.0707712	0.0778234	-0.252277	0.019446	0.7648	0.0264176	0.334752	0.283395	0.13092	-0.11475	-0.273764	-0.535794	0.0771681	-0.264303	0.328501	0.101032	-1.04357	-0.227414	-0.0928458	-0.25716	0.322663	0.437844	0.457258	-0.476458	0.253356	0.251624	-0.54709	0.0916901	0.250294	0.0300211	0.217359	-0.39038	-0.747475	0.52538	0.236909	-0.324391	0.337576	-0.802067	0.247834	0.28083	0.0627692	0.255002
112.051	1.93248	0.716039	0.495349	-0.387209	-0.0837322	0.259138	-0.309746	-0.252587	-0.114647	-0.188522	1.31654	-0.17072	-0.426002	-0.0546521	0.393814	-0.305848	0.047229	-0.202357	0.186642	-0.141295	-0.23341	-0.237296	-0.0630714	-0.456384	-0.310321	0.0343074	0.0164485	-0.470552	-0.451208	0.54637	-0.0549971	-0.018731	-0.354285	-0.336972	0.0297969	0.10877	-0.0538695	0.00944213	-0.0576573	0.333115	-0.19401	0.0973449	-0.480825	-0.108791	-0.419696	-0.0110883	-0.116037	0.0746813	-0.133951
113.024	-0.982879	-0.863267	0.285616	-1.03735	-0.177956	-1.46949	-1.00769	0.881499	-0.445826	0.828426	-0.148319	0.0237619	-0.416356	0.320312	-0.037189	-0.436305	-0.0895599	-0.169441	-0.0326296	0.471767	0.447378	0.0675293	-0.492642	-0.410781	0.850842	0.394687	-0.458095	0.221897	-0.174312	-0.184107	-0.502323	0.436836	0.425274	-0.394503	-0.368725	-0.728996	-0.146179	0.779369	-0.653419	-0.726613	0.980765	-0.740975	0.475611	-0.352046	-1.06792	-0.297333	-0.665159	0.0401364	0.277422
114.02	-0.554985	-0.0966499	-0.00310903	-0.487359	0.0571919	-1.46159	-0.513316	0.188364	0.192505	0.0762999	0.0235708	0.518891	0.290688	0.313331	0.0118299	0.0682754	0.489865	0.0918405	-0.0980548	0.413909	-0.318885	0.21271	-0.366158	-0.188877	0.581652	-0.115735	-0.317252	0.451673	-0.192378	-0.398963	-0.344027	-0.0611341	0.962594	-0.180143	0.0433161	-0.626818	-0.410635	0.254163	0.404993	-0.685731	0.278864	-0.444178	0.0229327	0.56986	-0.422421	-0.0230802	-0.224544	-0.440918	0.148066
114.056	-0.621145	-0.608299	0.269571	-0.375333	0.198685	-1.09335	-0.452587	0.346885	-0.264355	0.682762	0.279443	0.360772	0.159972	0.685377	-0.2256	-0.669054	0.550931	0.0486563	-0.237676	0.460607	-0.127987	0.184391	-0.326888	-0.0889894	0.995994	0.0771362	-1.09504	0.705644	-0.314548	0.173645	-0.2703	0.455532	0.250928	-0.019868	-0.286516	-0.641534	0.244932	-0.187179	-0.234736	-1.02993	0.524161	0.135236	0.728211	0.141865	-0.732848	-0.23253	-0.402678	0.0623516	0.0698002
115.004	-0.662812	-0.260811	0.165925	-0.29199	-0.206335	-1.08005	-0.388454	0.158006	0.0759325	0.394037	-0.184294	0.260472	-0.0444966	0.452786	0.325587	-0.534452	0.181464	-0.0863959	-0.782838	0.0923889	-0.542329	4.31182	-0.0215924	-0.285848	0.383007	-0.353169	-0.896854	0.542213	0.324076	0.476349	-0.388449	0.896858	0.33361	-0.220186	-0.0468172	-0.566355	-0.50956	-0.0873641	0.731594	-0.623631	0.257408	-0.0781561	-0.0565631	0.0210517	-0.736527	-0.0246069	0.225167	0.118909	-0.265345
115.04	-0.172077	0.100125	0.174904	-0.221711	-0.0390767	-0.247902	0.00549063	0.372339	-0.184743	-0.39136	0.04502	0.416486	0.0704452	-0.329859	0.660003	0.333073	-0.540322	0.135446	-0.0853347	-0.236296	0.102977	-0.268244	0.198681	-0.304412	-0.146559	-0.513912	-0.580972	0.181864	0.0356875	0.0806211	0.207144	0.067164	-0.574684	-0.167862	0.14416	-0.0381155	-0.0166178	0.490814	0.472437	-0.155073	-0.518616	-0.06963	-0.135563	0.321878	0.0757659	-0.151202	-0.217412	0.456779	-0.237953
115.088	-0.484032	-0.377287	-0.123603	0.39103	-0.0115438	-0.139073	-0.0429256	0.054275	-0.152687	-0.15614	-0.109651	0.456414	0.45275	-0.0612463	-0.128215	-0.154399	-0.136071	-0.0661802	-0.558131	0.778824	-0.0229319	0.263082	0.672941	0.24829	0.0145966	0.274322	-1.12057	0.226538	-0.30062	0.384657	-0.266723	0.00880169	0.148829	-0.0713063	-0.078333	0.253644	0.105698	-0.307819	-0.0428021	-0.43373	0.387125	0.419973	0.0521437	0.395397	-0.210552	-0.246228	-0.422478	0.497972	0.399433
116.035	-0.281916	-0.224212	0.614639	0.660586	0.392549	-0.393296	0.126575	-0.501321	0.264525	-0.169108	0.709021	-0.0165049	0.952286	0.592141	-0.471834	-0.927533	0.700783	-0.93506	-1.05818	-0.419593	0.825155	0.500007	0.348564	0.168869	-0.148143	-0.414758	-0.116862	0.386219	0.248324	0.423936	-0.380364	-0.299694	0.483367	0.000676083	-0.284931	-0.13367	-1.06821	-0.296506	-0.403838	-0.150976	0.126426	0.568771	0.0373646	-0.0284441	-0.514004	0.317286	-0.130442	0.369291	0.0546895
116.072	-0.908078	-0.94405	0.229933	-0.598364	0.0879242	-1.42554	-0.627379	0.520771	-0.399478	0.771019	0.290003	0.174824	0.074566	0.758482	-0.27315	-0.621604	0.25855	0.299373	0.255719	0.366942	0.352316	0.156186	-0.288876	-0.400242	0.746259	0.430927	-0.636822	0.625554	-0.133341	0.00752004	-0.349494	0.370653	0.459033	-0.300117	-0.218128	-0.641184	-0.178838	-0.0770127	-0.67259	-0.940199	1.05312	-0.131642	0.620571	-0.201505	-0.970143	-0.271135	-0.27573	-0.251113	0.073888
117.019	-0.0417423	-0.459732	0.359988	-0.00407929	0.546917	-0.598234	0.143819	-0.251655	0.254338	0.423906	0.641533	-0.328377	0.7419	0.897143	-0.0699728	-0.551287	1.29358	-0.306588	-0.566382	0.167211	-0.131131	0.73689	-0.235665	0.284851	0.387253	-0.502171	-0.545651	0.920362	-0.211332	0.256466	0.325488	0.337406	0.240383	-0.300632	-0.3333	-0.400935	-1.22888	-0.51297	0.20899	-0.626332	0.895733	0.151906	0.672323	0.103577	-1.02908	-0.120637	0.194181	0.0603234	-0.46006
118.051	-0.604128	-0.328574	0.304281	-0.516153	-0.0867697	-1.07121	-0.585754	0.608722	-0.256155	0.413701	-0.183327	0.132027	-0.0982608	0.375174	0.625902	0.0100645	0.367756	-0.558389	-1.17713	0.440768	-0.664416	0.230433	-0.59725	-0.139378	0.850617	-0.181153	-0.687245	0.440448	-0.0250938	-0.00060197	-0.701874	0.98484	0.566118	0.209191	-0.0499406	-0.356222	-1.72359	0.215959	0.509738	-1.14813	0.202559	-0.243378	0.145175	0.364491	-0.456347	-0.317327	-0.181777	0.0485141	0.304624
118.98	-1.06618	-0.66264	0.303467	-1.04295	-0.0824074	-1.19387	-1.26317	0.763367	-0.715751	0.67619	-0.204701	0.420866	-0.536689	0.14219	-0.10194	-0.284768	-0.451434	0.195543	0.380471	0.264137	0.0879694	-0.149249	-0.185718	-0.571469	0.726359	0.687111	-0.868966	0.301854	-0.3656	-0.258059	-0.479385	0.321311	0.724609	0.0253445	-0.289941	-0.795807	-0.439454	0.975545	-0.657403	-0.46698	0.842303	-0.616242	0.233871	-0.288883	-0.541032	-0.764021	-0.692036	-0.107785	0.527512
119.05	-0.279709	-0.078484	0.0827684	-0.0165521	-0.65645	-0.685993	-0.324363	0.0380644	0.218912	0.590782	-0.463002	-0.400362	0.516391	-0.497302	0.138673	0.657525	-0.164716	-0.468356	0.846903	0.291805	0.242455	0.989778	-0.347236	-0.153583	-0.54561	-0.171504	0.650083	0.358311	0.0692185	-0.55001	0.369288	0.0849472	1.40489	-0.333611	-0.297558	-0.493726	0.159718	0.503657	-0.315087	0.510655	-0.277873	0.014359	-0.627453	0.115469	-0.362981	-0.729359	-0.0320472	-0.0634945	0.342411
120.012	-1.23613	0.0802591	0.139739	-0.83289	-0.246055	-1.10195	-0.78965	0.0743094	-0.250849	0.711362	0.296772	0.0532259	0.606339	0.309005	-0.189733	-0.239961	0.75011	-0.456797	-0.37074	0.583846	0.536977	0.0530632	-0.180036	-0.62379	0.666505	0.303867	-0.462424	0.562139	-0.237369	0.344603	-0.278177	0.918539	0.303417	-0.455054	0.116122	-0.693371	-0.304392	0.0115589	-0.374691	0.0126775	0.735839	-0.140334	0.162763	-0.00759997	-0.950792	0.0536835	-0.464734	0.0277332	-0.364544
120.045	-0.173889	-0.0367148	-0.47174	0.17135	0.405432	-0.476405	-0.324079	0.124984	0.105037	0.81427	-0.308058	-0.15961	0.0524269	-0.119764	-0.149119	0.0113894	0.344243	0.634246	-0.263993	-0.0888314	-0.107796	-0.173328	-0.559701	-0.237541	0.108274	0.650982	-0.253024	0.462648	-0.526776	-0.346193	0.167177	0.281833	0.156899	0.128921	-0.348197	-0.332864	0.0412433	0.565914	0.14217	-0.13109	0.358389	-0.148255	-0.486676	-0.494095	-0.206909	0.259221	-0.00599131	0.112308	-0.247918
121.029	-0.414055	-0.41098	-0.286232	-0.481166	-0.182034	-0.0567433	-0.930491	0.164564	-0.491505	0.0731741	-0.0461317	-0.397479	-0.232976	-0.24295	-0.190256	1.32063	-0.39389	-0.159841	0.0946115	-0.36775	-0.250163	-0.305428	-0.156985	-0.495463	-0.142799	0.170039	3.67575	-0.0644295	-0.460912	-0.180401	-0.266709	-0.102777	0.0544031	-0.270215	-0.357948	-0.507157	-0.351236	-0.158019	-0.449761	-0.328824	-0.206857	-0.263471	-0.255787	-0.289408	-0.280864	-0.312189	-0.340946	-0.154041	1.11293
121.041	-0.551002	-0.180611	0.224629	-0.560396	-0.147575	-0.265732	-1.18313	-0.0281089	-0.0914942	0.0172569	-0.228125	-0.353592	-0.216284	0.106329	-0.0804262	1.06877	-0.158387	-0.116518	-0.190913	0.0570794	-0.209475	-0.425764	-0.241955	-0.386455	-0.0147574	0.214151	2.2159	-0.0624709	-0.334223	0.176686	-0.278475	-0.241878	0.0550541	-0.102341	0.0361231	-0.342585	-0.186517	0.224885	-0.48248	-0.309905	0.206421	-0.448919	-0.0228507	-0.118594	-0.480135	-0.527259	-0.354854	0.401145	0.837616
127.051	-0.809156	-0.619015	0.0364977	0.130311	0.199131	-0.626079	-0.176072	0.309553	-0.142258	0.726466	0.232184	0.332524	0.224998	0.897438	0.0447631	-0.107779	0.485401	-0.0981893	-0.345647	0.59967	-0.121399	0.352473	-0.531164	0.203493	0.673194	-0.139694	-0.691198	0.40289	-0.121023	-0.165499	-0.177614	0.312095	0.263438	0.597836	-0.500528	-0.323334	-0.717413	-0.253884	0.366643	-0.772966	0.476782	0.274404	0.546294	-0.132666	-0.693843	-0.29862	-0.230956	0.136698	0.216748
128.035	-0.415829	-0.162555	0.03298	0.404845	0.234301	-0.555779	-0.125768	-0.316155	0.376371	-0.163309	0.512282	0.20964	0.748345	0.447983	0.160026	-0.191541	1.04835	-0.0708433	-0.70768	0.387014	-0.207978	0.697092	-0.0238512	0.284767	0.320507	-0.82662	-0.609118	0.930482	-0.0338661	0.039547	-0.374803	0.532081	0.573353	0.253719	-0.0374248	-0.224303	-0.428364	-0.544799	-0.130477	-0.585915	0.393799	0.433905	-0.14608	0.422764	-0.680159	-0.361426	-0.0293763	0.422268	-0.179122
129.019	-0.267396	-0.37417	0.240174	0.402187	0.593963	-0.762103	0.222201	-0.405802	-0.133911	0.321424	0.642688	0.179067	0.722955	0.610626	0.0746507	-0.429147	0.839044	0.233656	-0.607598	-0.0357078	0.536016	0.379643	0.11808	-0.183053	0.268808	-0.50482	-0.434123	0.641675	-0.00390662	0.415842	0.142941	0.433905	-0.0991026	-0.557233	-0.194711	-0.366484	1.01713	-0.632702	-1.30216	-0.663743	0.433187	0.570175	0.345044	0.248298	-0.986819	0.385348	0.513484	0.282692	-0.477861
129.055	-1.09778	-0.0607092	0.306084	-0.527972	0.00368037	-0.479263	-1.07949	-0.56054	0.0337444	0.605454	0.461346	-0.0683188	0.242502	0.254339	0.127264	-0.141107	0.0900201	-0.243605	-0.252544	0.15227	0.628511	0.161963	0.113117	-0.269887	0.108102	0.203265	-0.610789	0.14464	-0.194199	0.346347	0.302167	0.162003	0.411564	-0.416277	-0.522891	-0.383881	0.20107	0.0222313	-0.588597	-0.227376	0.807697	-0.0789822	-0.0228664	-0.136664	-0.781367	-0.257214	-0.318053	0.37908	0.240813
129.104	-0.324753	-0.2301	-0.109558	0.034093	0.192601	-0.177724	0.0514141	-0.647659	0.552668	-0.203623	0.734942	-0.48996	0.566391	-0.0742955	0.408358	-0.504611	0.666832	0.461747	-0.259341	0.601968	-0.252819	0.583038	0.164868	-0.104136	0.125104	-0.120449	-0.99787	0.454312	0.00858159	0.409941	0.0449784	-0.107402	0.713643	0.465975	0.100627	-0.205533	-0.142367	-0.101569	-0.472258	-0.208209	0.535224	-0.319388	0.518624	0.137101	-0.601384	-0.0635147	-0.430948	-0.158192	-0.534496
130.014	0.264608	-0.783906	0.462963	-0.631408	0.235784	-0.595864	-0.29822	0.550804	-0.439692	0.226057	-0.0955692	0.512803	0.16337	0.103572	-0.140803	0.377174	0.0918953	0.410095	-0.2057	0.155605	-0.172655	0.192413	-0.473835	-0.241735	0.811755	0.523951	-0.13462	-0.0742934	-0.332397	-0.0202346	-0.368612	-0.00331932	0.255435	0.131433	-0.00188963	-0.119895	-0.186576	-0.206759	0.00651121	-0.437439	0.125121	0.282745	0.128794	-0.721442	0.123555	-0.181941	0.42402	0.217805	0.491836
130.051	-0.395894	-0.351683	0.0337644	0.722461	0.530351	0.0339717	-0.0679181	0.0682611	0.0960602	0.133206	0.335397	-0.254202	0.259576	0.862324	0.265058	-0.170083	1.14666	-0.213487	-0.166498	0.321966	-0.301564	0.425076	0.210088	0.282583	-0.144244	-0.325211	-0.203512	0.395655	-0.81566	0.105395	-0.285133	-0.421814	0.343259	0.150344	-0.127524	0.313772	-0.243014	-0.302428	-0.145507	-0.419627	-0.384871	0.261341	-0.32766	0.14505	-0.463069	-0.00189032	0.00281315	0.266552	0.406857
130.087	-0.909271	-0.793492	0.225439	-0.657813	-0.0481842	-1.48598	-0.694541	0.461999	-0.436601	0.779252	0.191203	0.135023	0.119892	0.487663	-0.204149	-0.468965	0.457996	0.149252	0.266859	0.617893	0.404704	0.381671	-0.233399	-0.131543	0.783997	0.103133	-0.621415	0.44079	-0.109317	-0.101829	-0.314456	0.128613	0.657154	-0.393629	-0.327142	-0.789005	0.0622172	0.225338	-0.809007	-0.885122	0.803438	-0.192665	0.752569	-0.258729	-0.964808	-0.303898	-0.310021	-0.104655	0.232503
131.035	-1.0031	-0.444639	-0.080699	-0.439057	-0.0293187	-0.549969	-0.60353	0.637119	-0.264707	0.347607	-0.0563202	-0.279876	-0.370008	0.82468	0.272676	-0.937993	-0.186481	-0.371392	-0.474829	0.237823	0.827583	0.261473	-0.687516	-0.529877	0.21248	0.0525118	-0.34374	0.0219327	-0.12963	-0.235141	-0.743701	0.258817	0.715427	-0.295209	-0.112481	-0.4645	-0.00406939	0.102672	-0.83733	-0.521921	0.608608	-0.341723	0.136621	-0.407914	-1.04816	-0.114595	-0.216028	0.232747	-0.0930746
131.046	-0.877605	-0.52454	0.0249103	-0.381548	-0.167731	-1.23155	-0.478842	0.693183	-0.248676	0.603742	0.00374756	-0.115548	0.119443	0.493754	0.210449	-0.283914	0.509848	-0.294764	-0.317395	0.553234	-0.00221776	0.309289	-0.643272	-0.0552466	0.677496	0.0219346	-0.348132	0.538344	-0.0981521	-0.19804	-0.794536	0.577513	0.712733	-0.180008	-0.238368	-0.407041	-0.331004	0.189848	-0.116538	-0.909172	0.837406	-0.231213	0.259396	-0.014797	-1.22946	-0.282955	-0.347728	0.0768742	0.125709
131.083	-0.836025	-0.690111	0.444776	0.0643849	0.282802	-0.890764	-0.041909	0.055056	-0.0204311	0.80895	0.147991	0.620093	0.327408	0.970671	0.0414987	-0.2977	0.729293	0.0730391	-0.638846	0.420677	0.0205928	0.0596453	-0.276653	0.0556858	0.700484	-0.462772	-0.671052	0.875306	-0.235018	0.0785056	-0.417411	0.690605	0.289227	-0.062946	-0.238028	-0.187388	-0.201675	-0.267898	-1.00693	-0.612705	0.349358	0.255467	0.157954	0.0121301	-0.795259	-0.332034	0.151172	-0.0733615	-0.0821532
132.03	-0.720776	-0.413319	-0.0836794	-0.220672	-0.0700265	-1.17157	-0.608013	0.182636	-0.110559	0.140788	-0.0205589	-0.214932	0.107638	0.689779	0.670999	-0.0809886	0.749873	-0.609145	-0.617919	0.434629	-0.314112	0.583058	-0.433229	-0.0618826	0.268543	-0.215375	-0.602359	0.402031	0.377512	-0.0801515	-0.720619	0.694347	0.585073	0.13356	-0.277625	-0.0961397	-0.47294	0.0268042	0.807004	-1.14177	0.564017	-0.126432	-0.0703788	-0.0104497	-0.835552	-0.106801	-0.115438	0.0976365	0.0986077
133.014	-0.790502	-0.260256	0.183939	-0.155924	0.0116531	-0.669305	-0.426747	0.0901913	0.139865	0.312722	0.23029	0.285783	0.439716	0.519123	0.752698	-0.290316	0.453521	-0.311916	-1.0894	0.295017	-0.26831	0.405899	-0.0731632	-0.31821	0.187425	-0.676908	-0.620138	0.578648	0.323141	0.606853	-0.315369	0.908861	0.338256	-0.504751	-0.253146	0.110003	-0.657178	-0.0809997	0.899257	-0.718325	0.294068	0.380184	-0.329091	0.553399	-0.738682	-0.0728167	0.311381	0.509762	-0.339284
133.05	-0.64681	-0.539016	-0.12313	-0.177553	0.262663	-0.412153	-0.112284	0.102955	0.346584	0.149482	0.443504	0.0994745	0.410778	0.3225	0.08113	-0.392989	0.408934	-0.299488	-0.155946	0.849642	0.288368	0.500738	0.0347299	-0.027233	0.318197	-0.278309	-0.661083	0.439996	-0.0710147	0.112868	-0.18566	0.242744	0.166378	-0.583628	-0.356815	0.195877	-0.655034	-0.849974	0.213183	-0.402725	0.794497	-0.154639	0.650977	0.136893	-0.640598	-0.352064	-0.143782	0.0837845	-0.532414
135.031	-0.224117	-0.409337	0.210982	0.26089	0.0446798	-0.440118	-0.164673	-0.20272	0.571395	0.00852561	0.757638	0.249204	0.438776	0.339306	0.500839	-0.483431	1.03409	-0.439183	-0.191202	0.54068	0.330338	0.130812	-0.160625	0.393283	0.478952	-0.266532	-0.650624	0.341651	0.0925103	-0.354266	-0.398309	0.876316	0.804831	0.0341441	-0.386376	-0.966139	-0.612138	-0.38736	-0.589847	-0.322637	0.462141	-0.114373	0.486564	0.206251	-0.732689	-0.809708	-0.411007	0.255406	-0.595848
135.045	-0.498096	0.142857	0.266084	0.664427	0.133784	0.537481	-0.326879	-1.03332	0.736659	-0.992766	0.00400769	-0.379276	0.18295	-1.49715	0.536721	1.6042	0.250929	0.78984	-0.128387	0.617537	-0.194885	0.316858	0.0369053	0.812966	-0.892875	-1.31908	-0.392556	0.541076	0.0193645	0.293177	-0.246616	1.25171	-0.273856	0.152002	1.37729	0.151495	-0.0782798	-0.284117	0.274467	0.346242	0.488303	0.0482083	-0.64325	1.14502	-0.070147	-0.236673	-0.0291255	1.05014	-1.19292
136.04	-0.697026	-0.535951	0.184229	0.0821617	0.0311856	-0.81694	0.00498449	0.00562043	-0.0336073	0.62857	0.401804	0.0251769	0.495337	1.06329	-0.152641	-0.493946	0.648572	-0.729766	-0.39395	0.0735773	0.293483	0.668209	-0.150019	-0.00494731	0.497445	-0.349091	-0.789584	0.900614	-0.345941	0.181998	-0.0884052	0.270701	0.308743	-0.432476	-0.298896	0.254437	-0.107424	-0.316254	0.273964	-0.940837	0.573079	-0.0078782	0.566224	-0.107555	-0.892994	-0.186745	0.103672	0.199704	-0.0522014
136.076	-0.657959	-0.226679	0.657108	0.382808	0.223945	0.0547736	-0.0317271	0.114901	0.931341	0.204681	-0.0677174	0.150994	0.0946346	1.03588	0.169304	-0.676365	0.553572	0.137278	-1.09404	-0.180426	0.236987	0.586985	-0.269183	-0.14513	0.155982	0.0147672	-0.582731	-0.0693872	-0.0706869	0.255998	-0.019634	0.0195302	0.320121	0.618403	0.466734	0.502829	-0.222598	-0.410717	0.0879643	-0.46981	0.22785	-0.339128	-0.508512	-0.000715208	-0.178072	-0.377295	-0.0794907	0.281199	0.0929915
142.088	-0.742648	-0.846117	0.19151	-0.259212	0.224508	-0.488465	-0.0419535	0.60364	0.194544	0.295939	0.396084	-0.405408	0.111083	0.928742	-0.0947095	-0.0510718	0.735907	0.885761	-0.343183	0.147007	0.108421	0.239647	0.331062	0.270762	-0.367574	-0.367725	-0.463968	0.931619	-0.0016937	0.203226	0.164215	0.123014	0.0665584	-0.397411	-0.0573537	-0.404682	-0.156733	0.282423	-0.228941	-0.204122	0.690116	0.0483248	-0.489826	0.400839	-0.503134	0.0101626	-0.289258	0.112117	0.0539036
143.035	-0.708108	-0.352703	-0.0674926	0.249589	0.0819218	-0.56469	-0.11448	0.133175	-0.129933	0.5631	0.0619619	0.438178	0.658201	0.921535	-0.308147	0.175014	0.52329	-0.806515	-0.0112648	0.337373	-0.154011	0.266056	0.503884	0.357777	0.519491	0.15105	-1.07955	0.658246	-0.869114	0.163115	-0.273669	-0.044124	0.40607	0.0113051	-0.340326	0.475797	0.0193182	-0.57062	-0.346042	-0.605146	0.224312	0.220301	0.552223	-0.0869989	-0.471107	-0.5172	-0.284036	0.118004	0.582566
143.05	-0.45708	-0.718781	0.889818	-0.340561	-0.368915	-1.39385	-0.384122	0.204835	-0.19719	0.183924	-0.226197	0.712161	-0.167365	-0.433464	-0.638722	0.0227889	-0.142304	0.753812	-0.295155	0.561258	-0.388771	0.36954	0.60562	0.181934	1.00641	-0.114556	-0.504421	-0.112464	-0.372156	-0.415429	-0.251735	-0.493752	0.148706	-0.671056	0.295869	-0.769124	0.219824	0.230316	0.286263	-0.226011	-0.387184	-0.58728	0.406039	-0.686291	-0.227445	2.15062	0.209696	0.273247	0.0962177
144.03	-0.193698	0.210714	-0.45585	-0.191297	0.0920982	-0.534441	-0.883352	-0.357793	0.0493966	-0.077855	0.51033	-0.0707103	0.0858483	0.663076	-0.00489878	-0.26738	-0.168223	0.845732	0.563808	-0.116737	0.190196	0.168465	-0.298073	0.0157906	-0.252858	0.374651	-0.705606	0.552705	0.244046	0.364456	-0.279708	0.000329661	-0.120129	0.06242	0.0601986	-0.238513	-0.756579	0.800212	-0.401201	-0.256693	0.0143084	-0.0194066	-0.0958207	0.310073	-0.718742	0.228492	-0.260371	0.102131	0.17969
144.066	0.8308	-0.755035	0.235708	0.934942	0.530308	-0.0142231	0.438532	-0.171873	-0.193575	-0.0467555	0.395976	-0.879485	0.64746	1.11119	-0.340699	-0.0873312	1.0679	-0.200004	-0.194962	-0.127264	-0.77932	0.185501	-0.241157	1.41827	0.220588	-0.354405	-0.708806	0.788381	-0.608584	-0.00821181	0.283431	-0.292423	0.0631305	1.49527	0.0767956	-0.194928	-1.1191	-0.751696	0.943813	0.446301	-0.325833	0.536074	0.223593	-0.172587	-0.475148	-0.0677218	0.151848	0.0968919	0.0689548
144.077	0.219509	-0.576035	0.634746	0.671206	0.321168	-0.531129	-0.449106	-0.0542875	-0.0345933	0.489586	0.503781	0.146682	-0.319537	0.627527	-0.292746	-0.15791	0.128214	0.0202519	-0.232129	-0.973228	-0.146536	-0.302272	-0.281495	-0.0123464	0.287292	0.405438	-0.566663	0.709583	0.15714	-0.00272736	-0.513477	-0.454361	0.358521	0.241898	-0.34894	0.302642	-0.282598	-0.629184	0.651088	-0.265798	-0.42991	0.425321	-0.309177	-0.227796	-0.0468475	-0.181	0.466482	-0.431752	0.135333
145.014	-0.674663	-0.629833	0.104939	-0.41132	0.0852394	-0.526346	0.0565139	-0.264525	-0.01917	0.0765471	0.185003	-0.289801	0.278488	0.425486	-0.165251	-0.47922	0.798091	-0.412479	-0.570717	0.293668	0.69968	0.422142	-0.401703	0.335165	-0.245442	-0.422832	-0.524761	0.0674827	-0.0894477	0.535602	0.0747171	0.701598	-0.0998037	-0.821588	-0.214623	0.577325	-0.714698	-0.262373	-0.426437	-0.556074	0.972317	0.171462	-0.0438527	-0.0896895	-0.633452	0.471226	0.545126	-0.0925573	-0.406948
145.051	-1.11735	-0.773931	0.567409	0.595145	-0.000986244	-0.289552	0.712236	0.0154825	0.436235	0.073297	-0.0231955	-0.412249	-0.0614667	-0.134001	0.134525	-0.20435	1.05514	0.270488	-0.613176	0.911421	0.36581	0.0456541	0.0546991	0.858813	0.764862	-1.09662	-0.669989	-0.00610725	-0.728382	-0.237895	0.587529	0.576125	0.00393776	0.193922	-0.599868	0.11929	-0.669022	-0.105608	0.45077	0.0237979	0.423652	-0.173749	1.30754	0.187763	-0.478939	-0.0265436	-0.313904	0.474787	-0.217542
145.062	-0.781279	-0.709325	0.149886	0.177519	0.0890036	-0.482998	-0.00241858	0.296529	-0.136604	0.741792	0.151201	0.105247	0.130566	0.931102	0.0861761	-0.196957	0.802561	-0.318037	-0.448319	0.730729	-0.0470861	0.24728	-0.55435	0.2487	0.727708	-0.303753	-0.698666	0.365881	-0.127857	-0.155931	-0.179856	0.40184	0.257159	0.419457	-0.504227	-0.192864	-0.753931	-0.232258	0.460028	-0.980955	0.360602	0.302463	0.727786	-0.0246223	-0.790184	-0.230293	-0.156224	0.211282	0.283985
145.098	-0.562159	-0.500759	0.452974	0.131488	0.272446	-0.896586	0.0437648	0.068513	0.032214	0.477781	-0.173598	0.406132	0.217269	0.85866	0.200764	-0.241411	0.908662	-0.151856	-1.0441	0.348613	-0.419356	0.0255192	-0.436058	0.114732	0.607342	-0.641425	-0.725873	0.802429	-0.319808	0.034315	-0.600132	0.921144	0.314357	0.0418346	-0.133729	0.208914	-0.365474	-0.141507	0.0130965	-0.698724	0.258049	0.026606	-0.0141989	0.204465	-0.772502	-0.197049	0.0351683	0.178352	-0.0138031
146.026	-0.523413	-0.612553	0.623267	-0.455423	-0.055889	-0.903184	-0.817352	0.452387	-0.361074	1.06365	-0.344568	0.198397	-0.133445	0.93177	-0.586223	-0.187037	0.160555	-0.663684	-0.397257	0.31047	0.183024	-0.0789216	-0.401475	0.107209	0.783602	0.24891	-0.830049	0.432012	-0.571366	-0.22169	-0.470797	0.0986661	0.651259	-0.282182	-0.596482	-0.34786	-0.672457	0.362534	-0.13774	-0.353005	0.572103	0.150808	0.894264	-0.217435	-1.09156	-0.606927	-0.66565	-0.0571905	0.282289
146.046	-0.35036	-0.379908	0.343908	0.434588	0.28137	-0.724473	0.0507171	-0.146623	0.260589	0.231058	0.3207	0.142556	0.644318	0.702281	0.202674	-0.189931	1.23576	-0.461157	-0.955455	0.360816	-0.291932	0.587437	-0.156068	0.26373	0.543439	-0.933584	-0.675962	0.658877	-0.0587642	0.0474929	-0.277215	0.600187	0.493065	0.236915	-0.236563	-0.20226	-0.689812	-0.265241	0.000138786	-0.83907	0.297455	0.322399	0.279414	0.327377	-0.898993	-0.164941	0.088535	0.251859	0.0811015
147.012	-0.139071	0.197124	0.0803992	-0.172134	0.498482	-0.77645	-0.335694	0.0505075	-0.137653	0.260811	0.496744	0.201865	0.291802	0.754341	0.0744442	-0.355209	0.18857	0.441612	-0.313114	-0.0302547	-0.058876	-0.27352	0.00865399	0.345502	0.53676	-0.0963502	-0.412115	0.0159308	0.0695893	0.301625	-0.442785	0.00888202	0.0200085	0.0292765	-0.162703	0.174032	-0.180014	-0.215939	-0.203447	0.170279	-0.101119	-0.364308	0.346676	0.0677089	-0.210785	-0.742885	-0.381243	0.116128	0.0633999
147.03	-0.718565	-0.564747	0.122378	0.13486	0.338404	-0.88084	0.0518071	-0.506181	0.183049	0.803443	0.461999	0.167216	0.725487	0.772897	-0.218841	-0.51948	0.906451	-0.0361727	-0.389691	0.111378	0.60554	0.523504	0.151229	-0.176762	0.184919	-0.61226	-0.302332	0.879316	0.0794751	0.302661	0.0412749	0.241368	0.0934024	-1.11371	-0.348629	-0.302224	1.78969	-0.412377	-1.5156	-0.770069	0.680849	0.630826	0.309278	-0.0233086	-1.04771	0.403527	0.549463	-0.0423029	-0.585869
147.066	-0.670004	-0.545417	0.191253	-0.139209	0.270086	-0.710107	-0.107287	0.158914	0.335102	0.485606	0.392799	0.0032229	0.5323	0.516731	0.162273	-0.550186	0.981293	-0.44661	-0.410187	0.49214	0.0253238	0.539795	-0.239048	0.0775075	0.397326	-0.321489	-0.415514	0.61051	0.0565672	-0.0736334	-0.0726682	0.412787	0.353815	-0.359911	-0.33533	0.00911385	-0.589073	-0.501515	-0.0901675	-0.666483	0.64817	0.231226	0.856066	0.0706294	-0.950265	-0.401539	-0.0913716	0.129844	-0.239577
148.044	-0.934541	-0.692414	0.257708	-0.587502	0.149279	-1.23813	-0.234847	0.526221	-0.359045	1.0401	0.0381871	0.332172	0.116049	0.895253	-0.329135	-0.617614	0.47427	-0.222238	-0.165376	0.542436	0.276954	0.212613	-0.338043	-0.0766546	0.86829	0.108388	-0.816676	0.469361	-0.564523	-0.0966528	-0.259904	0.463907	0.58298	-0.336466	-0.407706	-0.646981	-0.126081	0.290123	-0.550448	-0.903137	0.771805	-0.0548921	0.964434	-0.17637	-0.991384	-0.189545	-0.409251	-0.143185	-0.0194285
148.062	-0.960483	-0.726436	0.123044	-0.00761363	0.179688	-1.3631	0.590087	0.416511	-0.159762	0.939154	0.0864026	0.00629308	0.594184	0.815109	0.036964	-0.00461213	0.231118	-0.062898	-0.151111	0.481336	0.342353	0.481106	-0.299683	-0.0978706	0.418367	-0.549251	-0.55597	0.400099	-0.0182408	-0.362116	-0.455744	0.358886	0.212205	0.0727566	-0.675636	-0.370765	-0.390904	-0.492621	-0.784226	-0.817915	0.397067	0.0582047	0.441103	0.0132274	-1.25319	-0.319488	-0.1244	-0.275753	0.296283
149.046	-0.688973	-0.793315	0.26685	-0.666141	-0.507951	-1.11579	-0.473982	0.289114	-0.229581	0.799262	0.265335	-0.164408	-0.192476	0.648232	-0.127208	-0.437951	0.148526	0.232154	0.0781975	0.351872	0.292197	0.217997	-0.519741	-0.386241	0.476297	0.254954	-0.56917	0.524136	-0.0635338	0.110116	-0.488122	0.216122	0.706002	-0.392378	-0.358965	-0.0602319	-0.165685	-0.0222175	-0.523415	-0.952965	0.493993	-0.100478	0.47843	-0.336995	-1.05474	-0.0664208	-0.133706	-0.156228	0.0535032
149.061	-0.973671	0.0629647	0.0280397	0.292912	0.566089	-0.351967	-0.413078	-0.630476	0.376776	-0.318372	0.969524	-0.110218	0.251243	-0.173255	0.377214	0.228965	0.558353	0.736656	-0.662637	0.156419	-0.202832	0.391642	0.181705	-0.0400597	-0.412471	-0.486374	-0.882278	0.888437	-0.230187	0.596505	0.146442	0.246884	0.684464	0.0328322	-0.268339	0.0937624	0.377447	-0.744496	0.0477394	-0.17104	0.593974	0.324404	-0.540464	0.486451	-0.519021	-0.210002	-0.0981762	0.315667	-0.351133
150.092	-0.570771	-0.0760895	0.0251408	-0.136947	0.105005	0.0397922	-0.0833696	-0.123442	0.486951	-0.669355	-0.152347	0.166275	-0.299227	0.553948	-0.270233	-0.191175	0.0451442	-0.646039	0.598103	0.0911071	0.0449957	0.00953646	0.0967795	0.000172521	-0.504149	-0.290273	-0.296079	0.308982	0.220165	-0.640402	-0.144584	-0.59675	0.234045	-0.281333	0.167721	-0.153522	-0.519282	0.29932	0.0235426	0.0394299	0.323279	-0.20632	-0.622155	0.0358134	-0.249984	0.102815	-0.71568	0.618089	0.0396051
151.025	-0.46345	0.113501	0.111538	0.00657876	0.119755	-0.614375	-0.218202	-0.166008	-0.591573	-0.136994	1.09198	0.407277	0.165205	0.254383	0.299385	-0.0272292	0.146493	-0.340688	-0.292784	0.189584	-0.0408474	0.353528	0.143702	-0.271217	0.579718	-0.114187	3.40592	0.0164722	-0.366871	-0.196253	-0.246179	-0.0922623	0.119774	-0.593134	-0.00935225	-0.658004	-0.0887564	-0.416808	-0.603813	-0.335693	-0.157412	0.530903	-0.0184542	0.00405479	-0.530245	-0.51165	-0.19621	-0.153425	-0.200969
151.039	-0.182233	-0.416173	0.216848	-0.280858	-0.0349626	0.0902073	-0.304166	-0.578249	-0.0598413	-0.259806	-0.143243	0.301276	-0.333441	-0.329788	0.158463	-0.259579	0.133336	-0.172087	0.00777834	-0.105597	-0.493407	-0.0321087	0.140124	-0.0879794	-0.384907	-0.0133291	-0.174913	0.086692	-0.355545	-0.162057	0.0246677	-0.244769	0.187325	-0.0461856	0.0606869	-0.14045	-0.211483	-0.0390833	0.660756	0.858359	-0.163789	0.187556	-0.161628	-0.260562	0.163277	-0.633636	0.084901	0.0857538	-0.288789
151.051	-0.507976	-0.116132	0.094156	0.384918	-0.317135	0.154677	-0.614342	0.138757	-0.321796	-0.539684	0.445333	0.533836	0.16554	0.52306	0.118465	-0.351589	-0.433561	0.757137	-0.252902	0.476494	-0.398649	-0.00325436	-0.003878	-0.370632	-0.405708	0.00121373	0.445879	-0.561922	0.57104	-0.221061	-0.491971	-0.235919	0.0464589	-0.0640739	-0.0243868	-0.301944	0.719146	-0.0454471	-0.324254	-0.222116	-0.531414	0.678214	-0.0359882	0.392251	-0.0634932	-0.378513	-0.12715	0.0894229	0.335333
152.002	1.20838	0.52042	0.565714	-0.444762	-0.25885	-0.561707	0.11959	-0.212323	-0.195174	-0.485804	1.62665	-0.0023279	-0.0882015	0.183523	0.633872	-0.255658	-0.0666826	-0.0466728	0.346952	0.067908	-0.295338	-0.346564	-0.345528	-0.86478	-0.523809	0.106102	-0.235265	0.313637	0.14546	0.551281	0.135097	0.15876	-0.280697	0.0320217	-0.637325	0.222964	-0.12634	-0.311824	-0.0257263	-0.0162874	0.023144	-0.0650504	-0.443778	-0.00587305	-0.16507	-0.512669	0.0889209	-0.0141154	-0.0429335
152.035	-0.912159	-0.77214	-0.321326	-0.00381828	-0.484689	-0.479554	-0.322365	0.486092	0.0546172	0.409519	0.311735	-0.194937	-0.5321	-0.24362	0.0301248	-0.372284	-0.130568	-0.0908539	-0.20112	0.463514	0.803088	-0.200089	-0.441107	-0.753709	0.338496	-0.120831	3.07528	-0.150805	-0.264598	-0.210231	-0.482277	0.222298	0.295667	-0.289264	-0.31982	-0.372796	-0.437849	0.00605281	-0.562683	-0.0069767	-0.0379351	-0.37654	0.0741072	-0.123502	-0.78799	0.0459173	-0.206208	0.298738	-0.383737
154.062	-0.905553	-0.738026	-0.0560389	-0.188926	0.0659312	-0.849852	-0.035917	0.446973	-0.180214	0.925733	0.290437	-0.00215135	0.193277	0.528145	-0.180399	-0.494016	0.799763	0.0224963	0.0581556	0.565042	0.492984	0.606476	-0.399196	-0.0242075	0.839057	-0.177407	-0.349629	0.557453	-0.161152	-0.251163	-0.426307	0.173217	0.37758	-0.428899	-0.445395	-1.04994	-0.155668	-0.261805	-0.627187	-0.841401	0.838024	-0.232061	1.02639	-0.12692	-1.03145	0.0652732	-0.136766	-0.175406	-0.139771
155.01	0.168992	-0.527077	0.131638	-0.118485	-0.0233724	-1.11113	-0.525044	-0.49827	-0.138852	0.155834	0.146655	0.363418	-0.0834226	0.343214	0.327464	-0.122757	0.500642	-0.0243145	-0.148588	0.0450877	0.01611	0.253208	0.118862	-0.315378	-0.139273	0.105557	-0.74118	0.48611	-0.339594	0.127591	0.0905827	0.0433648	0.0989525	-0.44349	0.210908	0.0488923	-0.0927909	0.0838637	-0.486427	-0.767788	0.317717	0.0482531	-0.378424	0.0748075	-0.886689	0.700797	0.25709	-0.0105952	-0.235851
155.046	-0.910126	-0.596219	0.140468	-0.143447	0.396713	-0.634316	0.190015	-0.0920448	-0.0782475	0.669812	0.248266	-0.177982	0.325452	0.787918	-0.186214	-0.615985	0.86129	-0.166414	-0.291538	0.339014	0.353528	0.504166	-0.226371	0.00580906	0.693372	-0.294008	-0.723045	0.706534	-0.0854371	0.144265	-0.265244	0.0399697	0.25417	-0.860963	-0.240406	-0.308059	0.0862953	-0.36828	-0.374288	-0.874567	0.649554	0.157122	1.36357	-0.172624	-0.862949	0.115011	0.123556	-0.0265699	0.0728661
157.05	-0.656341	0.343297	-0.19575	-0.309293	0.116942	-0.846423	-0.506349	0.902547	-0.416667	0.108732	-0.289825	0.267619	-0.000675791	-0.431111	0.041585	-0.499657	-0.0664235	0.0963475	-0.69583	-0.0624449	-0.268423	-0.428996	0.0213022	0.0376711	-0.139306	-0.37926	-0.515395	0.248842	-0.0297241	0.362629	-0.00956997	-0.471711	-0.127936	0.311049	0.276442	0.0343363	-0.575499	0.272528	0.0725144	-0.264103	0.138467	0.423457	-0.11698	-0.227912	-0.47994	-0.871453	-0.176076	-0.281469	-0.36336
158.06	-0.903732	-0.352777	0.0377322	-0.275087	-0.344026	-0.747082	-0.617519	0.305163	-0.218671	0.308266	0.344542	-0.26491	-0.0311786	0.281687	1.27476	-0.37599	0.18378	0.10157	-0.416251	0.314533	0.459509	0.220718	-0.229397	-0.399446	-0.278208	0.309392	-0.409455	0.17801	-0.0797474	0.323021	0.0148636	0.0516036	0.48204	-0.130426	-0.359657	-0.403036	0.105912	0.0439918	-0.97064	-0.573849	0.99968	0.219808	0.461722	-0.322114	-0.793377	-0.057686	-0.377936	0.366689	0.228856
158.082	-0.254457	-0.361418	0.34136	0.641974	-0.208062	-0.526203	-0.243754	-0.465552	0.490658	-0.676314	-0.0454444	0.0476232	0.184083	0.11833	0.259959	-0.535841	-0.313973	-0.0051962	0.68955	0.22791	0.603655	0.2329	-0.551955	-0.13807	-0.865492	1.17066	-0.410517	0.0282972	0.0325876	0.260789	-0.293392	0.320518	0.422918	-0.30353	-0.107325	0.126643	-0.799283	0.0465888	-0.833572	-0.235036	0.627419	0.0857424	-0.75408	-0.688555	-0.785654	-0.194637	-0.160737	0.738476	-0.252274
159.029	-0.103439	0.063245	-0.101947	0.773868	-0.158919	0.775175	-0.663078	-0.0321242	0.577437	-0.211495	0.462019	0.159288	-0.398694	0.918694	-0.251995	0.231268	-0.0901293	0.354952	-0.642102	-0.368646	0.279367	0.0957442	-0.562623	-1.0506	0.172533	-0.36675	0.423927	-0.0344232	0.00534909	0.993885	-0.375159	-0.243782	0.0117558	0.408059	-0.218012	0.22564	0.296563	-0.659628	-0.0820142	-0.152606	0.351027	0.15313	-0.433769	0.262933	0.221916	-0.147082	-0.601698	0.653368	0.301222
159.067	0.0121761	0.734148	0.316653	0.39768	0.304777	-0.458279	-0.451158	-0.308967	0.101632	-0.318547	0.967692	0.144824	-0.03474	-0.445258	0.680139	0.327599	-0.372338	0.136311	0.13325	-0.123899	-0.255031	-0.751187	0.24991	-0.547489	-0.426706	0.265307	-0.383709	0.587448	-0.462358	0.447551	0.0994705	-0.431224	-0.236455	-0.101123	-0.239716	0.939989	-0.267012	-0.0875169	0.0636029	0.328671	0.0343756	0.317953	-0.167409	0.0693866	0.111589	-0.30898	-0.331769	0.281254	-0.475533
159.078	0.920365	-0.686113	0.455368	0.958531	0.508126	-0.0804313	0.415861	-0.349771	-0.241528	-0.00119866	0.5501	-0.66201	0.45541	0.755063	0.000550349	0.0373792	1.19832	-0.401959	-0.200449	-0.187895	-0.789386	0.217112	-0.0874881	1.16307	-0.0947601	-0.0148179	-0.766971	0.949261	-0.795197	0.118176	0.683366	-0.526299	0.152251	0.873635	-0.110116	0.14245	-0.954179	-0.55151	-0.101561	0.56276	-0.438685	0.0249655	0.178104	-0.419383	-0.470932	-0.133292	0.285466	-0.0537759	0.433417
160.039	-0.787173	-0.534945	0.445741	-0.0197122	-0.228917	-0.440085	-0.5299	0.43148	-0.176715	0.261928	0.140504	3.64397	0.346875	0.268554	0.50249	-0.0410504	0.0488456	-0.174492	-0.734451	0.325364	-0.102627	0.152228	-0.489951	-0.194141	0.686828	-0.184325	-1.03159	0.143456	-0.25971	-0.284488	-0.148156	0.592383	0.342487	0.228269	-0.133404	-0.0152369	-1.82265	0.0478544	0.311938	-0.661992	-0.18574	0.0835168	0.584898	0.344501	-0.283649	-0.387136	-0.353331	0.160226	0.356442
160.061	0.496345	-0.0455749	0.059675	0.731428	0.409655	-0.351876	0.0275348	-0.549112	1.01479	-0.806902	0.535143	-0.324553	1.34164	0.251878	0.241155	0.0604576	1.31549	-0.425906	-0.897032	0.197635	-0.27452	0.622752	0.0294418	0.555446	-0.164826	-1.09556	-0.735353	0.77358	-0.201446	0.223544	0.339033	0.253275	0.348414	0.41481	0.343229	0.192069	-0.649882	-0.94079	0.27228	0.0731921	0.142539	0.381075	-0.049911	0.371239	-0.708866	-0.145691	0.0296393	0.399073	-0.0771056
160.076	-1.04194	-0.315327	0.0679734	-0.0066246	-0.0400798	-0.607344	-0.238163	-0.0331339	0.680556	0.471178	0.165423	0.131595	0.0949015	-0.117188	0.403612	-0.52877	0.0708762	-0.291889	-0.947081	0.659191	0.850217	0.601709	-0.098747	-0.00329518	0.9557	-1.4481	-0.593995	-0.178724	-0.371765	0.0419234	0.24633	0.850277	0.348487	-0.093294	-0.576983	0.566936	0.197864	-0.332599	-0.408815	-0.503671	0.33567	-0.024489	0.39583	0.735316	-0.319139	-0.194631	-0.411555	0.634333	-0.327837
164.038	-1.04471	-0.118656	0.503684	-0.893247	0.308208	-0.291444	-0.791055	-0.0759499	-1.11894	0.374365	0.201303	0.388118	-0.286326	0.149199	-0.214616	-0.174733	-0.208627	0.732073	1.30987	0.280285	-0.678486	-0.1054	-0.123331	-0.270834	0.25131	1.16624	-0.899604	0.68353	-0.263608	-0.54718	-0.190828	-0.189001	0.454589	0.342647	-0.272606	-0.964432	-0.60919	0.71872	-0.177949	0.123054	0.393368	0.241328	0.10008	-0.293369	-0.47286	-0.288317	-0.22662	-0.284735	0.197812
164.071	-0.968192	-0.936312	0.215137	-0.794924	-0.0129638	-1.572	-0.69382	0.793318	-0.601834	0.857562	0.0627416	0.19405	-0.0151211	0.623339	-0.0743477	-0.583968	0.200656	0.315722	0.350779	0.509375	0.331666	0.186169	-0.316273	-0.355557	0.814053	0.32565	-0.675591	0.598252	-0.117259	-0.106733	-0.428345	0.261878	0.506935	-0.386035	-0.252512	-0.80664	-0.168604	0.289225	-0.596167	-0.868404	0.893509	-0.460855	0.668315	-0.327208	-0.963603	-0.331505	-0.353613	-0.235081	0.208138
165.04	0.168778	-0.468772	0.668958	-0.124086	0.0869116	-0.258624	-0.802134	0.0293547	-0.57871	-0.113928	0.292839	-0.163026	-0.454152	0.152923	0.258467	-0.861464	0.23312	0.304776	0.47741	0.0185398	-0.43854	-0.168378	0.0865321	-0.669206	-0.103727	0.603857	0.196645	0.60636	-0.228355	0.544264	-0.215959	-0.0867795	-0.213757	-0.731123	-0.574135	-0.282752	-0.395156	0.00117918	0.332061	0.205816	-0.110529	0.352236	-0.402155	-0.177053	0.0251926	-0.495444	0.040633	-0.109625	0.108126
165.055	-0.772785	-0.567482	0.658051	-0.0218836	-0.20881	-0.670998	-0.231995	-0.112562	-0.466674	0.876246	0.347827	0.0273429	0.233878	0.392996	-0.0111188	-0.722822	-0.0439488	0.458025	-0.202487	0.29611	0.914063	0.184709	0.127268	-0.18058	0.556271	0.341203	-0.331532	0.157294	-0.158996	-0.166644	-0.202139	0.153969	-0.0557338	-0.716673	-0.577307	-0.482437	0.0705241	-0.62635	-0.395045	-0.560883	0.488068	0.203873	1.00385	-0.00107194	-0.602177	0.104435	-0.0906401	0.0933812	-0.694415
166.051	-0.0734997	0.116612	-0.229927	-0.270002	-0.186598	-0.0773133	-0.479751	-0.0572337	-0.423363	-0.311186	0.242895	0.487675	-0.428197	0.0640534	0.340993	0.214	-0.476556	0.21885	-0.268139	0.380107	0.23757	-0.0630943	0.196926	-0.518555	-0.217435	0.0811559	-0.400429	0.439386	-0.581982	0.12935	-0.384362	0.112233	0.142096	-0.226525	0.415332	-0.327931	-0.118253	0.39252	0.545378	0.651987	0.823632	0.176536	0.0388865	0.199151	0.601987	-0.432088	-0.187302	-0.150654	-0.475242
166.974	-0.235447	0.192906	0.492145	-0.402996	-0.163839	-0.488858	0.560641	-0.89865	-0.235471	-0.248057	-0.534396	-0.0817676	0.393284	-0.33785	0.24598	0.479708	0.879104	-0.218256	-0.261952	-0.055212	-0.686642	-0.0675047	0.101008	0.0274104	-0.263602	0.0357867	-0.302586	0.418096	-0.361523	-0.485584	0.22734	0.848378	-0.449969	0.142831	-0.402035	0.764473	-0.172133	0.238446	0.833054	0.550935	-0.463112	0.259803	-0.657008	0.501239	-0.277988	-0.143032	1.24539	0.00410595	0.120366
167.021	-0.115352	-0.311465	-0.0234645	0.455187	0.370598	-0.59427	-0.772056	-0.349452	-0.00784274	0.56133	1.08215	0.0968657	-0.130125	0.615665	0.422424	0.453033	-0.259379	-0.0240254	-0.0725092	-0.334959	0.270989	0.0741043	-0.415894	-0.0626214	-0.449078	-0.0292847	-0.688374	0.386507	-0.0468255	0.126566	-0.543331	0.0808912	0.327451	0.277399	-0.494982	-0.047649	-0.557963	-0.614809	-0.0166549	0.104937	-0.366339	-0.383496	-0.510746	-0.0704985	-0.178319	-0.476446	-0.491611	-0.130702	0.470608
173.009	-0.108238	-0.815319	0.426576	0.023659	0.456073	-1.05062	0.0109415	-0.48682	-0.258146	0.424398	-0.0375005	-0.494581	-0.072482	0.25189	-0.234445	-0.200003	1.36553	0.285881	-0.576016	0.0559061	-0.199624	-0.195678	-0.119289	0.369609	0.248444	-0.355983	-0.835652	0.542799	-0.0627615	0.427066	0.637946	-0.0228809	-0.146677	-0.148103	-0.0327757	0.402383	-0.809759	-0.193984	0.134035	-0.300629	-0.0639191	0.421764	0.555896	0.168391	-0.221779	0.508564	0.434247	0.0818448	0.115784
173.045	-0.659581	-0.857851	1.20007	-0.122341	0.35832	-0.641884	0.492841	-0.832361	-0.708131	-0.117173	-0.496836	0.124049	0.312393	1.09879	-0.433116	-0.347862	0.951427	-0.0832571	0.216739	0.145885	-0.740226	0.875479	0.0441584	-0.309667	-0.140747	-0.380694	-0.688864	1.74491	-0.175666	0.0610951	-0.00873336	-0.564562	0.228341	-0.855749	0.395425	0.628891	-0.458946	-0.181333	0.639798	-0.405519	0.457733	0.947373	0.230334	-0.761132	-0.467401	0.218734	0.886862	-0.171957	0.0793885
173.093	0.103301	-0.616671	0.328187	0.547889	0.361197	-0.792514	0.530007	-0.426252	0.037109	0.469603	0.537363	-0.374096	0.744265	0.682517	-0.104761	-0.359241	1.29812	-0.0999684	-0.223047	0.262322	-0.153138	0.765367	-0.109981	0.644711	0.420323	-0.54304	-0.611307	0.997415	-0.541046	-0.0464954	0.346938	-0.292657	0.222021	0.240828	-0.153873	-0.488962	-0.754749	-0.201035	-0.092106	-0.202315	0.134881	0.239054	1.21044	-0.273934	-0.826998	-0.190681	0.542082	-0.142199	0.182757
173.104	-0.770089	-0.7571	0.553657	0.101708	0.315069	-0.909757	0.163925	0.063093	0.0176679	0.637116	-0.0105006	0.679121	0.259701	0.840369	0.0618047	-0.333297	0.969758	0.0198396	-0.65543	0.366827	-0.187492	0.105372	-0.112339	0.0590863	0.812604	-0.7901	-0.852048	0.863057	-0.356788	0.102506	-0.377691	0.659269	0.182028	-0.186384	-0.185177	-0.23264	-0.167503	-0.0963301	-0.831837	-0.746126	0.272234	0.225624	0.484129	0.17427	-0.775179	-0.132653	0.0490396	-0.0815452	-0.0543764
174.041	0.409301	-0.252761	-0.012217	-0.211596	-0.193051	-1.51487	-0.566394	-0.249513	-0.311845	0.575291	0.394083	-0.236751	0.389984	0.37125	0.369202	-0.289487	-0.0149783	0.555387	0.540264	0.176268	0.302481	0.287593	-0.335724	-0.553893	0.585091	0.0101196	-0.594502	0.746175	0.0342385	-0.0878056	-0.0928764	-0.0102563	0.698598	-0.441588	0.00625111	-0.695501	-0.0493145	-0.0682703	-0.883757	-0.65299	0.563674	0.0823293	0.602472	-0.10985	-1.25462	-0.118378	0.170382	-0.304718	0.234564
174.056	-1.3312	-0.364708	0.35006	-0.50257	0.135014	-0.882317	-0.624732	0.54922	-0.390032	0.782038	0.357085	0.456249	-0.682522	0.0864105	-0.342848	-0.718041	0.030434	0.974742	0.715666	0.462537	0.578466	0.160566	-0.405652	-0.630109	1.15211	0.426892	-0.869271	0.613152	0.323947	-0.22182	0.285649	0.456205	-0.239168	0.151945	-0.683422	-0.955029	-0.27099	0.595082	-0.796991	-0.451383	0.899338	-0.385115	0.662305	-0.409057	-0.74952	-0.0128892	-0.364074	0.105698	0.380292
175.025	0.315361	-0.463471	0.374027	-0.582562	0.335809	-0.336754	0.247492	-0.166155	-0.66819	0.208619	0.15958	1.4487	-0.507225	-0.308164	-0.0216669	-0.0811275	-0.274866	0.52049	0.053529	0.192803	-0.519986	0.0554891	0.450796	-0.501903	0.081681	0.395002	-0.893508	0.976505	-0.957862	-0.669594	0.301231	-0.198791	-0.311524	-0.193444	0.308264	-0.229354	-0.543499	0.579454	1.10816	0.572396	-0.0525421	0.345832	0.102644	0.0782212	0.192215	-0.307135	0.296589	-0.404117	-0.167411
175.061	-0.323034	-0.479091	0.235487	0.0862081	0.462865	-0.641964	0.339448	-0.406005	-0.018399	0.770315	0.199093	0.430491	0.433651	0.606372	0.00221464	-0.426721	0.994814	-0.203135	-0.424877	0.296465	-0.128862	0.289523	-0.0783413	0.366784	0.340468	-0.521651	-0.753285	0.870092	-0.368068	0.407287	-0.0999887	0.496688	0.24369	-0.636359	-0.0711697	-0.376562	-0.432898	-0.29581	-0.569195	-0.652279	0.455407	0.576347	0.527978	0.232225	-0.795206	0.133945	0.490838	-0.15842	-0.213604
178.051	-0.557625	-0.953551	0.123724	-0.656976	-0.20124	-1.18657	-0.215027	1.40571	-0.223304	0.502129	-0.164062	0.243711	-0.4586	-0.385524	-0.215784	-0.450392	-0.203948	1.24786	1.08905	1.09511	0.370011	-0.0711654	-0.55222	-0.414026	1.17334	-0.0618739	-0.766459	0.154609	0.661664	-0.391542	-0.527345	-0.0733511	0.102467	-0.394498	-0.107431	-0.856929	-0.16063	0.461982	-0.422126	-0.531971	1.00137	-0.0111973	0.259741	-0.346287	-1.11722	-0.290935	-0.573849	-0.216884	0.0865173
179.056	-0.916185	-0.353999	0.016703	-0.589889	-0.191815	-1.85108	-0.222272	0.370706	-0.357698	0.468042	0.10585	-0.0145642	-0.0258957	0.235827	0.0660026	-0.449791	0.497471	-0.02061	-0.135086	0.579044	0.505375	0.376915	-0.268464	-0.0768953	0.671395	0.0365873	-0.646309	0.398648	-0.0470599	0.0341134	-0.57483	0.150796	0.515243	-0.785403	-0.323698	-0.262954	0.350802	0.163233	-0.114499	-0.812238	0.755534	-0.51501	0.53326	-0.311189	-1.09408	0.401238	-0.0301147	-0.147409	-0.0449727
180.066	-0.815413	-0.933447	0.272	-0.895625	0.0318004	-1.67829	-0.688781	0.85746	-0.558503	0.838078	0.0325559	0.230419	-0.0378858	0.472233	-0.105796	-0.506986	0.205627	0.245195	0.309564	0.54146	0.378764	0.156148	-0.34824	-0.225751	0.894035	0.295941	-0.714589	0.457684	-0.264187	-0.132971	-0.386255	0.158793	0.440578	-0.545818	-0.173688	-0.961137	-0.0443566	0.25402	-0.353565	-0.913022	0.716252	-0.563305	1.03472	-0.332275	-0.889707	-0.108141	-0.368843	-0.30299	0.247936
182.082	-0.489315	-0.0315366	7.2273	-0.5081	-0.0775232	-1.04856	-0.159306	0.202483	-0.563344	0.0142326	0.231351	-0.0286343	-0.44274	0.331558	-0.24715	-0.228738	0.0378496	-0.142154	-0.31158	0.231251	0.112075	0.154547	-0.0652828	-0.262665	0.0688408	0.1991	-0.633231	0.322408	-0.189774	-0.114797	-0.0551451	-0.0786319	0.0191076	-0.261537	-0.0750607	-0.11365	-0.211149	0.0661649	-0.239602	-0.290477	0.116035	-0.264972	0.201011	0.0630259	-0.379446	-0.0785787	-0.504657	-0.130923	-0.00225118
183.029	-0.146945	-1.02011	0.188331	-0.56579	0.154632	-0.765123	-0.993026	0.550218	-0.494856	0.0721148	-0.466292	0.485169	-0.229587	-0.122181	-0.134346	-0.240216	-0.0935507	-0.0690788	-0.144215	0.591253	0.091915	0.0154702	-0.0356078	-0.691842	0.853115	0.0652327	-0.849187	0.216834	-0.244916	-0.359826	0.277003	-0.0244623	0.451829	0.0989213	-0.515319	-0.714369	-0.309875	1.10129	-0.110933	0.269231	0.611762	0.18348	0.37016	-0.133136	-0.123095	-0.674241	-0.85633	-0.199291	0.570713
183.066	-0.296532	-0.384155	0.73675	0.569638	0.00936452	-0.390869	-0.665775	-0.0176774	-0.647827	-0.0130075	0.151769	-0.0906492	0.0074358	-0.0295476	0.242386	-0.204149	-0.287462	-0.592869	0.152201	0.187433	-0.114326	-0.501226	0.419162	-0.451845	-0.158702	-0.0560495	-0.0156484	0.269274	0.0858169	0.098758	0.178888	0.527396	0.21838	-0.570454	0.0159423	0.209383	-0.115565	-0.203736	0.656586	0.137195	0.168616	0.778655	0.310315	-0.226411	-0.201894	-0.778327	0.0213949	0.726547	0.263709
184.001	-0.217401	-0.278721	0.740476	0.314224	0.391427	-0.269704	-0.120187	0.204438	0.0223893	0.38246	0.244075	0.730108	0.182779	0.738787	-0.0326011	0.0275585	0.595875	-0.079037	-0.818511	0.241076	-0.586169	0.2927	0.187715	0.110256	0.828745	-0.585746	-0.831924	0.742204	-0.351105	-0.339695	0.0416367	0.521511	0.626316	0.555911	0.0177552	-0.660479	-0.676931	0.109104	-0.286084	-0.589337	0.0332012	0.572665	0.57851	0.268531	-0.468011	-0.704552	-0.280113	0.0906924	0.34701
184.985	-0.532929	-0.327283	0.228961	-0.197005	-0.280435	-1.50508	0.403243	-0.915938	-0.425301	-0.123898	-0.479175	-0.0900003	-0.259337	0.651757	-0.309343	0.353432	0.863799	-0.0876977	-0.851718	0.192323	-0.285751	-0.124609	-0.287021	0.343743	-0.373312	0.125553	-0.195236	-0.236053	-0.0600352	0.175828	-0.908596	0.1658	-0.0374017	-0.675139	-0.316644	1.25899	-0.126967	0.3395	0.15571	-0.305653	0.145092	-0.148912	-0.741653	-0.292566	-0.749674	1.11397	0.883593	-0.0888851	-0.219122
186.076	0.134706	-0.14818	-0.0734013	0.267919	-0.303466	-0.20723	-0.075385	0.693423	0.194547	0.394307	0.0842669	-0.450743	-0.276993	0.0843867	-0.288744	-0.314318	-0.123114	0.061564	0.897213	-0.4474	0.407091	0.402796	-0.193477	-0.283985	0.02081	0.058529	-0.401685	0.314645	0.300218	0.335466	-0.140115	0.275104	0.106928	0.271792	0.0593206	-0.603769	0.568927	0.0817573	0.0643663	-0.646575	0.360502	-0.240039	-0.389324	-0.223716	-0.282192	-1.58095	-0.336737	0.24765	0.580899
186.113	-0.766278	-0.377062	-0.236672	-0.0728984	-0.0437128	-0.517981	-0.301298	-0.854074	0.183567	-0.443676	0.314005	-0.405339	0.133682	-0.559945	-0.0320687	-0.863954	-0.0617223	0.231574	0.330293	0.492903	0.236553	0.0666956	-0.149825	-0.445551	-0.319974	1.08232	-1.15074	0.177721	-0.025433	0.883702	0.624474	0.451149	-0.19587	-0.736342	-0.148288	0.0543436	0.892279	-0.536794	0.0259624	-0.585834	0.97708	0.698932	-0.121028	0.684221	-0.0472867	-0.0178067	-0.277391	0.103983	-0.294648
187.024	0.99042	-0.509011	0.0915492	-0.329936	0.478743	-1.29932	-0.344663	-0.652098	-0.825411	-0.365573	1.0163	-0.284057	0.306766	1.35482	-0.581635	0.207198	0.786429	0.315638	1.11961	-0.202101	-0.21299	0.237134	0.561698	0.755152	-0.234532	0.335827	-0.594169	0.606491	-0.547693	0.206949	0.549575	-0.778895	0.0981195	-0.281661	0.0613931	-0.536594	-0.946126	0.160998	-0.126908	-0.534846	-0.27668	1.29454	0.334655	-0.513948	-0.400906	0.396373	0.854883	-0.544199	0.243311
187.108	-0.247669	-0.589424	0.500063	0.451929	0.427929	-0.704086	0.393615	-0.00484327	0.0738237	0.508501	0.385384	0.0289177	0.874874	1.04305	-0.176397	-0.424197	1.70359	-0.293425	-0.706354	0.226161	-0.267603	0.402456	-0.248915	0.453579	0.540353	-0.857819	-0.576973	0.988151	-0.109855	-0.0609836	-0.0680368	0.183065	0.338574	-0.0327164	-0.095475	-0.14652	-0.0184377	-0.442826	-0.633873	-0.727445	0.312343	0.205248	0.843966	0.0195175	-0.939642	-0.232839	0.194903	-0.139656	0.285165
188.056	0.734465	-0.750355	0.283619	0.685791	0.321576	-0.334733	0.741492	-0.321076	-0.274538	-0.0742662	0.520054	-0.757809	0.779529	0.947665	-0.517925	-0.309192	2.33356	-0.207688	-0.236257	0.138444	-0.54073	0.409996	-0.119757	2.00131	0.129094	-0.180851	-0.842471	0.893921	-0.719171	-0.0949764	0.625268	-0.614932	0.068008	0.747995	-0.0674487	-0.136164	-1.37285	-0.730552	1.0941	0.0111853	-0.379973	0.530253	0.789527	-0.251314	-0.367623	-0.125068	0.181696	-0.0413016	0.417195
189.076	0.244152	-0.676978	0.656283	0.073391	0.2957	-0.896055	0.25081	-0.18731	-0.818841	-0.023024	0.639956	0.171195	0.125031	0.329302	-0.433336	-0.546028	0.743413	0.0520867	0.188663	0.290799	-0.0952783	0.34689	-0.111767	0.628322	-0.178868	-0.323425	-1.19644	1.44171	-0.434994	0.0411598	0.131564	-0.477413	0.304323	-0.205964	0.0788661	-0.560466	-0.338846	0.0618572	0.406082	-0.104122	-0.0331985	0.378745	0.559767	0.0665905	-0.217888	-0.0827459	0.740142	-0.0802799	-0.129523
191.019	1.19136	-0.494103	0.399132	0.402472	0.71535	-1.16471	0.653082	-1.03953	-0.332553	-0.508846	0.393739	-0.794509	0.870052	0.365046	-0.0597433	-0.0797658	2.15891	0.103998	-0.447462	-0.037348	-0.675811	0.341639	0.339828	0.949485	-0.391981	-0.555241	-0.526757	1.1494	-0.0736789	0.228572	0.682083	-0.168267	0.0244681	-0.360047	0.519658	0.353295	-0.715489	-0.425693	0.360914	-0.431932	-0.456298	0.579345	-0.141129	-0.199946	-0.203183	0.334223	0.946916	-0.416264	-0.141274
191.082	0.764977	-0.627669	0.187492	0.442007	0.670325	-0.894295	0.753246	-0.662122	-0.148957	-0.299613	0.625788	-0.676521	0.925257	0.469411	-0.136926	-0.228619	1.61233	-0.110568	-0.64184	0.117033	-0.288946	0.372378	0.200579	0.930633	-0.206557	-0.674671	-0.452118	1.04843	-0.00504914	0.0404704	0.398593	-0.0561985	0.289165	-0.664112	0.553526	-0.303209	-0.910012	-0.504239	-0.252643	-0.480612	-0.110481	0.568121	0.0326278	-0.250362	-0.517065	0.00410405	0.773703	-0.488337	-0.201212
192.067	0.0783972	-0.23567	0.398705	-0.445084	-0.154206	-0.45863	-0.197477	0.527749	-0.97331	0.530351	0.253232	0.155901	-0.135438	-0.0751938	-0.0718534	0.168914	0.064904	0.466904	0.375094	0.58604	0.957187	0.414632	-0.0713192	-0.262181	0.804521	0.274179	-0.526636	-0.0124845	-0.0545216	-0.309626	0.117822	-0.529447	0.630459	0.32352	0.0933502	-0.826477	-0.811759	0.40061	-0.869346	-0.0605653	0.354785	-0.412261	0.686417	-0.336205	-0.772793	-1.09758	-0.685377	-0.146253	0.348664
195.029	-0.508195	-0.885158	0.749182	0.00632643	0.134343	-0.381434	-0.61436	-0.0714768	-0.338527	-0.189743	-0.139993	0.22512	-0.133613	-0.206739	0.207584	0.0537174	0.149908	1.04636	0.399053	0.338215	-0.113696	-0.538766	0.17836	-0.312663	-0.219732	-0.230302	-0.843542	0.450132	-0.321518	-0.275493	0.515616	0.685051	0.605468	-0.11123	-0.00770257	-0.0863832	0.0480685	0.557886	0.155337	0.190623	-0.00260499	0.315775	-0.0114452	0.370965	-0.267973	-0.534168	0.146618	0.107832	0.330683
195.051	0.24527	-0.762899	0.431956	-0.577664	-0.21627	-1.74067	-0.624784	0.137395	0.0662939	0.00075855	0.75465	-0.374526	-0.056794	-0.0107919	-0.235035	-0.501009	0.384947	0.380717	0.535912	0.779485	0.243504	-0.157937	-0.154931	-0.351293	-0.0816348	0.347031	-0.477654	0.787476	0.2217	0.333653	-0.22652	0.267287	0.581398	-0.640351	-0.590302	-0.694333	0.0824827	0.391964	-0.606141	-0.580225	0.561471	-0.161907	0.231544	-0.264853	-0.880212	-0.232522	-0.230167	-0.0574801	-0.21821
196.025	0.100949	-0.342945	0.0941988	-0.464345	0.291179	-0.907738	-0.54665	0.386749	-0.443249	0.144394	0.207221	0.290174	-0.178082	0.1717	0.518001	0.400467	0.386558	-0.0300733	0.203796	0.440518	-0.965997	-0.473682	-0.0871432	-0.515595	0.448076	0.215262	-1.0654	0.348682	0.706394	-0.377879	-0.296471	-0.26603	0.386211	-0.194443	-0.502666	-0.2509	-0.223979	0.443171	0.387072	-0.329632	0.125117	0.277965	-0.364304	-0.11416	0.620906	-0.111704	0.0651152	-0.306955	0.12623
198.089	-0.507171	-0.136092	-0.199443	-0.646387	0.190984	-0.923406	-0.418873	0.49607	-0.487287	0.498224	0.323273	0.590179	-0.142399	0.464404	-0.117234	-0.163819	0.169203	-0.0686199	-0.125639	0.320756	-0.0554133	0.312956	0.163521	-0.265941	0.357392	0.17744	-1.03424	1.12538	-0.0792559	0.224823	-0.166015	-0.351797	0.723845	-0.208926	0.153425	-0.655442	0.0247108	0.62957	-0.650666	-0.821908	0.274216	-0.075862	0.311331	0.0425013	-0.586655	-0.297602	-0.49871	-0.382663	0.31289
203.02	-0.947776	-0.887886	0.327347	-0.306723	0.106204	-0.858181	-0.298806	0.613192	-0.325056	0.990735	-0.0480541	0.336019	-0.10028	0.81178	-0.136711	-0.158686	0.203201	0.105711	-0.135131	0.805248	0.215385	0.358715	-0.43801	-0.0385455	0.927765	-0.213183	-0.719895	0.372899	-0.11232	-0.360097	-0.0632389	0.360154	0.263133	-0.087528	-0.418398	-0.806552	-0.794657	0.295786	0.0100651	-1.03672	0.495902	0.00820225	1.20885	-0.240697	-0.697599	-0.412286	-0.368576	-0.162963	0.349793
203.082	-0.841608	-0.912644	0.323848	-0.970062	-0.0476016	-1.43193	-0.2155	0.563951	-0.510039	0.631286	-0.0434666	0.248635	-0.0206534	0.167795	-0.209951	-0.482197	0.210245	0.218483	0.274654	0.800329	0.497832	0.377687	-0.0625286	-0.235989	0.869671	0.162619	-0.699148	0.545115	-0.13153	-0.228003	-0.0930486	0.0187456	0.526119	-0.735378	-0.2348	-0.866326	0.137375	0.476077	-0.590045	-0.947949	0.963744	-0.423506	0.946635	-0.188852	-0.891405	-0.141778	-0.248646	-0.170811	0.162805
204.031	-0.689412	-0.290198	0.0760297	-0.985076	-0.363735	-0.124273	-0.186771	0.295253	0.150847	1.15999	-0.197307	0.302228	0.134945	0.0135738	-0.747586	0.450848	-0.0103785	-0.35538	0.0958941	0.699119	0.0937673	0.575166	-0.431648	-0.100789	0.885211	-0.168335	-0.312076	0.0495284	-0.0425308	-0.239101	-0.0435992	-0.184697	0.223476	-0.0850799	-0.893221	-1.16404	0.12073	0.411713	-0.700348	-0.594335	0.483343	-0.164674	0.870314	0.233101	-0.125268	0.0920705	-0.37031	-0.187602	0.347745
204.066	-0.490452	-0.931143	0.760374	0.0714563	0.221366	-0.488709	0.125461	-0.0899144	0.095766	0.99501	0.222625	0.329122	-0.406454	0.106374	-0.0474495	-0.0449624	0.341878	-0.25415	-0.00276772	0.424368	0.165664	0.404946	0.431737	-0.232951	0.827714	-0.0371766	-0.462172	0.387571	-0.0430395	-0.310445	-0.451996	-0.411814	0.0132632	-0.249865	-0.260465	-0.60227	-0.252641	0.544217	-0.401061	-0.325611	-0.00751673	-0.157725	1.29127	0.0925764	-0.263705	-0.350047	0.0542662	-0.0105451	-0.0783999
204.124	-0.151962	-0.226398	-0.0970828	-0.190938	0.00917002	-0.0961447	-0.184405	-0.0488959	-0.0800852	-0.209504	0.346132	-0.10988	0.0311396	0.00924477	-0.0954949	-0.0884002	0.114039	-0.22401	0.0261385	-0.0459541	-0.104747	-0.0662853	-0.217581	-0.188713	-0.0503171	0.00382524	-0.182567	-0.109247	-0.202808	-0.136965	-0.222142	-0.0993884	0.423533	0.105462	-0.190214	-0.212929	0.0584176	-0.0894096	-0.188768	0.171918	-0.111291	-0.137085	-0.162329	-0.0838127	-0.0669449	-0.104256	-0.115555	-0.0671281	-0.204576
205.035	0.215225	-0.676436	0.0982905	-0.0320663	0.244301	-0.407543	-0.354085	-0.601775	-0.450342	-0.361658	1.18703	-0.20193	0.539209	0.666049	-0.330755	-0.115061	0.534937	0.370031	1.02869	0.0721505	-0.0967847	0.399034	0.73458	0.714588	-0.240077	-0.102834	-0.786445	0.281473	-0.19375	-0.0257788	0.814465	-0.30624	-0.117481	0.150285	-0.303215	-0.566382	-0.8627	-0.547677	0.0317681	-0.428962	-0.309201	2.01465	-0.717867	-0.472714	0.235577	0.0287025	0.88794	-0.355662	-0.0658727
211.026	0.0123976	-0.338962	0.138211	-0.269422	0.0907794	-0.204423	-0.00753315	-0.352989	-0.581064	-0.218316	-0.269179	-0.224627	0.399972	0.137748	0.729278	0.685137	0.646376	-0.246942	-0.46918	-0.356266	-0.509916	-0.0937381	0.342676	-0.413552	-0.285536	-0.162051	-0.669363	0.504296	0.220509	0.0946705	0.254573	-0.0219621	0.344883	-0.118875	-0.451159	0.162706	-0.257309	0.246459	-0.180819	0.173224	0.287238	0.124433	-0.415019	-0.126027	-0.358382	-0.735965	0.552733	0.185479	0.464696
211.133	0.206061	0.174385	0.229243	-0.455078	0.16157	-0.54225	-0.475908	-0.736974	0.164942	-0.111301	0.268573	-0.103352	-0.338005	-0.240734	0.0883105	0.502656	0.598921	0.247636	-0.23671	0.1075	-0.625176	-0.189541	0.511314	-0.0982077	-0.103967	0.668489	-0.827478	0.428571	-0.435404	0.0109354	0.227594	-0.0472151	0.447603	-0.310546	0.106951	-0.295812	-0.0398757	0.0535154	0.722208	0.366915	0.112838	0.221173	-0.58561	0.132247	-0.149132	-0.48809	-0.0416662	-0.0189516	0.497328
211.996	-0.352658	-0.394799	0.305288	-0.323173	0.581986	-0.773227	-0.0457098	-0.333509	-0.0112102	0.483748	0.101456	0.864391	-0.411576	0.714797	0.203191	-0.172913	-0.402669	0.7462	0.00567497	0.326189	-0.905582	0.038462	0.300153	0.376169	0.179901	0.0651429	-0.66232	0.383488	-0.493604	0.113388	-0.523371	0.762269	0.0636863	-0.210015	-0.0830194	-0.911834	-0.284461	-0.414351	0.443515	-0.560519	0.587641	-0.293228	-0.640438	-0.187077	-0.629805	0.091461	-0.0226386	-0.34318	-0.32912
212.98	-0.455606	-0.579501	0.373539	-0.931145	0.468784	-1.62543	-0.758142	0.610041	-0.380621	0.974842	-0.134215	0.349699	-0.670033	0.172923	-0.215479	-0.678724	-0.349518	0.834249	0.467758	0.420137	-0.192974	0.0988283	-0.31485	0.225932	1.03734	0.484153	-0.759721	0.605465	-0.192096	-0.0209169	-0.859505	0.278763	0.405267	-0.389894	-0.199774	-1.10684	-0.0989946	0.172196	0.00715415	-0.420836	0.497227	-0.117828	-0.306084	-0.501518	-0.0578734	0.0880757	-0.202279	-0.013342	-0.191125
213.018	-0.472911	-0.797713	0.100641	0.384577	-0.21306	-1.26308	1.27476	0.015	-0.111525	0.688766	0.197413	-0.36905	0.00735666	0.787786	-0.224388	-0.45524	1.33377	-0.265823	-0.371664	0.452427	-0.0509888	0.287043	-0.145339	0.862082	0.65497	-0.504876	-0.711829	0.309236	-0.305347	-0.382576	0.254844	-0.0312831	-0.233861	-0.197325	-0.0312506	0.493743	-0.910984	-0.168005	0.0206545	-0.675448	-0.0188189	-0.433734	1.08083	0.0140209	-0.577121	0.164982	0.341051	-0.195609	0.219142
213.039	-0.104908	-0.35816	-0.0452751	-0.204512	0.11328	0.0177325	-0.236366	0.100865	-0.0265963	-0.265654	0.0562621	-0.284374	-0.0952485	1.36795	0.0359706	0.158643	-0.132515	-0.248734	0.124153	0.161363	-0.0827534	0.00603438	-0.273223	-0.332057	0.156392	0.0543347	-0.238682	-0.0275244	-0.21826	-0.215723	-0.311997	-0.0477937	-0.0224399	8.9165	-0.256275	-0.249555	-0.19166	-0.132428	-0.240587	-0.345978	-0.128247	-0.242885	-0.163727	0.0833489	0.0209562	-0.032725	-0.020997	0.0553694	-0.210378
213.124	0.0504267	-0.854801	0.496926	0.201667	0.561697	-0.719608	-0.00586967	-0.40984	-0.235728	0.527348	0.344013	-0.164479	1.11142	1.1702	-0.199033	-0.217189	1.74649	0.240473	-0.268021	-0.308416	-0.553235	0.730098	0.169683	0.264639	0.286146	-0.724591	-0.939513	0.795452	-0.446739	-0.0123583	-0.308167	-0.176229	0.32294	0.072155	-0.13205	-0.0716352	-0.529258	-0.533261	0.473268	-0.363517	-0.0443636	0.367448	0.921323	-0.103137	-0.793289	-0.478761	0.558676	-0.277221	-0.109184
214.048	-0.346253	-0.340871	0.155699	0.251811	0.000213611	-0.417562	0.099943	-0.265575	0.231398	-0.0806833	0.58183	0.118175	0.0451028	1.70146	-0.457086	-0.29954	0.851792	-0.104704	-0.334898	0.426452	0.226272	0.434906	0.0034399	0.319795	0.143228	-0.495475	-0.807311	0.985092	-0.287072	-0.421228	0.246901	0.208706	0.527665	-0.047424	0.0376972	-0.805339	-0.0744811	-0.400694	0.187384	-0.716318	0.528609	0.633051	0.214308	0.286313	-0.615088	0.124281	-0.155638	0.223748	-0.357129
218.033	-0.980767	-0.915722	-0.0816397	-0.754245	-0.243658	-1.35246	-0.371906	0.704872	-0.265958	0.860163	0.0242598	-0.135983	-0.144462	0.364129	-0.074549	-0.632724	0.295753	-0.111343	0.0379726	0.627064	0.792125	0.553928	-0.518874	-0.145784	0.685543	0.108661	-0.384308	0.362525	-0.00283179	-0.228192	-0.471207	0.227353	0.436647	-0.753483	-0.328321	-0.842375	0.104598	0.1735	-0.592738	-0.776431	0.99377	-0.620713	0.759833	-0.223998	-1.16769	0.287795	-0.251176	-0.199171	0.0434116
218.103	-0.816438	-0.485771	0.203547	-0.790576	0.0458868	-1.51685	-0.192661	0.446164	-0.139017	0.222988	0.112508	-0.248825	0.336759	0.0838132	0.680368	-0.41936	0.589292	0.0571053	-0.105328	0.91347	-0.0506723	0.504871	-0.428432	0.123389	0.688958	0.138457	-0.837571	0.615963	-0.0376167	-0.00630383	-0.159252	0.209404	0.226441	-0.719233	-0.205743	-0.286889	-0.117297	0.0971449	0.360409	-0.962733	0.7824	0.00682967	0.572317	-0.295247	-0.920271	-0.0155533	0.0279843	-0.0286322	0.115972
221.06	-0.639976	-0.327351	0.122765	-0.324809	0.288335	-1.16459	-0.506993	-0.103953	-0.124981	0.354033	-0.0804319	1.09985	0.444549	0.967673	0.202993	-0.0960894	0.320305	0.0942066	-0.528586	0.177474	-0.101806	0.764429	-0.00273524	-0.582762	0.264557	-0.328182	-0.380446	1.29672	-0.116976	0.0879903	-0.983922	0.523545	0.467189	-0.618369	-0.258611	-0.0161853	0.374986	0.120413	-0.288985	-0.735398	0.536392	0.167936	-0.473173	0.0183604	-1.09028	0.185373	0.511706	-0.183559	-0.222114
223.071	0.275121	-0.313099	-0.0340074	-0.487634	0.224853	-0.390775	-0.568869	-0.263456	-0.309819	0.596529	0.165693	0.143856	0.323605	0.449909	-0.308128	0.163921	0.104251	-0.213515	-0.488563	-0.0147174	0.0842262	0.623956	-0.496573	-0.419023	0.202155	0.101716	-0.676683	1.28732	-0.196167	0.122481	-0.580792	0.231312	0.0242564	-0.421841	-0.302255	-0.468149	-0.859366	0.848882	-0.0597556	0.387231	-0.363384	0.0947574	0.0746975	0.271615	-0.792537	-0.733278	0.334955	-0.811063	0.0745958
223.133	-0.317554	-0.267712	-0.250463	-0.301437	0.0518528	-0.0534848	0.205288	-0.627205	0.0417576	-0.82312	-0.34063	0.207516	0.309348	-0.741504	0.434451	0.809134	0.081493	0.120002	0.197393	0.502983	-0.570053	0.181767	0.579352	-0.396255	-0.539947	-0.463068	-0.793529	0.85721	0.499204	0.111855	0.00738964	-0.318015	0.714945	-0.27768	-0.0649265	-0.00997245	-0.32581	-0.0475902	0.084767	0.738951	0.797697	0.162064	-0.412318	0.0630236	-0.305949	-0.134298	0.0743608	0.240666	-0.0683286
224.057	-0.451613	-0.0325746	1.1815	-0.373379	0.0186718	-0.973358	-0.531731	0.440194	-0.528118	0.622706	0.222419	0.540426	0.122321	0.399904	0.0866069	-0.164933	0.596253	-0.172591	-0.0768722	-0.275	0.381756	0.249944	-0.675557	0.105744	0.327599	0.498397	-0.0557734	0.65691	-0.17567	-0.356404	0.0411067	-0.482052	0.270616	0.218368	0.68638	-0.062136	0.12254	0.231309	-0.243719	0.0869937	0.296997	-0.255182	0.140242	-0.0690696	-0.517677	-0.359439	-0.35129	-0.133097	-0.484914
229.051	-0.386102	-0.79213	-0.102953	-0.0225391	0.176745	-0.513731	-1.00672	0.197412	-0.204076	0.171677	0.139423	0.421749	-0.120445	-0.0798262	0.259714	0.430268	-0.169173	-0.189763	-0.467033	1.09074	-0.398534	-0.323232	-0.277242	-0.114825	0.658234	-0.569692	-0.166312	0.706933	0.16873	-0.27601	0.0817853	0.34856	0.224094	-0.230437	0.302383	0.0701589	-0.428102	0.0347151	0.439661	-0.244717	0.154406	0.12595	0.431544	0.0364675	-0.384442	-0.61512	-0.193462	0.257393	-0.0239023
231.113	-0.10027	-0.30085	0.392418	0.403766	0.308522	-0.736347	0.0968881	-0.382444	-0.0126233	0.593312	0.313353	0.0845833	0.703827	0.863447	-0.159216	-0.275358	1.08202	-0.150667	-0.180993	0.0674396	0.167743	-0.226917	-0.329954	0.676708	0.0329722	1.24177	0.00440498	0.417061	-0.18881	0.318925	-0.10737	-0.468656	0.657269	0.941657	-0.0895627	-0.356038	-1.17432	-0.346152	-0.0878112	-0.30654	0.400367	0.135634	0.789693	-0.157828	-0.588593	0.102632	0.605557	0.0235047	0.110157
242.079	-0.402039	-0.165964	0.138185	0.0381063	0.344563	-0.784078	-0.00975012	-0.327392	-0.338054	-0.104064	0.543934	-0.236425	0.775235	0.794411	-0.284545	-0.565021	1.29866	0.23047	-0.0312441	0.253454	0.158205	0.46645	0.785596	-0.507254	-0.137184	0.274147	-0.393075	1.30841	-0.157468	-0.0126525	-0.0785478	-0.202382	0.139753	-0.863181	-0.170212	-0.735454	-0.162645	-0.146638	0.135522	-0.871049	0.677893	0.27652	0.529627	-0.170062	-0.893543	0.0493385	-0.0345822	-0.303907	-0.486207
243.081	-0.706571	-0.562762	0.127859	-0.0526667	0.210812	-0.433212	-0.54191	-0.0452802	-0.263202	-0.0343763	0.221943	0.464409	0.30218	0.353731	0.405881	0.0074293	0.695055	-0.0632345	-0.353327	0.23418	-0.386885	0.297947	-0.174532	-0.0908189	0.368924	-0.385312	-0.769343	0.96093	-0.259083	0.0349763	-0.38692	-0.0040216	0.41327	0.0875432	-0.357654	-0.0817064	-0.0308176	0.270169	0.280432	-0.725631	0.425437	0.311692	0.0890772	-0.106389	-0.533743	-0.178921	-0.150404	0.381056	0.350926
245.058	-1.087	-0.743594	0.1353	-0.072961	0.336402	-0.60958	-0.473887	0.173413	-0.303555	0.545971	-0.296514	0.678041	-0.183953	0.435501	0.409776	-0.337435	0.182481	0.23172	-0.343732	0.323693	0.179722	0.126647	-0.249236	0.0891177	0.493551	-0.453948	-1.06339	1.10974	-0.0192876	-0.00771893	-0.21721	0.0477499	0.797777	-0.343993	-0.48616	-0.580053	-0.272336	0.857918	-0.0483905	-0.70156	0.491304	0.00345469	0.906262	-0.112482	-0.295199	-0.522316	-0.269861	0.389205	0.250541
245.114	0.430508	-0.667547	0.693753	0.989491	0.50652	-0.483564	0.490253	-0.455786	-0.441762	0.0996295	0.544483	-0.621645	0.813721	1.20013	-0.23345	-0.268364	1.8298	-0.322401	-0.0487253	-0.197995	-0.656842	0.4671	-0.0509335	0.98247	-0.0294344	-0.369491	-0.888793	1.29188	-0.443118	0.15098	0.384002	-0.727366	0.272915	0.684074	0.180785	-0.166674	-1.0211	-0.314717	-0.414617	-0.221857	-0.245158	0.46918	0.439769	-0.295687	-0.836328	-0.199524	0.380805	-0.321163	0.606718
246.018	-0.188076	-0.428201	-0.207912	-0.243499	0.250263	-0.388513	-0.301227	-0.452657	-0.187317	-0.100951	0.537203	0.203531	0.634726	0.235449	0.244531	-0.0205161	1.35966	-0.442192	-0.117767	0.298902	0.140065	0.390388	0.0441802	0.207136	0.149727	-0.245011	-0.352267	0.3271	0.128732	0.449864	-0.4146	0.465167	0.559807	-0.390704	-0.587627	-0.332465	-0.547156	-0.605895	-0.129314	-0.485202	0.558813	-0.609883	0.0982487	0.366947	-0.54877	-0.0697007	0.32454	-0.295691	-0.235957
249.054	-0.448245	-0.212026	0.204938	0.0593477	0.176236	-0.0100925	-0.0648127	0.17536	0.0616383	0.248817	0.0967842	0.481205	0.182955	0.399214	0.0183066	-0.0428834	0.490238	-0.151642	-0.523733	0.256522	-0.00963684	0.145968	-0.0573668	-0.12598	0.305906	-0.287894	-0.182676	0.0729429	-0.380279	0.119163	-0.210088	0.254173	0.0912297	-0.362034	-0.545203	-0.182902	0.0935273	-0.226562	7.69394	-0.622065	-0.145358	0.140334	-0.0360091	0.174553	-0.114271	-0.0231235	-0.232452	0.192872	-0.310711
261.148	-0.287103	-0.664975	-0.251535	-0.300871	-0.106492	-0.835375	0.646302	-0.517082	0.0353366	0.0120384	0.127999	-0.45864	-0.0238957	0.736484	0.389423	-0.729756	0.805593	-0.0707576	-0.000958891	0.0342689	0.0522237	0.00922318	-0.479789	0.213551	-0.504734	0.269048	-0.320828	0.0991297	-0.310376	0.430728	-0.477358	-0.142856	0.147505	-0.61099	-0.210443	0.877053	-0.163384	-0.722078	0.899208	0.0677869	0.101345	-0.359767	-0.0369416	-0.318115	-0.688272	0.809747	0.393442	-0.261912	-0.266728
263.139	0.569487	-0.478869	-0.17309	0.0420999	0.376015	-0.583917	-0.185556	-0.575145	-0.065779	0.657791	0.90843	-0.113346	0.627927	0.790468	-0.189238	-0.391528	1.01243	-0.230648	-0.271318	0.145649	-0.117387	0.50261	-0.513704	0.420488	-0.283208	-0.220897	-0.539601	0.993597	-0.733999	0.173724	-0.0853119	0.0879518	-0.107597	-0.00131322	-0.11035	-0.447266	-0.757807	-0.408043	0.0644295	-0.389364	0.715528	0.298715	0.833067	-0.272063	-0.569122	-0.0378966	0.30193	-0.0645505	0.169349
267.073	-0.271074	-0.330554	0.644974	0.350383	-0.258072	-0.402307	0.0801803	0.407361	0.772112	-0.0910801	0.15506	0.606121	0.387061	-0.232089	0.923866	-0.421681	0.97265	-0.427723	-0.855504	0.628118	0.121905	-0.231836	-0.284507	0.948114	0.735423	-1.19597	-0.603928	-0.170547	0.643195	-0.319826	-0.114622	1.1271	0.587315	0.262669	-0.123448	-1.70346	-0.860693	-0.100029	-1.10154	-0.498601	0.484476	-0.472807	0.452086	0.618051	-0.602637	-0.694953	-0.689007	0.638724	-0.100265
268.022	-0.682931	-0.569683	0.468567	-0.151429	0.489155	-0.315704	-0.356331	0.389031	-0.234346	0.42865	0.162947	0.724965	0.056448	0.596892	-0.111732	0.185641	0.112904	0.0577361	-0.0566514	0.293631	-0.274255	-0.136275	-0.152881	-0.0822007	0.800939	-0.195142	-0.860827	0.516556	-0.481502	-0.311312	0.0936812	0.409812	0.658086	0.329564	-0.334246	-0.684394	-0.869797	0.448704	-0.532694	-0.556654	0.102792	0.1694	0.938425	0.261054	-0.587226	-0.705165	-0.619971	-0.155327	0.51079
269.155	-0.865119	-0.400006	0.735025	-0.0844071	-0.219272	-0.657478	-0.17741	0.334782	-0.189629	0.750767	1.02243	-0.0669389	0.40772	0.805032	-0.0809057	-0.600536	0.319808	0.00794166	-0.280226	-0.154365	-0.0431534	-0.718543	-0.455035	-0.46125	0.186333	0.164071	-0.638946	0.563416	0.500734	0.389958	-0.724338	0.7947	0.502243	0.0235868	0.0900205	-0.532767	-1.01845	-0.36452	-0.441765	-0.0331515	0.278181	-0.129893	0.286906	-0.242632	-0.13997	-0.235334	-0.419096	-0.0284995	-0.740574
271.17	-0.314381	-0.329732	-0.0382467	-0.337974	-0.018176	-0.048969	-0.427005	0.261523	0.101142	-0.468262	0.153586	-0.353861	0.043049	0.213953	0.120892	0.202247	-0.0881549	-0.360902	0.206006	0.453137	-0.00575389	0.139984	-0.100647	-0.283325	0.150436	0.0396276	-0.328807	-0.0254191	-0.0177864	-0.0645305	-0.310603	-0.188939	0.297517	-0.638016	-0.39258	-0.257586	-0.100026	-0.180604	-0.278253	-0.255615	0.0235306	-0.407456	-0.095613	0.142429	0.0574222	-0.166113	-0.123182	0.233468	-0.357452
273.121	-0.691624	-0.830524	0.373931	-0.256663	0.235983	-1.03181	-0.21245	-0.1175	-0.120191	0.724084	0.318565	0.181278	0.335427	0.330505	-0.0161345	0.0385948	0.419732	0.18256	-0.27555	0.287421	0.197401	0.268074	-0.116599	-0.229862	0.776505	-0.277909	-0.440936	0.921483	-0.109103	-0.196178	-0.199946	0.382132	0.445921	-0.389507	-0.101784	-0.491305	0.0610712	0.314868	-1.10765	-1.059	0.568	0.0849487	0.588477	-0.147156	-1.34588	-0.343994	0.17355	-0.406693	0.0990581
273.194	0.14532	0.434941	0.57944	-0.144262	-0.394191	-0.54932	0.224736	-0.216716	0.477132	0.0799515	-0.454033	-0.173535	-0.00499913	0.0414436	-0.143908	0.0382943	0.115279	-0.216605	-0.259428	0.113609	-0.180638	0.0681664	0.0920824	0.567537	0.634741	-0.536193	-0.297527	0.23322	-0.0110054	0.593855	-0.112537	-0.223452	0.297803	-0.723058	-0.28873	0.191993	-0.0383568	0.497413	0.00413797	-0.420375	0.399404	-0.639028	-0.0923997	-0.0952445	0.0902765	0.237263	0.0824548	-0.347069	-0.176248
274.104	0.344068	-0.244573	0.0751198	0.556267	0.617746	-0.533942	0.630871	-0.359524	-0.475537	0.0842641	0.408717	-0.30679	0.782122	0.999096	-0.0993391	-0.343928	1.60395	-0.216116	-0.277199	0.108397	-0.52499	0.425461	-0.444913	1.05849	0.202843	-0.414422	-0.650995	1.26692	-0.718855	0.0847933	0.274012	-0.255192	-0.058012	0.494509	-0.128008	0.227798	-1.20615	-0.0597793	0.10688	-0.378398	-0.162216	0.475858	0.685605	-0.46343	-0.68927	-0.282251	0.307631	-0.107146	0.0445892
275.124	-0.139265	-0.27261	0.609494	0.0888761	0.111466	-0.887572	0.0305018	-0.110142	0.283949	0.0477235	0.298875	0.104762	0.628481	0.385952	0.328513	-0.919332	0.742066	-0.531192	-1.3946	-0.149464	-0.452731	0.28977	-0.239592	-0.128502	0.475252	-1.11338	-0.382007	1.03131	-0.0397051	-0.0638988	-0.724224	0.984874	0.46205	-0.318152	0.0391577	0.247785	0.139592	0.183482	-0.706198	-0.416055	0.288151	-0.490961	0.0274083	0.456108	-1.20164	-0.122634	0.302069	0.138772	-0.0279086
277.117	0.0591689	-0.614553	0.520914	0.357631	0.0783233	-0.339927	0.724801	-0.134818	-0.352553	-0.0200263	0.168165	-0.414891	0.435137	0.707425	-0.190894	-0.871796	1.95966	0.304183	-0.253593	0.024637	-0.428873	1.01605	0.136828	0.773992	0.358636	-0.425938	-1.07622	0.759918	-0.093796	-0.0810792	0.333433	-0.575958	0.224855	0.0232274	-0.106432	-0.215124	-0.546536	-0.595184	-0.0150397	0.0454551	0.0375707	0.344875	0.565083	0.0494779	-0.441886	0.571112	0.741287	-0.00915934	-0.41752
285.186	-0.434567	-0.576566	0.0310012	-0.41716	0.270771	-0.14665	-0.243257	-0.147576	-0.174047	0.115835	0.337458	0.220641	-0.174553	-0.0777656	0.194806	0.165213	0.618297	-0.00895282	0.247351	0.0225605	0.209369	0.163431	-0.0755645	-0.0353805	-0.260143	0.292319	-0.77351	0.573317	0.216602	0.155973	-0.364136	0.235317	0.251565	-0.392487	-0.394742	0.254926	-1.08113	-0.2322	0.793059	-0.0840297	0.5512	0.234956	0.602305	-0.309692	-0.0854659	-0.114351	-0.342972	0.30074	-0.605257
287.165	0.335146	-0.516588	-0.0516237	0.0311144	-0.206865	-0.887332	0.297439	-0.380367	-0.674261	0.0906856	-0.0468932	-0.0402387	0.00167035	-0.338307	-0.173739	-0.638472	1.06362	0.350794	-0.676595	-0.284049	-0.271824	0.0721109	-0.116343	0.488232	-0.491054	-0.100116	-0.429274	0.243961	-0.419037	0.628229	-0.463057	-0.441698	-0.0212999	0.308576	0.423224	0.316187	-0.53475	-0.041655	0.144276	0.53542	-0.313013	0.0679834	-0.00261	-0.799105	-0.534908	-0.328623	-0.299583	-0.0989765	-0.00175362
291.198	-0.428854	-0.18936	-0.932313	-0.429535	-0.0894665	-0.635293	-0.728868	0.355986	0.110252	0.720237	-0.0227381	0.0244684	0.817518	1.07137	0.522891	-0.0788577	0.273726	-0.040082	-0.138209	-0.10865	0.2851	0.377534	0.103491	-1.06943	0.671403	0.0262612	-0.499165	0.218087	-0.399171	0.340436	-0.365454	0.024388	0.95058	-0.313095	-0.846199	0.33573	-0.300153	-1.05008	0.393185	-0.525086	0.427698	-0.0536616	0.047897	-0.0115125	-0.624204	0.12499	-0.0419648	-0.253064	0.375894
295.227	0.424409	1.05316	0.914068	0.179833	-0.247774	-0.732045	-0.49567	-0.725242	0.22653	-0.433702	0.110351	-0.343644	0.157337	0.0059488	0.0734084	-0.193071	0.162948	0.0563694	0.491877	0.217989	-0.300177	0.136853	0.725731	-0.000723432	0.0812771	-0.47282	-0.578954	0.458581	-0.739818	0.567542	-0.0148594	-0.233413	-0.350131	-0.76794	0.100389	0.422922	-0.0975907	0.285854	1.13847	0.133861	0.819122	0.137385	-0.619725	0.251068	-0.230127	-0.254792	-0.0283148	0.0337124	-0.219975
296.084	-0.145157	-0.280975	-0.0306728	-0.177272	0.048946	-0.0881852	-0.23724	-0.00248391	-0.0714565	-0.0690091	0.0266771	-0.191909	-0.0217464	0.219434	-0.0595734	0.0384932	-0.086978	-0.223875	-0.00475475	0.0705247	-0.0449591	0.0229502	-0.201368	-0.104803	0.0859939	-0.0168035	-0.353763	0.00431087	-0.178208	-0.187049	-0.0990364	-0.0452124	-0.0502925	-0.221245	-0.285768	-0.20594	-0.177408	-0.0856132	-0.260921	-0.20968	0.00714866	-0.17597	-0.159933	0.024306	0.0252427	-0.127005	-0.0651728	0.112093	-0.0736084
299.079	-0.286507	-0.822311	0.74194	-0.214342	0.13617	-0.722554	0.418059	-0.332045	-0.310518	0.536834	0.0855705	0.489344	0.0870183	0.0277606	0.0258533	-0.103218	0.151076	0.0937443	-0.297553	0.291351	-0.186341	0.451735	0.476299	0.136608	1.04053	-0.34791	-0.827878	0.437974	-0.256325	-0.294676	-0.0799294	-0.529514	0.178064	-0.809779	0.0880082	-0.716795	0.166261	-0.143738	0.25281	-0.27779	0.135078	0.174058	0.299111	-0.000822524	-0.20789	0.24007	0.374784	-0.0199719	0.225082
303.131	0.0733709	-0.884615	0.0622178	0.82329	-0.178203	-0.788021	-0.394239	-0.153347	-0.312462	0.31776	0.512276	-0.487402	0.839375	0.961998	-0.431435	-0.0956368	1.06575	0.0185085	-0.0207233	0.379138	0.0269431	0.518895	-0.00175863	0.551492	-0.376513	0.228509	-0.377023	0.577684	-0.295763	0.232674	0.682693	-0.461707	0.293039	-0.347313	-0.441856	-0.0164034	-0.763828	-0.482752	-0.18374	-0.15615	0.135184	0.643575	0.076884	-0.298497	-0.73245	-0.0782095	0.238516	-0.142909	0.137548
303.195	-0.501886	-0.0551619	0.0364531	0.22612	-0.169691	-0.310469	-0.146885	-0.459649	-0.122758	-0.241355	-0.0116396	-0.300178	0.048893	-0.255903	0.748797	-0.131873	0.0737698	0.576095	-0.370075	-0.13979	0.476289	0.0987049	-0.123619	-0.0518026	-0.0959306	0.308637	-0.759073	0.439392	0.357815	0.799941	-0.510245	0.368008	0.0117647	-0.63349	0.0209561	0.571363	0.382052	-0.488935	0.947046	0.544512	0.357769	-0.346147	-0.24798	-0.193611	-0.356697	0.405507	0.629817	-0.227863	-0.500466
306.049	-0.716021	-0.18746	0.103961	0.27596	0.042665	-0.790849	-0.313451	-0.43671	0.307423	0.00242689	0.2211	0.100111	0.423021	0.707375	0.359017	-0.462711	0.624993	-0.195261	-0.590477	0.446866	-0.321079	0.718843	-0.13074	0.228261	0.0964706	-0.894639	-0.884902	0.694102	-0.197493	0.111278	-0.170803	0.889697	0.475434	-0.285698	-0.339287	-0.0433119	-0.156787	0.303581	0.250382	-0.314588	0.056874	0.325057	0.282325	-0.111737	-0.860305	-0.555804	0.0169592	0.450259	0.0535218
306.076	-0.511583	-0.400149	0.251358	0.15341	0.224302	-0.744474	0.242248	-0.069856	0.0737077	0.370178	0.146895	0.462986	0.689635	0.856343	0.335468	-0.355505	1.13339	-0.24186	-0.745755	0.307712	-0.493863	0.454313	-0.190198	-0.00647	0.424527	-0.642225	-0.745048	1.02152	-0.310897	0.208774	-0.450014	0.583705	0.254544	-0.254002	-0.210561	0.188129	-0.0342221	-0.239405	0.00488084	-0.814537	0.129378	0.477715	0.244932	0.233213	-0.810917	0.0365442	0.391975	0.0638146	-0.14154
307.033	0.381968	-0.277257	0.176625	-0.959236	0.823512	-0.260464	-0.230522	0.479455	-0.0301793	0.331935	0.0282109	0.683909	-0.337825	0.470961	-0.16055	-0.580018	0.113897	-0.170889	-0.259756	0.0998493	-0.322283	0.181361	0.236012	-0.128072	-0.155132	-0.0890148	-1.03226	0.697732	-0.32303	0.814844	-0.0676106	0.217461	-0.102669	-0.0976733	-0.321201	-0.131441	-0.249008	0.246886	0.683959	-0.572084	0.314724	-0.149981	-0.208529	0.075301	-0.0768189	-0.637969	-0.259556	0.149945	0.0397941
309.131	0.214299	-0.457121	-0.221176	-0.279973	0.218794	-0.581134	0.347972	-0.123959	-0.296193	0.397569	0.670586	-0.215677	0.361935	0.249383	0.25361	-0.05415	0.338024	-0.349235	-0.160718	0.428075	-0.201263	0.202203	-0.373399	0.546931	0.536187	-0.0968185	-0.960797	0.910526	0.0735699	0.115441	0.0812295	-0.0540357	-0.0879503	0.535785	0.352974	-0.0852699	-0.774142	-0.259513	-0.189583	-0.329927	0.490979	0.116409	1.04913	0.0708476	-0.539916	-0.338288	-0.126341	-0.377373	0.0558854
315.196	-0.185687	-0.237316	0.0773411	-0.338931	0.137666	-0.715295	0.174656	-0.605583	-0.124756	0.0250867	0.0605324	-0.873975	0.376151	0.767133	-0.00373216	-0.398272	0.691384	-0.116042	0.300923	-0.0685943	0.21588	0.882773	0.0268159	0.65807	-0.370628	-0.0447428	-0.531783	1.02032	-0.643604	0.0159195	-0.441069	-0.0148364	0.544077	-0.564753	0.539396	-0.0784899	-0.704821	-0.393684	0.615581	0.0328778	1.05882	0.218383	0.747962	0.00386347	-0.680513	0.125348	0.393197	-0.439961	-0.343585
317.212	-0.327651	-0.0382414	-0.279233	0.065571	0.169624	-0.315854	-0.258756	-0.663325	0.0396393	-0.388825	0.125795	-0.247863	0.343061	0.263406	-0.208291	0.0564137	0.150455	-0.105193	0.165981	0.300619	0.108838	0.42356	0.654194	0.185356	-0.648781	-0.0701969	-0.0317786	0.696311	-0.139521	0.166124	-0.0083219	-0.484805	0.0709029	-0.391123	0.286675	0.874299	-0.501959	-0.0865167	0.905955	-0.027545	-0.0604332	-0.28785	0.201329	0.246144	-0.248945	0.352726	0.931233	0.0178284	-0.305962
322.045	0.426497	-0.602913	-0.0118754	-0.464843	0.557981	-1.6169	-0.358571	-0.114344	-0.419358	0.101384	1.19991	-0.274218	0.804413	0.860316	-0.31285	-0.0190829	0.638125	0.031468	-0.0345209	-0.109786	-0.395069	0.137358	0.473787	-0.479707	0.251864	-0.182923	1.62155	1.27246	-0.052944	-0.352094	-0.135407	-0.575445	0.986103	-0.46829	0.476118	-0.732138	-1.06781	-0.752257	0.0503819	0.161537	0.227173	-0.201867	0.834798	-0.0761672	-1.059	-0.731534	-0.120395	-0.814632	-0.323184
327.072	-0.238151	-0.749249	0.245063	-0.405708	1.04495	-0.306697	-0.376857	0.122079	-0.369466	0.0433513	0.362495	0.177095	-0.232895	0.0851751	-0.113033	-0.633266	-0.255749	0.18459	-0.0707228	0.304976	-0.0849977	-0.217357	-0.319445	-0.141861	0.450539	0.285783	-0.617218	0.13531	-0.453444	-0.343176	-0.270346	-0.125598	0.847041	0.0715732	0.167546	3.28027	-0.451618	-0.202507	0.129512	-0.25224	-0.00850501	-0.517979	0.450771	-0.0952908	-0.423324	0.311977	0.0984753	-0.28816	0.336037
327.233	-0.506173	0.0966802	0.387142	-0.442283	0.838257	-0.516812	-0.820157	-0.754753	-0.321791	0.0777358	0.41307	-0.408518	0.268481	-0.0478557	0.104914	0.569392	-0.159919	0.0274483	0.132833	0.315198	-0.100797	-0.0357592	-0.383951	-0.484294	-0.0427746	-0.319574	0.10473	0.240594	-0.229244	-0.0772679	0.150245	-0.449401	0.481553	-0.098463	0.0542308	2.65617	-0.155876	0.500061	0.712679	-0.477743	0.139645	-0.196677	-0.258714	0.204891	-0.0690509	-0.380769	0.00358372	-0.0954017	0.0750393
329.232	0.318194	0.464607	0.194068	0.0394785	0.0046916	-0.790398	-0.62184	-0.575209	0.151765	-0.219708	0.856901	0.0391028	0.241907	-0.247066	0.256109	0.0156209	0.397325	0.0574689	0.69919	-0.10405	0.0573376	-0.0517105	-0.336132	0.166272	-0.511687	0.174264	-0.219199	0.365111	-0.324905	0.0411647	0.136804	0.621933	0.691967	-0.445589	0.597827	0.642466	-0.16784	0.0972068	0.520039	-0.547896	0.742907	-0.810399	-0.0194645	0.160114	0.116923	-0.326397	-0.337398	-0.32066	-0.446987
330.062	-0.353859	-0.358893	0.0196859	-0.185821	0.198419	-0.117322	-0.19662	0.102362	0.048149	-0.080107	0.235301	8.22737	0.0116797	0.505588	0.192551	-0.109169	0.183635	-0.101197	-0.229847	0.0869262	-0.242333	0.124972	-0.215161	-0.366256	0.21591	0.0448022	-0.526448	0.300788	-0.444608	-0.0711742	-0.381322	0.101444	0.000428994	-0.348165	-0.272421	-0.224702	-0.29985	-0.116061	-0.351368	-0.362236	0.0415066	0.0627729	-0.100115	0.180392	-0.117415	-0.058052	-0.0258596	0.059485	-0.31267
333.206	-0.0844196	-0.0620286	-0.0294078	-0.367701	0.0942969	-0.867355	-0.480484	-0.604159	-0.44777	-0.242986	0.248139	0.0583428	0.28884	-0.180264	0.699361	0.279667	0.511915	-0.148802	0.646509	0.224581	-0.153378	1.03725	1.13658	-0.388494	0.0628354	-0.23819	-0.442743	1.30221	-0.156077	-0.00868615	0.0673329	0.292572	0.4909	-0.960825	0.648735	0.234873	0.0968846	-0.485283	0.348632	-0.239883	0.323897	-0.268963	0.0932875	-0.0592141	-0.477342	-0.269547	0.200526	-0.618375	-0.38949
335.222	-0.244352	-0.0084576	-0.152655	-0.253098	0.0566973	-0.442834	-0.484084	-0.250799	0.0448686	-0.139767	0.493427	-0.463452	-0.00217496	-0.0888081	0.0739379	-0.0635921	-0.080028	-0.146236	0.212722	-0.0225741	-0.00814684	-0.119822	0.31785	-0.287205	-0.240812	0.0238044	-0.358154	0.208918	-0.318584	-0.0175945	-0.303689	0.153619	0.120605	-0.799806	-0.377375	-0.147248	-0.298636	-0.0987277	0.235419	-0.0872283	0.284273	-0.508821	-0.575954	-0.278034	-0.102651	0.0128419	0.0591236	-0.112903	-0.239718
336.059	-0.215601	-0.383397	0.0435867	-0.249197	-0.0141135	-0.143602	-0.222851	0.196675	0.114109	-0.16035	0.0202856	-0.0459555	-0.116101	0.0827719	0.015612	0.0269825	-0.251775	-0.0472816	0.0403612	0.0213701	-0.135944	-0.00274284	-0.238219	0.0129298	0.249779	0.0352628	-0.301714	0.0102344	-0.151176	-0.201044	-0.292298	0.0217877	-0.144662	-0.277769	-0.0557939	-0.330929	-0.304455	-0.180826	-0.199479	-0.303436	-0.0568268	-0.119994	-0.27681	-0.0729303	-0.0029566	-0.0161699	-0.117467	-0.0580843	-0.386588
338.988	-0.194875	-0.938988	-0.468599	-0.603559	-0.37556	-1.28242	0.94006	-0.568677	0.261515	-0.52013	0.14626	-0.417629	-0.291281	-0.0492071	0.41627	-0.981435	0.642213	0.288547	-0.133297	0.6483	0.658682	-0.212237	-0.135673	-0.00722507	-0.0950235	-0.00204896	-0.263895	0.403049	-0.112444	0.626408	-0.596788	0.798637	-0.440331	-1.18591	0.248342	1.06724	-0.455093	-0.0368239	1.08682	-0.0151682	0.785473	-0.530881	-0.203387	-0.200515	-0.63856	0.239095	0.626187	-0.0902528	-1.04477
341.109	-0.548413	-0.473957	0.298432	0.188169	0.305518	0.207647	0.101939	-0.256078	0.106967	0.25104	0.261868	0.274458	-0.0112429	0.711774	0.382993	-0.00700839	0.372874	-0.110068	-0.230029	0.456195	-0.0182809	0.00597844	-0.109737	0.171988	0.462675	-0.40919	-0.795968	-0.129074	0.167398	-0.202816	0.299506	-0.0464111	-0.0226515	0.507554	-0.63174	0.0319609	-0.452614	-0.398126	4.0072	-0.718645	-0.253087	0.0145469	0.58496	0.19113	0.002434	-0.116109	-0.39638	0.488218	0.0134146
346.055	0.136841	-0.360177	0.0372232	-0.545053	0.35358	-1.07889	-0.208953	0.345466	0.408198	0.0257951	1.00198	0.390337	0.735492	0.456245	0.193354	-0.373226	0.703421	0.10396	-0.610387	0.429652	-0.0336758	0.0369781	0.427338	-0.230134	0.730614	-0.548321	-0.653217	1.07019	0.033377	-0.218612	-0.0493495	0.429103	0.696051	-0.6018	0.30655	-0.402703	-0.936087	-0.733142	1.02233	0.359514	0.31958	-0.00103795	1.09744	0.261928	-0.638156	-0.888242	0.031488	-0.0711658	-0.195439
351.056	-0.252488	-0.841069	0.697804	0.131956	0.204875	-0.708861	-0.381822	-0.229277	0.0541347	0.238006	-0.244959	0.51398	0.629465	0.404558	0.646221	-0.149434	0.30472	0.0459421	-0.564049	0.566416	-0.136865	0.237938	0.243977	-0.144827	0.523151	-0.0567979	-1.03596	0.82227	-0.417411	-0.400873	0.036161	0.323279	0.425395	0.0112114	0.135933	-0.452412	-0.352731	0.330002	-0.260558	-0.215661	0.483906	-0.0103117	0.85443	-0.189444	-0.592305	-0.585135	-0.298197	-0.258082	0.375959
353.233	-0.581103	0.0441854	0.10508	-0.0896152	0.109829	-0.317692	-0.380735	-0.740679	-0.983714	0.250866	-0.0678674	-0.229984	0.379657	0.227174	0.654471	0.475387	0.144588	-0.169275	-0.0142865	0.160004	-0.564058	-0.460795	0.215652	-0.717787	-0.0969684	0.205556	-0.137221	0.140173	-0.531336	-0.0746165	-0.203901	0.160009	0.164986	-0.186082	0.192631	-0.253042	-0.741086	0.69196	0.378405	0.348593	0.125568	-0.59164	0.601118	-0.461477	0.436773	-0.93775	0.064999	0.123387	0.290208
381.317	0.0875549	0.914213	-0.0145714	-0.065932	-0.183113	-0.231329	0.203104	-0.721588	0.252873	0.0585984	0.238373	0.249504	-0.071364	0.165772	0.862155	-0.202147	0.542348	-0.201372	-0.346188	0.487107	-0.230623	-0.16722	-0.358502	0.159593	-0.144148	0.165584	-0.797115	0.483939	0.160779	0.433914	-0.390033	-0.429068	-0.254305	-0.283903	-0.440641	0.169985	0.462544	-0.112589	1.04073	0.0234367	-0.238513	0.27324	-0.171132	-0.568396	-0.187597	0.348624	0.493107	0.0553983	-0.186155
386.016	-0.785782	-0.642792	0.470012	-0.225181	0.315729	-0.946371	-0.348663	0.303141	-0.182079	0.81471	0.0691958	0.400511	0.267713	0.651405	0.00945408	-0.145144	0.225938	0.0669441	-0.217506	0.473352	-0.110887	0.766143	-0.274655	-0.227143	0.871417	-0.613707	-0.263255	1.05478	-0.173256	-0.388187	-0.351588	0.313667	0.458266	-0.323225	-0.222718	-0.649288	0.0220499	0.320152	-0.639976	-0.942618	0.5943	0.0520026	0.718291	-0.0143152	-1.02756	-0.559319	-0.180512	-0.139933	0.227668
410.028	-0.244594	-0.462305	0.144258	-0.754359	0.103693	-0.505892	-0.553336	0.526883	-0.378212	0.108288	0.727746	0.176319	0.245826	0.328694	0.0423591	-0.11594	0.360815	0.105746	0.404618	0.583701	0.233943	0.119104	-0.161085	-0.424127	0.660205	-0.385991	-0.465023	0.580672	-0.0104101	-0.118362	-0.199447	0.512404	0.775822	-0.529229	-0.414022	-0.0157218	-0.616601	-0.489094	-0.136063	0.817343	0.292052	-0.11812	0.833005	-0.0582886	0.124209	-1.03393	-0.481853	-0.463073	-0.379261
411.362	-0.0711461	0.132037	-0.12156	-0.354991	0.190317	0.0415297	-0.579999	-0.474289	0.380835	-0.372359	-0.481127	0.0741666	-0.356892	0.0572323	0.197968	0.618575	-0.27715	0.0998111	-0.0293485	-0.20037	-0.353838	-0.481679	0.0977978	0.563231	0.0343372	-0.327998	-0.500434	0.248559	-0.434897	0.573404	0.0314761	-0.377997	-0.0968481	0.0189745	0.171241	0.754389	0.118715	-0.192005	1.95949	0.813051	-0.102079	-0.0685695	-0.73013	-0.100111	-0.374282	0.146329	-0.138575	-0.00544012	0.285657
418.956	-0.158497	-0.52868	-0.556771	-0.548614	-0.378954	-1.81555	0.174056	-0.22475	-0.250086	-0.0353233	-0.142089	-0.413139	-0.206567	-0.0631213	0.759245	-0.519723	0.786899	-0.0807822	-0.129168	0.444568	-0.0075954	0.0969852	-0.37036	0.15548	-0.244588	0.143093	-0.516198	0.0594626	0.00780973	0.44159	-0.679687	0.391735	0.267584	-0.706212	-0.0741086	0.885881	0.326651	-0.564604	0.752462	-0.328236	0.220316	-0.458625	-0.184496	-0.435607	-0.539021	1.06072	0.557566	-0.017682	-0.32261
425.08	0.0438323	-0.447286	0.472256	-0.240595	0.474975	-0.137349	-0.717112	-0.452496	-0.160361	0.247577	0.280129	0.56051	-0.342807	0.227118	0.282317	-0.126813	0.457557	0.179013	-0.0151272	0.61488	-0.00404858	0.254688	-0.663244	-0.264606	0.222342	0.179057	-1.02497	-0.067986	0.353256	-0.276909	0.400205	0.140876	0.356176	-0.337489	-0.610955	-0.677276	-1.17326	-0.0747806	1.7402	-0.472155	0.0856216	-0.263546	0.518866	0.530834	-0.354406	-0.159373	-0.546271	0.478664	0.154025
426.023	-0.165003	-0.556184	0.0962645	-0.12254	0.284546	-1.271	0.783379	-0.994229	-0.109182	-0.0438225	0.140833	0.102538	0.61781	0.436805	0.489139	-0.232405	1.45601	-0.112431	-0.981826	0.252565	-0.271641	0.392477	-0.140483	0.0615926	0.119097	-0.622795	-0.490339	0.903064	-0.0433975	0.27194	-0.514546	0.569585	0.0283103	-0.644086	-0.0382736	1.09639	-0.22153	-0.172127	0.923032	-0.583362	0.186089	0.0932559	-0.399612	0.233873	-0.831813	0.31692	0.770221	-0.0303703	-0.57957
453.067	-0.421931	-0.674888	-0.22131	-0.241188	0.289277	-0.887706	-0.403587	0.697064	-0.599112	0.579341	0.257146	0.118336	-0.425732	0.419515	-0.299321	-0.570864	0.480268	-0.0924087	-0.136211	0.685714	-0.0849838	0.309486	0.121738	-0.279337	0.0179669	-0.0881397	-0.569345	0.500164	-0.0527089	-0.321273	-0.407482	0.265792	0.212333	-0.778483	-0.0211201	-0.13402	0.212758	0.116552	-0.241906	-0.616819	0.118302	-0.366874	0.0824948	0.30879	-0.53449	-0.414353	-0.464207	0.144829	-0.294435
455.097	-0.473462	-0.569402	0.122197	0.103235	0.0940436	-1.10825	0.417454	-0.061309	0.273496	0.0312717	-0.0438145	0.0561289	0.542169	0.322607	0.307706	0.0577715	0.9416	-0.130826	-0.867159	0.859998	0.00641607	0.559511	0.0799956	0.245892	0.490094	-0.519435	-0.704528	0.45055	-0.156431	-0.199234	-0.242675	0.581499	0.32352	-0.0230547	-0.204674	0.0792303	-0.566174	0.165811	-0.0836025	-0.657769	0.12228	0.616077	0.824007	-0.0797397	-0.512751	-0.266728	0.169709	-0.057006	-0.191538
460.328	-0.157518	0.584124	-0.166043	0.328508	0.375941	0.0279799	-0.450392	-0.360355	-0.277253	0.0978243	-0.393302	-0.230277	0.369266	0.509776	-0.120134	0.443106	0.0791113	-0.3408	-0.416093	-0.641558	-0.239821	-0.685516	0.577295	-0.09121	-0.328715	-0.0858611	-0.383967	0.225874	-0.498405	0.434913	-0.0190966	-0.863707	0.055564	-0.260218	-0.0782692	0.687724	0.48163	-0.163774	0.85778	0.770872	-0.167258	0.341347	-0.773553	-0.359837	0.775068	-0.330408	0.378343	0.157789	0.0163021
468.062	-0.498177	-0.81578	0.687671	-0.00570935	0.232917	-1.09569	-0.082757	-0.0800989	-0.441358	1.10252	-0.303108	0.42376	-0.0678078	-0.000130575	-0.259242	0.0613071	0.362389	0.0544013	-0.202139	0.653646	-0.0383675	0.467679	0.0684093	0.0912884	1.26038	0.0565824	-0.615354	0.330053	-0.485535	-0.56736	-0.0706277	-0.234276	0.453753	-0.307	-0.150425	-1.08372	-0.0358633	0.506286	0.159965	-0.735023	0.276473	-0.22446	0.788153	0.0131247	-0.333463	0.0404207	-0.286255	-0.212092	0.239467
487.098	-0.258926	-0.267763	0.549547	-0.0867731	0.467754	-0.487672	-0.226793	-0.477147	-0.314981	-0.229303	0.083379	0.262219	-0.0520367	0.741929	-0.13206	0.168122	0.664235	0.0932589	-0.039349	0.313857	-0.220682	0.35271	-0.1003	-0.0766953	0.64279	0.12782	-0.907475	0.871446	-0.0423775	-0.332639	-0.0849548	0.270851	0.601266	0.360923	-0.487676	-0.417588	-0.290785	-0.272415	1.0887	-0.414086	0.225651	0.658449	0.761175	0.214305	-0.488426	-0.306786	-0.0100545	0.141993	0.0783269
495.995	-0.669694	-0.665351	-0.184177	-0.363465	0.578785	-0.739811	-0.363314	0.284652	-0.361002	0.431959	0.125486	0.149098	0.241872	0.289989	-0.585808	0.131533	0.231865	-0.421251	0.237182	0.51002	0.245916	0.43539	-0.233147	-0.00414721	0.860266	-0.329204	-0.908714	0.348698	-0.527936	0.0772054	0.0381267	0.0509268	0.484633	-0.363155	-0.0386708	-0.496357	-0.101629	-0.0340741	0.0328327	-0.541315	0.223889	0.109698	0.43672	0.231945	-0.611285	-0.753175	-0.324074	-0.137529	0.320438
539.992	-0.811382	-0.560127	0.0608212	-0.504494	0.277337	-0.496093	-0.435587	-0.155409	0.158041	0.176835	-0.0444798	0.240402	-0.16429	0.464693	-0.0783442	-0.130447	0.407886	0.205891	-0.257935	0.791159	0.190802	0.163413	-0.459475	0.435252	0.507348	-0.179834	-0.710881	0.641612	0.00274712	-0.162657	0.0761059	0.256799	0.310687	0.0945127	-0.0186298	-0.749333	-0.5391	0.209139	-0.318314	-1.38308	0.576542	-0.0115876	0.457969	0.0328082	-0.817519	-0.18624	-0.84581	0.34182	0.614411
629.012	-0.665436	-0.699817	0.102686	-0.366442	0.0861235	-0.647632	-0.236656	0.210854	-0.217081	0.686187	0.597089	0.0636764	0.0465385	0.377449	0.170662	-0.31563	0.493892	0.0162466	-0.113608	0.671645	0.292556	0.0474604	-0.200896	-0.321898	0.888991	0.0716354	-0.783409	-0.093709	0.0168418	-0.602424	-0.31953	0.104044	0.577255	0.193396	-0.451677	-0.348012	-0.29377	-0.235541	1.99667	-1.12805	0.255815	-0.0735852	0.791389	-0.327575	-0.64689	0.00063626	-0.756403	0.287797	-0.0285226
659.31	-0.325323	-0.366415	-0.530144	-0.026065	-0.193346	-1.14753	0.176702	-0.294962	0.30156	-0.0583429	0.727969	-0.595999	0.0410066	0.240097	0.465096	-0.27604	0.923255	-0.0366366	-0.342894	0.0691516	-0.211112	0.393819	-0.309968	0.2039	-0.0251803	-0.328162	-0.268295	0.381875	0.190203	0.271545	-0.163251	0.0262908	-0.311779	-0.785761	-0.0983607	0.730403	-0.10639	-0.596448	0.540442	-0.288508	0.485257	-0.157458	0.114265	-0.550461	-0.669743	0.37959	0.49351	-0.0926417	-0.216274
678.094	-0.617986	-0.391548	0.247371	-0.179766	0.0534369	-0.170757	-0.34751	0.0187348	-0.351428	0.80246	0.0275622	0.399821	0.316196	0.145706	-0.023744	-0.400796	0.145476	0.125468	0.077795	0.364664	0.188165	0.271099	-0.301801	-0.217027	0.756829	-0.252008	-0.40161	0.20012	-0.10125	-0.905954	0.0593369	-0.235992	0.628047	0.155672	-0.629662	-0.602191	-0.418347	0.409953	0.333714	-0.739085	0.317598	-0.102306	0.885204	0.266151	-0.496468	-0.700902	0.0181389	-0.410669	0.533565
755.073	-0.75861	-0.384266	-0.0493424	-0.417545	0.468681	-0.515311	-0.239676	0.053769	-0.126401	0.827315	0.111837	-0.392332	-0.111999	0.400861	-0.171761	-0.256255	0.0755328	-0.317973	-0.394037	0.58467	0.05617	0.508435	-0.394644	-0.110271	0.808935	0.0595045	-0.267873	0.608962	0.183621	-0.57765	0.212313	0.216659	0.421595	-0.0168273	-0.124144	-0.648906	-0.752038	0.206135	-0.366333	-0.331384	0.269282	0.113352	0.814508	0.510363	-0.428755	-0.541867	-0.269523	0.0206847	0.128774
784.148	-0.32992	-0.33973	0.124866	-0.989426	0.171658	-0.936484	0.065116	-0.0215625	-0.0206207	0.0790961	0.062349	-0.109875	0.423808	0.984453	0.353687	-0.641223	0.550236	0.0207083	-0.27028	0.263772	0.364201	0.37331	-0.110555	0.592861	-0.108593	-0.554277	-0.412252	0.682955	0.278131	0.199292	-0.31401	0.23282	0.560207	-0.462739	-0.414283	0.122836	-0.307973	-0.183664	0.382258	-0.44621	0.86258	-0.155132	0.43894	0.0190322	-0.693084	-0.0843726	0.451477	0.0877051	-0.603109
908.172	-0.597223	-0.490224	-0.285683	-0.0975651	0.0700109	-1.22897	0.406694	-0.0389922	0.182796	0.21632	0.343987	-0.393117	-0.106251	0.60585	0.0107372	-0.225984	0.866738	-0.206621	-0.300723	-0.153501	0.942762	0.489652	-0.351797	-0.507346	0.349376	-0.216087	-0.208772	0.22252	-0.391882	0.404971	-0.650863	-0.105472	0.249208	-0.123071	-0.394027	0.644314	0.149491	-0.475882	0.209752	-0.644383	0.56491	-0.316897	0.378145	-0.159826	-0.720209	0.731676	0.379228	0.119694	-0.467503
908.207	-0.664232	-0.470738	-0.142618	-0.236168	0.0202819	-1.17866	0.103101	-0.224247	0.0879498	0.380756	0.173764	-0.821761	0.238734	0.837338	0.301991	-0.335367	0.866691	-0.0876711	-0.397082	0.322354	0.441308	0.881215	-0.302963	0.0890858	-0.0877439	-0.196626	-0.0577398	-0.372069	-0.00938413	0.167804	-0.588541	-0.169431	0.221156	-0.32155	-0.268015	0.39684	0.292414	-0.330062	0.347616	-0.596398	0.536224	-0.692072	0.329897	0.0256572	-0.966207	0.358501	0.158993	-0.150165	0.0387512
910.149	-0.634621	-0.173815	-0.141005	-0.146105	0.187342	-0.973806	0.823263	-0.506226	-0.116849	-0.258939	0.0979534	-0.187255	0.347501	0.486296	0.318225	-0.462912	0.628945	0.0091045	-0.253835	-0.00758645	0.39669	0.37318	-0.00748193	0.469216	-0.147378	-0.552824	-0.44127	0.778699	-0.0346821	0.692032	-0.790254	0.233707	0.226075	-0.760409	-0.576229	0.586552	0.824823	-0.395372	0.529391	-0.149343	0.367465	-0.202375	-0.0717832	-0.360094	-0.635519	0.956601	0.917013	-0.00468238	-1.09604
920.244	-0.74059	-0.29493	-0.313007	0.0776295	0.105345	-1.11486	0.515263	-0.311459	0.0522832	-0.18238	0.177616	-0.453882	-0.0833766	0.567012	0.168153	-0.443476	0.710521	0.126763	-0.823569	0.23621	0.371047	0.520361	-0.5012	0.0500683	-0.0310163	-0.23915	-0.00610338	0.708627	0.0371948	0.453191	-0.659657	0.248156	0.0338732	-0.367438	-0.628638	0.75681	0.403942	-0.728025	0.452231	-0.401703	0.365601	-0.412625	-0.0241662	-0.348485	-1.0154	0.614085	0.339217	0.188646	-0.401396
[truncated: 1,341 more columns]
