# Supplementary material for: High‐throughput metabolomics predicts drug–target relationships for eukaryotic proteins
Source: Mol Syst Biol. 2022 Feb 23;18(2):e10767. doi: 10.15252/msb.202110767 (PMC8864444; doi:10.15252/msb.202110767)
Supplement: Supplementary file 4 — Dataset EV3 [file MSB-18-e10767-s009.zip]

Archive with 3 entries (2 files):
- Dataset_EV3/
- Dataset_EV3/Dataset_EV_3.csv
- Dataset_EV3/README.txt
