# Supplementary material for: High‐throughput metabolomics predicts drug–target relationships for eukaryotic proteins
Source: Mol Syst Biol. 2022 Feb 23;18(2):e10767. doi: 10.15252/msb.202110767 (PMC8864444; doi:10.15252/msb.202110767)
Supplement: Supplementary file 4 — Dataset EV3 [file MSB-18-e10767-s009.zip › Dataset_EV3/Dataset_EV_3.csv]

pcov	x0	k	comb_name	max_cor
6.54E+16	21817.76812	-2.03E-05	Doxylamine succinate_GAP1_1.5h	0.165103306
1.202249461	0.213748765	0.503147881	Diprophylline_GAP1_1.5h	0.133248153
1.23E+16	20010.43466	4.81E-05	Captopril_GAP1_1.5h	0.129613868
16.39889499	1.952803499	-0.134822771	Antipyrine_GAP1_1.5h	0.151108978
10.75655138	-1.543560536	-0.233948807	Prednisone_GAP1_1.5h	0.044215516
0.676843206	0.433502215	-0.578590872	Dibucaine_GAP1_1.5h	0.256981196
2.304967265	2.201106552	0.359172495	Antipyrine, 4-hydroxy_GAP1_1.5h	0.194072392
4.928791352	1.849452964	0.224514975	Atracurium besylate_GAP1_1.5h	0.145956407
8.060613904	-0.314021742	0.248156664	Naphazoline hydrochloride_GAP1_1.5h	0.045012752
749.2362419	-3.969517771	-0.048957929	Allantoin_GAP1_1.5h	0.164913404
181.4289365	5.629933149	-0.080774238	Benoxinate hydrochloride_GAP1_1.5h	0.185856149
136.9045852	5.976815425	-0.102476211	Hydroflumethiazide_GAP1_1.5h	0.23878529
746.8494239	7.701762464	0.05096954	Oxethazaine_GAP1_1.5h	0.213190047
32.98015053	-1.045393806	0.116699605	Sulfaguanidine_GAP1_1.5h	0.129544097
0.684809056	3.148874296	0.501421203	Naproxen_GAP1_1.5h	0.190058211
27.00569265	1.166157057	-0.100906327	Thiamphenicol_GAP1_1.5h	0.085537011
14906.32288	8.576842026	0.01338722	Hexamethonium dibromide dihydrate_GAP1_1.5h	0.277722809
1.947283207	2.425229983	-0.426289009	Chlorpromazine hydrochloride_GAP1_1.5h	0.102861711
2.4852396	1.670412753	-0.264934684	Morantel tartrate_GAP1_1.5h	0.271582446
9162.696767	7.7981286	0.015773434	Diphenhydramine hydrochloride_GAP1_1.5h	0.083901254
1.42028E+12	1728.293817	-0.000305689	Mupirocin_GAP1_1.5h	0.091805486
4.459897115	2.377610509	0.264369384	Pheniramine maleate_GAP1_1.5h	0.158819932
10.59263025	2.852251984	0.214261422	Moxisylyte hydrochoride_GAP1_1.5h	0.104692201
24.22932193	2.598095125	0.116934245	Ethambutol dihydrochloride_GAP1_1.5h	0.271849657
1.135397108	0.54851754	0.440256836	Isoflupredone acetate_GAP1_1.5h	0.167133826
25.51459756	-0.900107188	-0.13108338	Todralazine hydrochloride_GAP1_1.5h	0.143232399
7.013493879	0.598212437	-0.198388932	Chloramphenicol_GAP1_1.5h	0.151034309
284.9682002	4.321384119	0.054193553	Amyleine hydrochloride_GAP1_1.5h	0.126899619
23.81603987	2.354081122	0.112631299	Nifedipine_GAP1_1.5h	0.191153652
88.00681307	2.355441527	0.050905502	Isoxsuprine hydrochloride_GAP1_1.5h	0.083991698
1.806298819	0.457272076	-0.337104028	Amitryptiline hydrochloride_GAP1_1.5h	0.304086511
33.67652839	2.409533806	0.110990587	Dapsone_GAP1_1.5h	0.148189083
14.26161479	3.742285526	-0.21363518	Sulfadiazine_GAP1_1.5h	0.221261306
3.534208641	0.093862015	-0.319404054	Sulfacetamide sodic hydrate_GAP1_1.5h	0.122640052
8.368077464	2.162190286	0.191554687	Triamterene_GAP1_1.5h	0.126642845
7.583613889	1.298843284	-0.202727274	Niclosamide_GAP1_1.5h	0.159266309
2.79E+17	40300.19255	-1.95E-05	Miconazole_GAP1_1.5h	0.201671636
177.0739976	1.066229796	-0.041225186	Meticrane_GAP1_1.5h	0.149479786
3.763126482	0.498160434	0.315179569	Diflunisal_GAP1_1.5h	0.184728654
0.269613751	1.382786442	-0.737711881	Ticlopidine hydrochloride_GAP1_1.5h	0.208295841
4.64E+17	30867.99558	1.01E-05	Carbamazepine_GAP1_1.5h	0.106188417
410.703971	-1.789206983	0.0498623	Thioridazine hydrochloride_GAP1_1.5h	0.117682377
2358.487568	14.44349251	0.070155102	Amiloride hydrochloride dihydrate_GAP1_1.5h	0.267376082
63.18275824	-3.434740571	-0.14040123	Sulpiride_GAP1_1.5h	0.060340733
16.43396193	3.809238042	-0.187950133	Adiphenine hydrochloride_GAP1_1.5h	0.167769316
3.198772357	1.937415981	0.346248064	Tolnaftate_GAP1_1.5h	0.131745873
44.81111466	-2.710781415	0.167255393	Lidocaine hydrochloride_GAP1_1.5h	0.099857639
2.722647389	0.988356423	-0.347267589	Minaprine dihydrochloride_GAP1_1.5h	0.138230401
0.625030127	-0.336039938	0.688537714	Metformin hydrochloride_GAP1_1.5h	0.165341761
31.78792579	-0.302348261	-0.118252383	Isoxicam_GAP1_1.5h	0.134974023
5.621136753	1.453214319	0.228442853	Norethynodrel_GAP1_1.5h	0.271888907
12.59731322	1.751114905	0.156917963	Idoxuridine_GAP1_1.5h	0.278567994
19.97839187	0.934413882	0.10489754	Betazole hydrochloride_GAP1_1.5h	0.206951425
5.83E+17	34979.17834	1.26E-05	Triflupromazine hydrochloride_GAP1_1.5h	0.10961477
30.8126845	3.118701769	0.114577484	Cimetidine_GAP1_1.5h	0.230674949
32.87498804	2.936499027	-3.568240852	Panthenol (D)_GAP1_1.5h	0.082958279
3.349465802	3.716498979	0.400673476	Sulindac_GAP1_1.5h	0.11651698
227.1954519	5.925269665	-0.074855328	Procaine hydrochloride_GAP1_1.5h	0.267309964
10.13229751	-1.126127953	0.232166451	Imipramine hydrochloride_GAP1_1.5h	0.200720787
2.93542626	0.772696346	0.31843395	Sulfaphenazole_GAP1_1.5h	0.130412444
3.55824E+15	9594.492248	4.38E-05	Troleandomycin_GAP1_1.5h	0.080580535
0.96311056	-0.762990148	0.610613315	Diphemanil methylsulfate_GAP1_1.5h	0.301961183
0.820624525	2.344704929	0.491987141	Sulfathiazole_GAP1_1.5h	0.186896323
4.70E+16	14215.69627	1.64E-05	Pyrimethamine_GAP1_1.5h	0.28324818
7.466863925	3.197296538	-0.210090539	Benzonatate_GAP1_1.5h	0.099258174
0.596811815	1.732760496	0.419231854	Acebutolol hydrochloride_GAP1_1.5h	0.117665575
11.32075001	3.241995067	-0.20309254	Tolazoline hydrochloride_GAP1_1.5h	0.066586563
1554008734	-0.078058112	12.99118473	Minoxidil_GAP1_1.5h	0.105634894
4.555457392	0.367117834	-0.294569994	Mefenamic acid_GAP1_1.5h	0.128741604
12.08412009	2.573855667	-0.134929976	Azaguanine-8_GAP1_1.5h	0.149060317
1.416856152	2.631364151	0.489107451	Acetazolamide_GAP1_1.5h	0.111116461
2.313141694	2.689625788	0.350278856	Heptaminol hydrochloride_GAP1_1.5h	0.185812995
7.18E+16	22788.17976	-2.00E-05	Homatropine hydrobromide (R,S)_GAP1_1.5h	0.126088597
9.03E+17	44206.72151	-1.12E-05	Trimethobenzamide hydrochloride_GAP1_1.5h	0.096501342
98.27635458	0.516430645	0.063285196	Epirizole_GAP1_1.5h	0.183497458
3.213035166	-0.705631597	-0.32049811	Amprolium hydrochloride_GAP1_1.5h	0.143854811
1.14728E+12	746.0598726	-0.000148982	Acetohexamide_GAP1_1.5h	0.084999526
1.130279259	0.286029475	-0.451415159	Levodopa_GAP1_1.5h	0.319181586
71.93351246	4.403462565	0.096378744	Hydrochlorothiazide_GAP1_1.5h	0.139677858
3.391112591	0.946709787	0.295479011	Dicyclomine hydrochloride_GAP1_1.5h	0.223518044
3.663347417	0.852298039	-0.219982125	Clindamycin hydrochloride_GAP1_1.5h	0.268994599
55.90026644	2.853390556	0.068561701	Hydroxyzine dihydrochloride_GAP1_1.5h	0.207130866
26765.5888	-7.056044972	0.010727515	Chlorhexidine_GAP1_1.5h	0.169909686
1.133397622	0.501933752	-0.60528379	Isoconazole_GAP1_1.5h	0.147603001
82.4487324	4.719787602	-0.095663045	Metolazone_GAP1_1.5h	0.07685614
23.56079157	1.915816313	0.113900483	Ivermectin_GAP1_1.5h	0.175643169
176.0721141	-3.513824306	0.103546946	Lynestrenol_GAP1_1.5h	0.13194679
66.97828629	0.916542939	0.070156419	Oxandrolone_GAP1_1.5h	0.186871218
130.8850244	6.202969732	-0.101397678	Baclofen (R,S)_GAP1_1.5h	0.191694232
80.57627743	-2.093944847	-0.091297054	Nicergoline_GAP1_1.5h	0.099782247
90.75249075	2.263212501	-0.058967143	Ampicillin trihydrate_GAP1_1.5h	0.150599465
7.956467644	-0.254019694	0.206581299	Zimelidine dihydrochloride monohydrate_GAP1_1.5h	0.083164562
8.258149518	-1.113766476	-0.267913934	Loperamide hydrochloride_GAP1_1.5h	0.087965947
3.08532571	1.687223864	-0.302711289	Azacyclonol_GAP1_1.5h	0.081090237
86.36522202	-3.703579473	0.167641593	Josamycin_GAP1_1.5h	0.207055948
7.47831E+13	4752.752757	-0.000160994	Dihydroergotamine tartrate_GAP1_1.5h	0.179187246
1.105468115	2.084400882	0.382788568	Pirenzepine dihydrochloride_GAP1_1.5h	0.271307652
13.80407539	3.769233629	-0.168416835	Amfepramone hydrochloride_GAP1_1.5h	0.30895679
5.300935236	3.059530251	0.277138098	Spironolactone_GAP1_1.5h	0.098575751
20.52911748	1.183068236	0.122201796	Busulfan_GAP1_1.5h	0.14387598
1203.389432	7.30073982	-0.042199654	Ciprofloxacin hydrochloride monohydrate_GAP1_1.5h	0.248026448
0.731764545	3.324892708	0.580811246	Chloroxine_GAP1_1.5h	0.1533332
3332.711863	10.7116352	0.038948732	Haloperidol_GAP1_1.5h	0.181748115
53.97532299	-3.191405094	0.168360173	Paclitaxel_GAP1_1.5h	0.175921107
3.796254163	3.705045238	0.294814442	Tioconazole_GAP1_1.5h	0.152510741
19.13027148	0.503234249	-0.113090887	Khellin_GAP1_1.5h	0.279723247
8.982337842	-0.878668139	-0.266964408	R(-) Apomorphine hydrochloride hemihydrate_GAP1_1.5h	0.174566626
5.315769124	0.494900037	-0.298462421	Dizocilpine maleate_GAP1_1.5h	0.127872394
1.61E+19	82074.08374	-5.73E-06	Canrenoic acid potassium salt_GAP1_1.5h	0.107898901
3.881747217	2.95346099	-0.308182038	Edrophonium chloride_GAP1_1.5h	0.137794577
44647.52202	19.13617205	-0.021177448	Methotrexate_GAP1_1.5h	0.173308528
37.96706334	-1.259146517	-0.132894292	Famotidine_GAP1_1.5h	0.145556572
111.9097892	-2.875379276	0.113917558	Azathioprine_GAP1_1.5h	0.083926982
3.064326191	-1.752924522	-0.523565599	Naloxone hydrochloride_GAP1_1.5h	0.134068115
44.83907104	5.196064885	-0.146593488	Cefotaxime sodium salt_GAP1_1.5h	0.111226321
7.177843989	-0.05332354	0.277328022	Gentamicine sulfate_GAP1_1.5h	0.282248595
2.503005933	3.361850268	-0.350380293	Naltrexone hydrochloride dihydrate_GAP1_1.5h	0.129409824
31.59046981	-0.114091051	0.131449053	Nalbuphine hydrochloride_GAP1_1.5h	0.079823509
64.75175738	6.450006303	0.148875672	Tetracycline hydrochloride_GAP1_1.5h	0.128458844
9.911539876	0.719531201	-0.173725028	Terfenadine_GAP1_1.5h	0.173839842
1.403351313	2.547071353	0.390859388	Disulfiram_GAP1_1.5h	0.237464341
17.1694984	-1.779266395	-0.192134291	Dipyridamole_GAP1_1.5h	0.15467932
1.27054E+14	4430.440745	8.97E-05	Tamoxifen citrate_GAP1_1.5h	0.194962224
11.05285019	2.623410704	-0.185811494	Triamcinolone_GAP1_1.5h	0.144365233
3.350786897	3.545173635	0.291538984	Chlorpheniramine maleate_GAP1_1.5h	0.091792728
52.96685767	1.093248504	0.073913795	Amoxapine_GAP1_1.5h	0.099439036
0.493132374	3.415970357	0.671901987	Nomifensine maleate_GAP1_1.5h	0.118505634
0.573731565	1.832416987	0.577912964	Dihydrostreptomycin sulfate_GAP1_1.5h	0.104014302
526.2369064	4.128698081	0.037238527	Gallamine triethiodide_GAP1_1.5h	0.205302721
86.40280615	-2.966538837	0.122563151	Moroxidine hydrochloride_GAP1_1.5h	0.25937677
8.918000084	3.553721554	-0.214525476	Pindolol_GAP1_1.5h	0.053896199
18.52661682	1.170864045	0.100113037	Guanabenz acetate_GAP1_1.5h	0.137117975
227.0420905	-0.243292259	-5.527618342	Diltiazem hydrochloride_GAP1_1.5h	0.150302782
15.58956556	2.694367321	0.132203082	Thioproperazine dimesylate_GAP1_1.5h	0.171874244
1244.207246	-7.417400095	0.058629517	Nocodazole_GAP1_1.5h	0.064265875
17.83046849	1.74907244	0.102765281	Cyproheptadine hydrochloride_GAP1_1.5h	0.20521323
17.40719829	0.105757999	-0.134037585	Dexamethasone acetate_GAP1_1.5h	0.233756372
3.991411713	0.980525181	0.234766938	Perphenazine_GAP1_1.5h	0.273998505
6.526280715	1.844691183	0.195034177	Loxapine succinate_GAP1_1.5h	0.126310962
1.59468778	-0.632949348	-2.059176414	Dehydrocholic acid_GAP1_1.5h	0.025608359
5.9100534	0.252110815	0.23196438	Neomycin sulfate_GAP1_1.5h	0.11505749
3.20112E+12	1065.145436	0.000146549	Mefloquine hydrochloride_GAP1_1.5h	0.19614062
6.84020806	0.648613712	-0.213482917	Acetylsalicylsalicylic acid_GAP1_1.5h	0.117551627
912.6282448	-8.362583905	-0.078912978	Mianserine hydrochloride_GAP1_1.5h	0.122972474
4.866416522	3.168443921	-0.234005321	Nicorandil_GAP1_1.5h	0.200303786
565.0121023	7.757433914	-0.059895994	Chlortetracycline hydrochloride_GAP1_1.5h	0.114849679
4.468395565	-0.747907947	0.311994465	Fulvestrant_GAP1_1.5h	0.080557328
1.635922062	0.944344416	0.406180169	Didanosine_GAP1_1.5h	0.160706647
1.013682364	1.496482094	-0.57516083	Glipizide_GAP1_1.5h	0.12094499
1.623513063	1.318065209	0.37288999	Verapamil hydrochloride_GAP1_1.5h	0.131352717
88.62253638	4.860104177	0.092555341	Amidopyrine_GAP1_1.5h	0.191706782
2.31420296	3.808061129	0.388661329	Danazol_GAP1_1.5h	0.115697371
5.203252962	2.495045951	0.22621127	Picotamide monohydrate_GAP1_1.5h	0.181313923
1.319320864	0.095290412	-0.486741533	Diazoxide_GAP1_1.5h	0.224333706
5.622790724	0.891650599	-0.260276182	Acyclovir_GAP1_1.5h	0.200614991
4.45165744	1.364858066	-0.224383457	Astemizole_GAP1_1.5h	0.140453836
5.337320924	1.60205332	-0.248498304	Erythromycin_GAP1_1.5h	0.175763715
119.0666552	-3.625837483	0.136316503	Bromocryptine mesylate_GAP1_1.5h	0.073516418
189.7719007	-3.781856364	0.106640485	Pioglitazone_GAP1_1.5h	0.0959547
16.46028603	0.881013938	-0.131374087	Metronidazole_GAP1_1.5h	0.143659098
590548.5568	23.63955526	-0.006267997	Mebendazole_GAP1_1.5h	0.145834715
5.239934227	1.25405914	0.191550158	Fenspiride_hydrochloride_GAP1_1.5h	0.117215346
2.591918954	1.592385581	-0.399205111	Xylometazoline_hydrochloride_GAP1_1.5h	0.083957708
0.839185769	1.283730178	0.500305915	Tibolone_GAP1_1.5h	0.152194407
3.610856896	2.384639125	0.309957045	Thalidomide_GAP1_1.5h	0.122165629
0.787195408	2.329951804	-1.803050023	Dilazep_dihydrochloride_GAP1_1.5h	0.204599831
1.890602533	-0.720757828	-0.460737579	Aceclofenac_GAP1_1.5h	0.20160889
32.83536475	5.13389154	-0.163953059	Tolbutamide_GAP1_1.5h	0.117993002
5.12814266	3.356079463	0.242082116	Ethosuximide_GAP1_1.5h	0.176551335
8.254320636	0.121689609	-0.189919116	Clemizole_hydrochloride_GAP1_1.5h	0.228471875
19.5310868	-0.462194034	0.13691658	Nimesulide_GAP1_1.5h	0.192049173
217.5843664	3.184320226	-0.047689877	Etofylline_GAP1_1.5h	0.129352509
3.882235629	2.023300759	-0.266047568	Oxymetazoline_hydrochloride_GAP1_1.5h	0.187532265
1.169096454	0.378770307	0.621639489	Tranylcypromine_hydrochloride_GAP1_1.5h	0.128406124
0.556706654	3.489434951	0.640001018	Chlorphensin_carbamate_GAP1_1.5h	0.148837629
52.44471553	1.600874524	-0.074743308	Phentolamine_hydrochloride_GAP1_1.5h	0.150934311
4161.483727	8.334717906	-0.027866392	Metoclopramide_monohydrochloride_GAP1_1.5h	0.0950226
64558489.59	132.5005745	-0.003671088	Tiratricol,_3,3',5-triiodothyroacetic_acid_GAP1_1.5h	0.283279381
17.30047937	1.040908836	0.132414353	Trimethoprim__GAP1_1.5h	0.112772911
0.821676691	0.255127272	0.690822077	Hydralazine_hydrochloride_GAP1_1.5h	0.10411373
1.518149686	2.137375941	-0.37565615	Oxolinic_acid_GAP1_1.5h	0.207261596
2.590485368	-0.427546979	0.37188118	Scopolamin-N-oxide_hydrobromide_GAP1_1.5h	0.183261095
49.44841515	-0.332446952	-0.092424571	Asenapine_maleate_GAP1_1.5h	0.109167839
3.584503569	2.272011198	0.257812279	Carmofur_GAP1_1.5h	0.229624018
17.07988062	3.049264777	0.149473089	Flumequine_GAP1_1.5h	0.276059286
126.2125444	5.057087508	-0.092641544	Tranexamic_acid_GAP1_1.5h	0.158179699
40.13768663	1.820870909	-0.074065775	Ampyrone_GAP1_1.5h	0.176675946
10.17111518	0.417367983	-0.192864423	Aminopurine,_6-benzyl_GAP1_1.5h	0.094860561
255.0223022	-3.982803561	-0.086512609	Tropicamide_GAP1_1.5h	0.109852161
1.865262599	1.322065477	0.383809936	Chlorzoxazone_GAP1_1.5h	0.213040724
3.122203727	1.814395735	-0.296885455	Mefexamide_hydrochloride_GAP1_1.5h	0.185574899
5.215781521	2.578622909	-0.263456862	Methocarbamol_GAP1_1.5h	0.048463949
6.25737E+11	397.7079737	0.000112517	Alverine_citrate_salt_GAP1_1.5h	0.099121248
20.83972102	2.402760033	0.113505194	Midodrine_hydrochloride_GAP1_1.5h	0.18517036
5.45483453	1.272280331	-0.201918709	Ketoprofen_GAP1_1.5h	0.227836051
4.208308947	2.703984397	0.263946409	Proglumide_GAP1_1.5h	0.282239657
37.78545092	-0.165236009	0.107579183	Pentoxifylline_GAP1_1.5h	0.178798853
224.5327279	4.751348359	0.06502583	Salbutamol_GAP1_1.5h	0.109421904
9.182693552	2.597731647	-0.180519707	Indapamide_GAP1_1.5h	0.1939231
1.499412103	0.087074536	0.40465085	Fenbufen_GAP1_1.5h	0.309944607
12.06408489	-1.301553116	0.226495774	Sulfamethoxazole_GAP1_1.5h	0.151768159
24.56411721	3.616811843	-0.125286926	Antimycin_A_GAP1_1.5h	0.117554217
1234.629501	11.56493239	-0.075340737	Griseofulvin_GAP1_1.5h	0.097268497
1.435353955	1.881728994	-0.434891866	Camptothecine_(S,+)_GAP1_1.5h	0.104907564
10.25331132	2.40704149	-0.16316475	Metaraminol_bitartrate_GAP1_1.5h	0.114948006
3.05E+17	42012.4469	-2.04E-05	Levamisole_hydrochloride_GAP1_1.5h	0.233709776
15.58587256	1.463726483	-0.127149513	Pentolinium_bitartrate_GAP1_1.5h	0.066442489
1.403500594	0.944513489	0.457977623	Orphenadrine_hydrochloride_GAP1_1.5h	0.164635155
6.869628858	2.648789264	-0.233498231	Ofloxacin_GAP1_1.5h	0.160560968
1.92E+19	86922.60839	5.06E-06	Ornidazole_GAP1_1.5h	0.102378856
15.49989228	2.045290812	-0.122206823	Phenelzine_sulfate_GAP1_1.5h	0.112077275
1075.929638	10.20247485	-0.065296502	Iproniazide_phosphate_GAP1_1.5h	0.236962111
1.959958145	1.436725722	0.313187521	Gemfibrozil_GAP1_1.5h	0.206435361
40.07254846	0.811666103	-0.082869613	Nefopam_hydrochloride_GAP1_1.5h	0.267250756
7.452615954	1.793684139	-0.185301106	Flutamide_GAP1_1.5h	0.095435438
1.335512401	0.484798071	0.610148096	Pargyline_hydrochloride_GAP1_1.5h	0.056135976
4.649688967	-1.111092935	0.347634322	Fenbendazole_GAP1_1.5h	0.144391188
3810.795859	14.06191206	-0.056092616	Tolfenamic_acid_GAP1_1.5h	0.184736997
32.07498954	1.216012329	0.092483809	Pyrantel_tartrate_GAP1_1.5h	0.148831499
1.46728476	2.062705579	0.429204274	Flufenamic_acid_GAP1_1.5h	0.237705088
113626738.9	171.636598	0.005069711	Lomefloxacin_hydrochloride_GAP1_1.5h	0.267660747
14.07332232	-0.474522073	-3.964017465	Meclofenamic_acid_sodium_salt_monohydrate_GAP1_1.5h	0.166010499
1.363216228	2.217002502	0.523212557	Mephenesin_GAP1_1.5h	0.078647826
40.48479556	4.304622377	0.112412446	Phenformin_hydrochloride_GAP1_1.5h	0.102449602
0.724030086	0.892701129	0.508535839	Cloxacillin_sodium_salt_GAP1_1.5h	0.190759446
14.96945534	-0.593099394	-0.147343387	Nifenazone_GAP1_1.5h	0.120665335
107.3011569	2.552648611	-0.068424096	Pentylenetetrazole_GAP1_1.5h	0.147754141
48.73309218	-2.199550191	-0.141124614	Hyoscyamine_(L)__GAP1_1.5h	0.102644005
1.020089601	1.711764742	0.337068015	Piroxicam_GAP1_1.5h	0.205237849
6.087365462	0.475508847	-0.21010847	Norfloxacin_GAP1_1.5h	0.220974541
2.512868843	2.438033048	0.313908048	Nitrofurantoin_GAP1_1.5h	0.193012714
4.752379962	4.222698975	0.336616727	Aztreonam_GAP1_1.5h	0.083324331
4.286510304	0.259649912	-0.326005324	Prilocaine_hydrochloride_GAP1_1.5h	0.070024957
1.150386567	-0.126463762	0.52424943	Riluzole_hydrochloride_GAP1_1.5h	0.17727442
0.405594598	0.576644625	-0.715937902	Mafenide_hydrochloride_GAP1_1.5h	0.290909261
1.123005522	0.46016795	-0.477688943	Tiapride_hydrochloride_GAP1_1.5h	0.170573361
13.61677035	2.764329481	-0.172073953	Etodolac_GAP1_1.5h	0.205087657
1.610025995	0.392127481	-0.395049255	Ranitidine_hydrochloride_GAP1_1.5h	0.10851932
2.461859559	1.985940256	0.308332176	Catharanthine_GAP1_1.5h	0.269061426
0.77830156	1.68966422	0.516504428	Isoniazid_GAP1_1.5h	0.169809631
105.3005655	-1.892787738	-0.079946586	Bufexamac_GAP1_1.5h	0.130513315
8.272584056	1.291519976	-0.159741232	Guanethidine_sulfate__GAP1_1.5h	0.175096415
216.305698	-2.45652008	-0.066323687	Glutethimide,_para-amino_GAP1_1.5h	0.064075904
31.40773732	1.200759033	0.094983554	Doxepin_hydrochloride_GAP1_1.5h	0.092296516
4.874900381	1.844331228	0.206300609	Norethindrone_GAP1_1.5h	0.153678958
1.870272028	0.811293034	0.313782117	Dyclonine_hydrochloride_GAP1_1.5h	0.359759139
11.92328686	1.374410638	0.171436996	Oxybutynin_chloride_GAP1_1.5h	0.299251497
2.30E+19	128730.8886	6.80E-06	Dimenhydrinate_GAP1_1.5h	0.217353414
11.85546272	4.0672979	-0.206668709	Mifepristone_GAP1_1.5h	0.139877492
1464.989308	-6.341199891	0.049299311	Pergolide_mesylate_GAP1_1.5h	0.186474429
3.188187745	0.573460029	0.270100716	Antazoline_hydrochloride_GAP1_1.5h	0.156362336
3.950861335	1.438758405	-0.218064567	Mebeverine_hydrochloride_GAP1_1.5h	0.236828839
144.4526872	-1.776077148	-0.070795905	Ethacrynic_acid_GAP1_1.5h	0.073098597
2.212829607	1.997882604	0.407269269	Clomipramine_hydrochloride_GAP1_1.5h	0.083824558
39.98643995	2.298207378	0.089714826	Glafenine_hydrochloride_GAP1_1.5h	0.073221896
423.7743228	8.829386598	0.092881076	Pyrilamine_maleate_GAP1_1.5h	0.179388873
15.01919184	0.982459352	0.170716076	Perhexiline_maleate_GAP1_1.5h	0.121348867
3.318444056	1.372812743	-0.279570114	Labetalol_hydrochloride_GAP1_1.5h	0.140465225
1.487343309	3.228172927	-0.524428771	Benzydamine_hydrochloride_GAP1_1.5h	0.084421383
1.178504168	0.552578273	-0.539191361	Ifenprodil_tartrate_GAP1_1.5h	0.270775604
4.742441149	0.954193303	0.262125692	Glibenclamide_GAP1_1.5h	0.132968067
4.85022038	3.996005294	0.295972091	Lincomycin_hydrochloride_GAP1_1.5h	0.04719165
85.85396678	-0.701798451	0.086876451	Mexiletine_hydrochloride_GAP1_1.5h	0.114457221
2.115426785	0.916503032	-0.333167825	Acemetacin_GAP1_1.5h	0.205262486
1.50932953	0.173200852	0.422307104	Indomethacin_GAP1_1.5h	0.14851259
1.460383679	2.541793576	0.372173272	Niflumic_acid_GAP1_1.5h	0.159290974
1.754985208	1.555607605	0.384597419	Chenodiol_GAP1_1.5h	0.274863933
11.13133173	-2.174229487	-0.266500041	Fludrocortisone_acetate_GAP1_1.5h	0.223809737
112.0049825	4.806202185	-0.088886157	Sulfinpyrazone_GAP1_1.5h	0.070878665
0.302385101	0.059777848	-0.73130165	Minocycline_hydrochloride_GAP1_1.5h	0.17645725
1.09794357	2.323130591	0.403543774	Diphenidol_hydrochloride_GAP1_1.5h	0.273033671
3.380884172	4.15766922	-0.43595939	Diperodon_hydrochloride_GAP1_1.5h	0.131868818
7.133467604	4.355524579	-0.286163707	Clofilium_tosylate_GAP1_1.5h	0.116631891
0.301290061	-0.016022883	-1.037175945	Bupivacaine_hydrochloride__GAP1_1.5h	0.126892711
2.52788E+12	2.078622176	-17.03153239	Pimozide_GAP1_1.5h	0.164632692
10507.68923	7.237133457	0.013073872	Fluphenazine_dihydrochloride_GAP1_1.5h	0.144619169
4372.410688	12.64662386	-0.040515878	Trazodone_hydrochloride_GAP1_1.5h	0.174610936
42.14977577	1.353042289	-0.078359211	Trifluoperazine_dihydrochloride_GAP1_1.5h	0.209352782
127610.0797	22.68023669	-0.015178034	Albendazole_GAP1_1.5h	0.062144424
44.13920275	-0.280666084	0.090714626	Fipexide_hydrochloride_GAP1_1.5h	0.186051164
437.5542379	8.316202956	-0.072635577	Praziquantel_GAP1_1.5h	0.176912309
6.77E+18	64076.16258	6.21E-06	Chlorothiazide_GAP1_1.5h	0.09148502
7.449505851	0.275096654	0.217037767	Fenofibrate_GAP1_1.5h	0.089825714
1924.749672	-7.234263223	-0.044694179	Homochlorcyclizine_dihydrochloride_GAP1_1.5h	0.074040026
2.703198075	-0.119703314	-0.377802834	Pinacidil_GAP1_1.5h	0.131943966
0.721017525	-0.177439805	0.524385745	Telenzepine_dihydrochloride_GAP1_1.5h	0.219690196
4.513946148	2.327770122	0.29667513	Isotretinoin_GAP1_1.5h	0.061982675
11.10157537	3.24243884	0.23268342	Vincamine_GAP1_1.5h	0.137880702
17.32781584	0.074003512	0.140840564	Dantrolene_sodium_salt__GAP1_1.5h	0.116702473
3.798310635	-0.336521751	0.304342077	Cortisone_GAP1_1.5h	0.210385166
128.9398605	2.344768004	-0.044120866	Amodiaquin_dihydrochloride_dihydrate_GAP1_1.5h	0.097100646
4.307916047	0.05563776	-0.274230708	Dropropizine_(R,S)_GAP1_1.5h	0.095591283
113.3585769	6.417055377	0.105396646	Quinacrine_dihydrochloride_hydrate_GAP1_1.5h	0.110340503
8.558419192	2.17465536	-0.197914299	Vinpocetine_GAP1_1.5h	0.113060324
14.9901348	2.240960795	0.155239444	Fenoterol_hydrobromide_GAP1_1.5h	0.162114653
2.096739249	0.690867791	-0.3685487	Clemastine_fumarate_GAP1_1.5h	0.302344679
919811215.7	-1.059273344	-12.56285296	Bupropion_hydrochloride_GAP1_1.5h	0.161430035
6.274483296	-0.748447185	2.63314406	Fendiline_hydrochloride_GAP1_1.5h	0.221457768
259.1436909	4.649459324	0.057002736	Clonidine_hydrochloride_GAP1_1.5h	0.153298231
1.141946892	1.722346691	0.546545522	Triprolidine_hydrochloride_GAP1_1.5h	0.270179058
2.98378212	-0.042371292	-0.417150984	Cinnarizine_GAP1_1.5h	0.078532765
2.733403196	1.454394123	-0.255550993	Bumetanide_GAP1_1.5h	0.127146615
1.085850284	2.399639055	0.47633078	Retinoic_acid__GAP1_1.5h	0.100383725
2.385288818	3.436097278	0.372521652	Flavoxate_hydrochloride_GAP1_1.5h	0.20121802
74.96693039	0.14881662	-0.071425514	Prednisolone_GAP1_1.5h	0.177749569
20.36341568	-1.319261296	0.187982985	Oxytetracycline_dihydrate_GAP1_1.5h	0.158317024
3.06193257	1.592011337	-0.299486588	Enalapril_maleate_GAP1_1.5h	0.213678314
363.9539706	-4.879850318	-0.080004782	Spiperone_GAP1_1.5h	0.082678188
8.821009654	0.309594296	0.175788564	Nortriptyline_hydrochloride_GAP1_1.5h	0.149762925
93.75091954	4.11848531	-0.079060053	Alprenolol_hydrochloride_GAP1_1.5h	0.122614432
1097.771151	10.67303292	0.073482018	Pimethixene_maleate_GAP1_1.5h	0.158176659
15.39795748	3.820259988	-0.183731155	Lisinopril_GAP1_1.5h	0.199195843
12.19602605	1.439318061	0.132570535	Diethylcarbamazine_citrate_GAP1_1.5h	0.16904081
158.0767853	1.67014396	-0.036707764	Flunarizine_dihydrochloride_GAP1_1.5h	0.12546735
4.207200682	2.426746557	0.221525373	Disopyramide_GAP1_1.5h	0.187000553
6.707903323	1.23846705	0.200121211	Ethisterone_GAP1_1.5h	0.111475869
33.21464598	-1.455146474	-0.133078405	Quinidine_hydrochloride_monohydrate_GAP1_1.5h	0.093467348
1.326257184	0.844378453	0.482583244	Clotrimazole_GAP1_1.5h	0.217702314
3.615425393	1.184129766	-0.312919747	Econazole_nitrate_GAP1_1.5h	0.141333182
277.0213901	-3.343972396	-0.079416286	Methylprednisolone,_6-alpha_GAP1_1.5h	0.119028534
0.756491809	2.360831655	0.665707157	Amethopterin_(R,S)_GAP1_1.5h	0.217233411
5.157723606	2.052027804	0.234106842	Furosemide_GAP1_1.5h	0.064953178
242.4051551	-3.233326898	-0.072596671	Ambroxol_hydrochloride_GAP1_1.5h	0.182295658
7.900226254	3.256918189	0.220085848	Amikacin_hydrate_GAP1_1.5h	0.102504296
0.375182312	3.301983671	0.994582886	Dequalinium_dichloride_GAP1_1.5h	0.127257575
2.582601924	-0.235376727	-0.308871313	Clozapine_GAP1_1.5h	0.324545138
114.5998853	2.630518453	-0.052673142	Hemicholinium_bromide_GAP1_1.5h	0.111563011
15.54627336	-0.555778419	-0.16668809	Methylergometrine_maleate_GAP1_1.5h	0.126741063
159.9444433	-4.280644465	-0.138276079	Mitoxantrone_dihydrochloride_GAP1_1.5h	0.110944094
8.242575209	-0.160340812	-0.218020464	Nicardipine_hydrochloride_GAP1_1.5h	0.061045286
15.36894029	-0.556201148	-0.167980781	Nefazodone_hydrochloride_GAP1_1.5h	0.165770326
13.56845573	-0.844462397	0.177912535	Alfuzosin_hydrochloride_GAP1_1.5h	0.136756008
45.45240923	-1.248088107	-0.123567934	Adenosine_5'-monophosphate_monohydrate_GAP1_1.5h	0.159315806
3.78E+17	26658.48265	1.05E-05	Pemirolast_potassium_GAP1_1.5h	0.145861392
50.46486113	-3.03289027	0.171591997	Lidoflazine_GAP1_1.5h	0.146016192
948.646432	-5.344559374	-0.050844801	Bepridil_hydrochloride__GAP1_1.5h	0.170741643
1.350423068	1.568837498	0.499413844	Etoposide_GAP1_1.5h	0.060856622
165.4136401	-2.074529458	-0.082443668	Clenbuterol_hydrochloride_GAP1_1.5h	0.090827691
3.31E+19	136335.3031	7.25E-06	Nafronyl_oxalate_GAP1_1.5h	0.134693141
23.17786038	0.964036277	0.097150111	Chlorthalidone_GAP1_1.5h	0.087054653
126.6799952	5.345031611	0.093724534	Clebopride_maleate_GAP1_1.5h	0.095951289
2.509101564	0.716259262	-0.338315791	Clorgyline_hydrochloride_GAP1_1.5h	0.134673806
330.7052522	5.515516522	0.064510787	Clopamide_GAP1_1.5h	0.181057997
1362.394515	-9.257940638	-0.069154148	Kanamycin_A_sulfate_GAP1_1.5h	0.212930077
29.24573343	3.203117429	-0.139205057	Tacrine_hydrochloride_GAP1_1.5h	0.085865443
3.727500927	0.619093639	0.309996539	Guanfacine_hydrochloride_GAP1_1.5h	0.087835425
0.761157105	0.594881884	-0.603389609	Tremorine_dihydrochloride_GAP1_1.5h	0.185236184
2.090507877	1.352751513	-0.352029485	Ketoconazole_GAP1_1.5h	0.234262432
44.60070257	4.016586864	0.127173434	Betaxolol_hydrochloride_GAP1_1.5h	0.084462144
2.021656161	1.525404982	0.364066667	Colchicine_GAP1_1.5h	0.334036656
10.18582974	3.342669446	0.182606286	Methapyrilene_hydrochloride_GAP1_1.5h	0.159194038
113.733539	-3.93833408	-0.123674782	Zidovudine,_AZT_GAP1_1.5h	0.210999243
6.118304416	1.715613723	0.209409915	Droperidol_GAP1_1.5h	0.139019363
28.95957904	-1.686370554	0.146374823	Methyldopa_(L,-)_GAP1_1.5h	0.117171975
17.40059814	-1.521415222	0.195124907	Carbetapentane_citrate_GAP1_1.5h	0.152850734
98.18737611	-2.993297943	-0.098848056	Bezafibrate_GAP1_1.5h	0.070637178
2303.535988	-4.578609776	0.027187276	Zaprinast_GAP1_1.5h	0.099272037
0.575270717	1.22730969	-0.494084716	Metergoline_GAP1_1.5h	0.133934434
43.04535577	2.162895987	-0.101131764	Bambuterol_hydrochloride_GAP1_1.5h	0.089812577
1.950779312	-0.12520595	-0.391853898	Chlormezanone_GAP1_1.5h	0.146189515
2.188832756	-0.235535253	0.343694365	Bisoprolol_fumarate_GAP1_1.5h	0.15428876
0.573842588	0.663276334	-0.768283711	Hesperidin__GAP1_1.5h	0.355866942
0.282299836	2.986254998	0.76170034	Benzbromarone_GAP1_1.5h	0.28724406
93.50780237	-1.258373216	0.079394785	Dextromethorphan_hydrobromide_monohydrate_GAP1_1.5h	0.084554028
3.507282844	2.809424297	0.33422202	Chlorprothixene_hydrochloride_GAP1_1.5h	0.140864059
4.105696221	3.27247142	0.288457414	Practolol_GAP1_1.5h	0.214249282
5.250661698	2.779469703	-0.254990737	Ketotifen_fumarate_GAP1_1.5h	0.113041474
4.261280333	0.954079217	-0.269948384	Thioguanosine_GAP1_1.5h	0.189892615
53952110.94	105.3282149	0.002777475	Phenylpropanolamine_hydrochloride_GAP1_1.5h	0.055783291
1.993243424	1.773159668	-0.316834619	Clofazimine_GAP1_1.5h	0.121396491
1.958606979	0.980793415	-0.434245295	Ritodrine_hydrochloride_GAP1_1.5h	0.13027116
0.59098581	1.771036835	-0.832410975	Desipramine_hydrochloride_GAP1_1.5h	0.140114238
4.108363675	0.54704901	0.318535809	Meloxicam_GAP1_1.5h	0.150543726
184.2914494	5.231594507	-0.067483398	Terbutaline_hemisulfate_GAP1_1.5h	0.231425801
9836.87889	5.100453315	-0.008826949	Procainamide_hydrochloride_GAP1_1.5h	0.157257463
2.904196425	0.801919832	-0.324179175	Maprotiline_hydrochloride_GAP1_1.5h	0.153605027
25.2785123	0.636617404	0.129533295	Dobutamine_hydrochloride_GAP1_1.5h	0.135142667
1.163348822	1.799276959	0.362578785	Clomiphene_citrate_(Z,E)_GAP1_1.5h	0.221146882
7.74E+18	99219.06484	1.08E-05	Oxantel_pamoate_GAP1_1.5h	0.154139202
3.475163163	-0.466982744	0.326162977	Chlorpropamide_GAP1_1.5h	0.088802859
1.050965634	-0.582401836	-0.631878801	Hycanthone_GAP1_1.5h	0.235407182
2.668498195	-0.046541679	0.388450481	Fusidic_acid_sodium_salt_GAP1_1.5h	0.112615452
3.287157572	0.858172667	0.290642876	Cefoperazone_dihydrate_GAP1_1.5h	0.257065582
478.5787244	-0.558427001	-0.034700645	Sulfisoxazole_GAP1_1.5h	0.144566528
30.89716744	5.508881965	0.181419438	Debrisoquin_sulfate_GAP1_1.5h	0.187404892
2.910080138	1.151818253	-0.29122083	Ascorbic_acid_GAP1_1.5h	0.148745546
11.97844221	0.526419731	0.161943294	Zoxazolamine_GAP1_1.5h	0.092978647
0.806577223	1.353817409	-0.411924115	Amoxicillin_GAP1_1.5h	0.154695983
4.279235523	3.35389399	0.284164839	Domperidone_GAP1_1.5h	0.156632753
6713.063034	14.4044609	-0.040042094	Moclobemide_GAP1_1.5h	0.186146357
594.8262772	8.488092833	0.05925034	Betamethasone_GAP1_1.5h	0.159021313
2.651137903	1.462949061	-0.28443863	Prochlorperazine_dimaleate_GAP1_1.5h	0.240908582
1.283155735	2.212955652	-0.428128772	Probucol_GAP1_1.5h	0.078962639
15933.92901	17.33789514	-0.027135329	Ketanserin_tartrate_hydrate_GAP1_1.5h	0.202721423
15056.49443	-1.611535952	0.007086364	GBR_12909_dihydrochloride_GAP1_1.5h	0.168363409
98454.7194	24.39056819	0.017723363	Streptomycin_sulfate_GAP1_1.5h	0.207924572
79.90636116	5.364218435	0.111077317	Brinzolamide_GAP1_1.5h	0.196302532
24.13766547	-0.42678719	-0.133129836	N6-methyladenosine_GAP1_1.5h	0.139069555
11.03311604	1.96076089	0.133074801	Benfluorex_GAP1_1.5h	0.135972834
40.09533068	2.883536963	-0.1046559	Methiothepin_maleate_GAP1_1.5h	0.076435353
40.11305631	2.033623169	0.093740586	Gabazine_bromide_GAP1_1.5h	0.288239256
1.854741369	2.408435849	0.390342941	Fentiazac_GAP1_1.5h	0.217259587
280994.2565	38.95143132	-0.016021023	Melatonin_GAP1_1.5h	0.088116002
21.20994239	0.396070186	-0.131561879	Efavirenz_GAP1_1.5h	0.215317852
6.017614832	1.435479017	-0.179441779	Digoxin_GAP1_1.5h	0.138830984
22.52990112	-0.769690276	0.164035015	Quetiapine_hemifumarate_GAP1_1.5h	0.123824057
828.0685409	-3.571933871	0.037388326	Suloctidil_GAP1_1.5h	0.134632941
8.200039901	3.304762786	0.193551801	Dibenzepine_hydrochloride_GAP1_1.5h	0.086530684
207.5507106	6.091567767	-0.073383411	Cefotetan_GAP1_1.5h	0.130557584
1.362355567	0.045574469	-0.454711621	Bacampicillin_hydrochloride_GAP1_1.5h	0.134467391
22.54986488	-1.307599581	-0.16737903	Digitoxigenin_GAP1_1.5h	0.135698611
26.263709	-1.678969173	-0.196419121	Zotepine_GAP1_1.5h	0.148454376
0.937110748	1.164237174	-0.45383639	Bisacodyl_GAP1_1.5h	0.166435813
58.53842152	-1.823378257	-0.129528951	Alizapride_hydrochloride_GAP1_1.5h	0.139867656
7.26E+18	88615.31469	7.74E-06	Hydroxytacrine_maleate_(R,S)_GAP1_1.5h	0.092576827
2.771142229	1.168901877	-0.286822258	Tropisetron_hydrochloride_GAP1_1.5h	0.127781527
135.2467778	-2.864046641	0.085500079	Cyanocobalamin_GAP1_1.5h	0.159955243
0.983984814	-0.060987875	0.578489819	Estradiol-17_beta_GAP1_1.5h	0.183031657
1.757548295	0.223923064	-0.368072047	Doxorubicin_hydrochloride_GAP1_1.5h	0.1235169
3.211039735	2.422766244	-0.290029585	Lamivudine_GAP1_1.5h	0.142656113
7.734380856	1.850363065	0.181674183	Thyroxine_(L)_GAP1_1.5h	0.104606965
53.71006093	2.86401164	0.07693985	Cephalosporanic_acid,_7-amino_GAP1_1.5h	0.161914496
0.898463498	-0.296504096	0.640286788	Carbimazole_GAP1_1.5h	0.191312512
4.99506E+14	1685.857739	1.62E-05	Vatalanib_GAP1_1.5h	0.092969058
6.923042367	-0.084338395	-0.260352769	Cefixime_GAP1_1.5h	0.183201883
0.406025867	1.689364056	-0.531316552	Meclocycline_sulfosalicylate_GAP1_1.5h	0.128910769
37.02782618	0.856801261	0.090532336	Amiodarone_hydrochloride_GAP1_1.5h	0.136026846
8.172381421	1.265934609	-0.179701707	Mebhydroline_1,5-naphtalenedisulfonate_GAP1_1.5h	0.089270519
0.436264833	-0.648793594	0.999750867	Pefloxacine_GAP1_1.5h	0.23905483
0.490464079	0.126021329	0.645377057	Epiandrosterone_GAP1_1.5h	0.224387387
61.19172967	6.030574024	-0.143194814	Buflomedil_hydrochloride_GAP1_1.5h	0.12797656
26.60240476	-0.421339715	-0.110555799	Carisoprodol_GAP1_1.5h	0.190146208
0.856437334	-0.847359592	0.594336378	Testosterone_propionate_GAP1_1.5h	0.269581087
4.4238529	2.339794183	0.292442152	Cisapride_GAP1_1.5h	0.335053207
8.96883167	4.470379134	0.245557669	Haloprogin_GAP1_1.5h	0.21410996
6340.413499	2.277161676	-7.66630626	Pilocarpine_nitrate_GAP1_1.5h	0.158553613
9.866165791	2.543205109	0.173395642	Biotin_GAP1_1.5h	0.222904037
7.905311383	1.61105624	0.179317038	Progesterone_GAP1_1.5h	0.149095262
1.610472142	1.960108954	-0.330689097	Carteolol_hydrochloride_GAP1_1.5h	0.100649922
1.118326064	1.140431098	0.569749486	Stanozolol_GAP1_1.5h	0.148070468
5.595358747	3.613226078	-0.24430777	Neostigmine_bromide_GAP1_1.5h	0.17866286
1.533819474	0.382174797	-0.505941099	Primaquine_diphosphate_GAP1_1.5h	0.244014849
2.629865954	0.610802631	0.367017328	Idebenone_GAP1_1.5h	0.121347293
3.136125127	0.323021137	-0.325083235	Pepstatin_A_GAP1_1.5h	0.181859924
323.990144	-4.01396142	-0.072687366	Carbarsone_GAP1_1.5h	0.145828594
9354.411823	-4.631817849	0.017261818	Hydrocortisone_base_GAP1_1.5h	0.129894976
2.017748266	-0.03122449	0.45251799	Modafinil_GAP1_1.5h	0.167814954
9.444378311	3.357079386	0.179620896	Corticosterone_GAP1_1.5h	0.16444167
387.3940426	3.188166497	-5.119465701	Cefadroxil_GAP1_1.5h	0.135466263
6.068047291	2.203730366	-0.224361777	Raclopride_GAP1_1.5h	0.205046639
2.608342394	0.619784439	-0.354472372	Closantel_GAP1_1.5h	0.192518947
6.522351331	1.802174666	0.219794977	Amlodipine_GAP1_1.5h	0.142072029
7.79388917	0.871993626	0.22280544	Calcipotriene_GAP1_1.5h	0.131754183
3.458636718	1.04851836	0.234543314	Butoconazole_nitrate_GAP1_1.5h	0.187819764
0.639456657	2.17779512	-0.488871473	Rifapentine_GAP1_1.5h	0.264906836
4085.965476	14.38328111	0.052197247	Linezolid_GAP1_1.5h	0.154562419
6.287004595	2.698546921	0.238101088	Metrizamide_GAP1_1.5h	0.116016574
16.13940631	0.703440401	0.125149733	Itopride_GAP1_1.5h	0.136296339
5.82716391	1.561696794	-0.215527394	Cyclosporin_A_GAP1_1.5h	0.087844947
2.111550009	2.249771217	-0.447089448	Ceforanide_GAP1_1.5h	0.122473233
16.74433266	0.30233321	-0.143062246	Tosufloxacin_hydrochloride_GAP1_1.5h	0.089532974
113.4212366	5.397425735	0.09136494	Cyclobenzaprine_hydrochloride_GAP1_1.5h	0.084903654
1.531860782	3.957287405	0.594243194	Brompheniramine_maleate_GAP1_1.5h	0.185215629
911.4209879	9.391316581	0.067859889	Niridazole_GAP1_1.5h	0.341536214
0.738283102	0.534438202	-0.618918821	Adamantamine_fumarate_GAP1_1.5h	0.102995016
2.914193918	1.511253063	0.255551083	Clobutinol_hydrochloride_GAP1_1.5h	0.168396865
1.269600575	-0.353896304	-0.586825355	Amphotericin_B_GAP1_1.5h	0.193032406
12.37218499	3.031674218	0.161509677	Delavirdine_GAP1_1.5h	0.109049711
3436.688308	11.11471154	-0.048257244	Erlotinib_GAP1_1.5h	0.185722953
2.116442625	1.297417617	-0.380159093	Amifostine_GAP1_1.5h	0.063099699
7.145707727	0.097128177	0.223751447	Butalbital_GAP1_1.5h	0.149507977
2.569599866	1.455982878	0.274085986	Felodipine_GAP1_1.5h	0.237061527
41.47853237	1.778610996	0.098394877	Roxatidine_Acetate_hydrochloride_GAP1_1.5h	0.114052238
17.19019357	-1.663811811	-0.204207038	Dinoprost_trometamol_GAP1_1.5h	0.133222411
3.582166126	2.794828071	-0.318722036	Chicago_sky_blue_6B_GAP1_1.5h	0.179102271
257.5218224	-3.516918605	-0.079910287	Oxcarbazepine_GAP1_1.5h	0.163807668
1.637967385	0.621861087	0.469836201	Androsterone_GAP1_1.5h	0.239644671
9.735897897	0.808785983	-0.201114148	Dicloxacillin_sodium_salt_hydrate_GAP1_1.5h	0.095041937
1.839473557	-0.245947365	-0.473547562	Valacyclovir_hydrochloride_GAP1_1.5h	0.154317082
19.57288426	0.382178942	-0.113686681	Meclozine_dihydrochloride_GAP1_1.5h	0.216972079
4278763.329	69.73934682	0.008262309	Biperiden_hydrochloride_GAP1_1.5h	0.209080338
1.872921377	1.56791615	0.541923052	Cefotiam_hydrochloride_GAP1_1.5h	0.179593515
0.671687309	-0.14027103	-0.659016357	Tetramisole_hydrochloride_GAP1_1.5h	0.093338292
11.99720975	3.053984881	0.189585503	Pregnenolone_GAP1_1.5h	0.344646964
4548.637961	-5.764381399	0.027669479	Tenoxicam_GAP1_1.5h	0.140370652
0.553704237	2.865985968	0.567883323	Ciclopirox_ethanolamine_GAP1_1.5h	0.167366104
3.213044043	0.917747761	0.321732273	Lofexidine_GAP1_1.5h	0.401987308
1.985368622	1.042010116	-0.376053299	Ethamivan_GAP1_1.5h	0.151936287
11.45054996	2.392499582	0.169286759	DO_897/99_GAP1_1.5h	0.260703791
363.6645159	7.261456185	0.071664284	Omeprazole_GAP1_1.5h	0.164580016
3287822.092	50.66670308	0.005925583	Sisomicin_sulfate_GAP1_1.5h	0.113393582
7.193737501	-0.377152963	-0.212029308	Phenindione_GAP1_1.5h	0.15811037
1.802E+12	-1.028028154	-16.04938594	Phenacetin_GAP1_1.5h	0.191784536
4.630050992	2.369657813	0.221826572	Miglitol_GAP1_1.5h	0.148965246
217286.4089	15.64600154	-0.00724608	Thiocolchicoside_GAP1_1.5h	0.048049185
581.6610771	8.798803154	0.07504066	Norcyclobenzaprine_GAP1_1.5h	0.142214675
854.325375	-0.980624322	-5.023498127	Nystatine_GAP1_1.5h	0.196490838
0.926857735	-0.155344962	1.065730902	Iohexol_GAP1_1.5h	0.174364549
0.565134501	1.168416873	-0.612086631	Tiaprofenic_acid_GAP1_1.5h	0.114580677
19.80588682	-1.041493989	-0.156739301	Benperidol_GAP1_1.5h	0.17916353
0.965904189	0.506446093	0.478791312	Dosulepin_hydrochloride_GAP1_1.5h	0.196577913
28.63691739	1.944386148	0.108305883	Molsidomine_GAP1_1.5h	0.140650959
29.67651257	2.503606399	0.108746754	Nifuroxazide_GAP1_1.5h	0.08697772
30.72837569	-2.298449997	0.174492748	Tiabendazole_GAP1_1.5h	0.272280639
2.053441612	1.18585625	0.282746238	Pentamidine_isethionate_GAP1_1.5h	0.149037844
2032.178115	10.01264607	0.042059858	Propylthiouracil_GAP1_1.5h	0.211513679
2.872084896	0.643151192	0.311179602	Probenecid_GAP1_1.5h	0.175577895
1.994722115	0.240910705	0.323282168	Thiostrepton_GAP1_1.5h	0.233145809
269.0591614	-3.968111807	0.07165275	Rifampicin_GAP1_1.5h	0.170018933
0.437000921	1.864096952	-0.549671461	(S)-(-)-Atenolol_GAP1_1.5h	0.198592009
33.44550927	-0.783228936	-0.156074093	Acenocoumarol_GAP1_1.5h	0.098346917
6.255351584	0.420108622	0.204387385	Fluoxetine_hydrochloride_GAP1_1.5h	0.258807688
226.902642	5.758017858	-0.067031053	Hexetidine_GAP1_1.5h	0.230290235
7.434338183	1.406148993	-0.219315702	Rofecoxib_GAP1_1.5h	0.175622195
17.57882888	2.84590207	0.155926055	Sulfasalazine_GAP1_1.5h	0.043376061
7.108497364	2.563353634	-0.182744345	Betahistine_mesylate_GAP1_1.5h	0.174323917
29.68591688	2.76783036	-0.097744549	Mirtazapine_GAP1_1.5h	0.152840832
1.13753313	-0.217022005	-0.789129716	Grepafloxacin_GAP1_1.5h	0.205150559
1.832154742	3.383878122	-0.37229743	Methoxamine_hydrochloride_GAP1_1.5h	0.167841722
201.0757783	-5.135621252	-0.132281552	Sibutramine_hydrochloride_GAP1_1.5h	0.150727304
120.6680753	-4.586270848	-0.140443856	Piracetam_GAP1_1.5h	0.160494127
3.63157893	1.776952214	-0.24152589	Ethionamide_GAP1_1.5h	0.082013574
7.13E+17	31645.84495	1.06E-05	Cyclizine_hydrochloride_GAP1_1.5h	0.21602597
0.603921314	1.485640552	0.53762239	Nitrofural_GAP1_1.5h	0.242468134
5.804529531	0.978527	-0.265392576	Serotonin_hydrochloride_GAP1_1.5h	0.167181666
1.423796452	1.040903508	0.380687692	Trolox_GAP1_1.5h	0.188105796
10.78665087	0.062700355	0.211100159	Daunorubicin_hydrochloride_GAP1_1.5h	0.070851669
3.433344052	1.062340277	0.308187459	Artemisinin_GAP1_1.5h	0.173546434
4667.230104	-7.484282872	-0.029617136	Lovastatin_GAP1_1.5h	0.088264425
3.221277268	1.425684845	-0.258374508	Trimethadione_GAP1_1.5h	0.184907708
178.9358603	6.090574125	-0.094054492	Ceftazidime_pentahydrate_GAP1_1.5h	0.179981875
172.3598679	5.078908248	0.075895858	Imipenem_GAP1_1.5h	0.137251917
55109.55037	29.75224633	0.030895768	Dirithromycin_GAP1_1.5h	0.222377806
4.384087636	3.830092531	0.313285529	Parthenolide_GAP1_1.5h	0.154286408
1.192335935	1.215055318	0.462099851	Chloroquine_diphosphate_GAP1_1.5h	0.077783565
1.429191302	0.71440212	0.486318413	Tolazamide_GAP1_1.5h	0.146303727
168.9056361	-1.469623653	0.077291478	Trimetazidine_dihydrochloride_GAP1_1.5h	0.095349043
0.476343883	1.644265132	0.770343288	Selegiline_hydrochloride_GAP1_1.5h	0.163884984
71.32576663	4.595350788	0.100969332	Metixene_hydrochloride_GAP1_1.5h	0.19490931
11.92901688	1.31820029	-0.148477209	Cetirizine_dihydrochloride_GAP1_1.5h	0.235011318
0.813629066	1.33776193	0.449074761	Gliclazide_GAP1_1.5h	0.144614489
3102799.695	0.684518236	-13.20519673	Atovaquone_GAP1_1.5h	0.118306843
6.854598626	1.008320549	-0.200531007	Cefaclor_hydrate_GAP1_1.5h	0.22440849
109.0586161	-0.299504786	-0.064897752	Bromperidol_GAP1_1.5h	0.136479033
89.76176726	3.315360751	0.077094818	Etifenin_GAP1_1.5h	0.124016419
4737.067313	7.861419507	0.018696121	Tobramycin_GAP1_1.5h	0.10292012
6.473821687	1.259551099	0.198062296	Vancomycin_hydrochloride_GAP1_1.5h	0.149111968
487.6341323	4.837849252	-0.045703397	Budesonide_GAP1_1.5h	0.201561597
3.510457496	0.539425642	0.294618968	Metaproterenol_sulfate,_orciprenaline_sulfate_GAP1_1.5h	0.101447151
3.008666186	2.267877972	0.25970178	Pyrazinamide_GAP1_1.5h	0.164474748
38224264.89	2.065874544	-11.21173182	Pirenperone_GAP1_1.5h	0.181256772
9.202958986	0.580019254	4.193003459	Triflusal_GAP1_1.5h	0.156546517
0.932573389	2.625839639	0.457321327	Terconazole_GAP1_1.5h	0.182643484
341.6836977	7.302208075	-0.08220994	Prenylamine_lactate_GAP1_1.5h	0.139914785
2.906085701	-0.438678037	-0.360682586	Clorsulon_GAP1_1.5h	0.275275175
16496.86968	-2.113866017	0.007894295	Mesoridazine_besylate_GAP1_1.5h	0.08870168
14353.31244	9.573444037	0.012807782	Vigabatrin_hydrochloride_GAP1_1.5h	0.059872836
1.748949704	1.840620724	-0.3524781	Propafenone_hydrochloride_GAP1_1.5h	0.086234127
16.67526445	-1.040068563	-5.150179061	Iobenguane_sulfate_GAP1_1.5h	0.102233805
1.470745594	0.446096321	-0.386621938	Colistin_sulfate_GAP1_1.5h	0.099892161
44.93514301	5.075374617	0.149198044	Pyridoxine_hydrochloride_GAP1_1.5h	0.087629603
2407.110679	-8.717625352	-0.047284807	Carbidopa_GAP1_1.5h	0.108128676
333.8118817	4.342782584	-0.046697839	Zaleplon_GAP1_1.5h	0.18003761
105.23716	0.609839823	-0.046696267	Zafirlukast_GAP1_1.5h	0.184532518
1.952923621	1.680282025	0.379945727	Emedastine_GAP1_1.5h	0.11631544
5.272216168	2.450101596	0.208322504	Etofenamate_GAP1_1.5h	0.076810768
71.42979749	3.642942207	-0.075528096	Reboxetine_mesylate_GAP1_1.5h	0.275208655
6.166066609	-1.088521638	0.273375982	Itraconazole_GAP1_1.5h	0.124359526
8.747399298	-0.746797549	-0.232084904	Tranilast_GAP1_1.5h	0.20519441
3.042926718	1.13665519	-0.289449054	Loracarbef_GAP1_1.5h	0.068197416
1.17E+16	6550.141666	1.31E-05	Folic_acid_GAP1_1.5h	0.158305694
1.72099314	1.459236693	0.369065395	Pentobarbital_GAP1_1.5h	0.114614132
2.105853368	1.893432546	0.335600581	Aceclidine_Hydrochloride_GAP1_1.5h	0.205574742
3337.484369	-3.724923175	-0.022757201	Eserine_hemisulfate_salt_GAP1_1.5h	0.124210721
8.087476671	-1.296950217	0.26853641	Demecarium_bromide_GAP1_1.5h	0.195096154
12.73447725	-0.491362028	-0.175050394	Acetopromazine_maleate_salt_GAP1_1.5h	0.167147838
35.28025129	-1.578381927	-0.133449251	Diosmin_GAP1_1.5h	0.247476767
1.17219482	0.235455303	0.390222951	Racecadotril_GAP1_1.5h	0.1216663
2.918288065	0.59603107	0.307294817	Dexfenfluramine_hydrochloride_GAP1_1.5h	0.150800163
74.00425892	2.499725483	0.068055847	Mercaptopurine_GAP1_1.5h	0.119532156
1.927772134	0.615330005	-0.3019034	Tetracaine_hydrochloride_GAP1_1.5h	0.222894979
4.572037866	1.537676726	0.211135938	Diflorasone_Diacetate_GAP1_1.5h	0.157358104
6.865214409	2.950460399	-0.211220935	Fomepizole_GAP1_1.5h	0.165769211
1.249716864	1.488836355	0.409161187	Tomoxetine_hydrochloride_GAP1_1.5h	0.12972663
0.880826717	0.629941838	0.622906305	Oxibendazol_GAP1_1.5h	0.144014113
19.33913153	-0.124401029	0.145083972	Alendronate_sodium_GAP1_1.5h	0.14711311
4.643247223	-0.0931523	0.301890343	Diclofenac_sodium_GAP1_1.5h	0.308002609
788.3306771	-6.801356604	0.07009971	Troglitazone_GAP1_1.5h	0.204447281
325.4304133	6.501018097	-0.0663178	Cytarabine_GAP1_1.5h	0.146765509
49.85700186	0.828889686	-0.07131776	Aniracetam_GAP1_1.5h	0.050883087
849434.3432	37.26855681	-0.009791968	Sertindole_GAP1_1.5h	0.054600765
5.247054695	1.228271204	-3.75802373	Amisulpride_GAP1_1.5h	0.103939197
0.518030678	1.103598432	0.518760389	Quipazine_dimaleate_salt_GAP1_1.5h	0.127606695
0.937748043	0.398716947	0.515005861	Exemestane_GAP1_1.5h	0.193714443
3.534481865	2.464439404	0.272214706	Entacapone_GAP1_1.5h	0.155003766
170.8613345	5.366902386	0.071256558	Nicotinamide_GAP1_1.5h	0.127936317
189.9629882	7.936306858	0.116221031	Yohimbine_hydrochloride_GAP1_1.5h	0.18682185
4.076537877	1.027797877	-0.2421842	Eburnamonine_(-)_GAP1_1.5h	0.111375828
0.717161001	-0.060453312	-0.607212053	Etretinate_GAP1_1.5h	0.275492698
3.410352972	-0.072976934	-0.379542188	Butenafine_Hydrochloride_GAP1_1.5h	0.150024463
18.33070858	2.145470137	0.127934531	Carbadox_GAP1_1.5h	0.105180134
633.8124282	-3.961284607	-0.051739376	Lacidipine_GAP1_1.5h	0.116440425
0.429754673	2.616756303	-1.591672815	Galanthamine_hydrobromide_GAP1_1.5h	0.175793041
2321.230313	-0.833796804	-0.016828835	Alfacalcidol_GAP1_1.5h	0.109685625
6.35676451	1.093170783	0.194436023	Ropinirole_hydrochloride_GAP1_1.5h	0.204389818
5.980886683	4.502391482	-0.339139988	Fenipentol_GAP1_1.5h	0.20984622
1.154574596	1.200023024	0.388022788	Acarbose_GAP1_1.5h	0.303601625
1.588627312	0.678285393	-0.424557859	Escitalopram_oxalate_GAP1_1.5h	0.22322764
3.57815342	-0.911797021	2.472943947	Xylazine_GAP1_1.5h	0.189046055
6.191191882	-0.003637109	0.234121782	Mevastatin_GAP1_1.5h	0.111102772
7.402363021	0.873317892	-0.243390476	Voriconazole_GAP1_1.5h	0.112861152
43.14275658	-2.855818325	-0.171299972	Papaverine_hydrochloride_GAP1_1.5h	0.235048734
3.734496118	-0.460988854	0.339308235	Cilostazol_GAP1_1.5h	0.128480185
3.576359476	0.360612292	-0.262149586	Mometasone_furoate_GAP1_1.5h	0.148737349
0.933180168	1.331888234	0.352503461	Etoricoxib_GAP1_1.5h	0.196694769
5.337535935	0.518887511	0.268875283	Ipsapirone_GAP1_1.5h	0.11715628
83.62221233	3.151743228	4.296993904	Ziprasidone__Hydrochloride_GAP1_1.5h	0.115439372
237.4681268	-0.540399298	0.041452991	Acipimox_GAP1_1.5h	0.176785568
9.541199166	0.290353912	0.204353454	Tizanidine_hydrochloride_GAP1_1.5h	0.055258886
10216.31166	-9.904396284	0.028202951	Mizolastine_GAP1_1.5h	0.223122852
61.29848787	-1.42827224	0.119405597	Atropine_sulfate_monohydrate_GAP1_1.5h	0.075250611
40.22354388	-1.417990363	-0.140111133	Azelastine_hydrochloride_GAP1_1.5h	0.152785846
7.578298481	1.128759883	0.193552516	Acamprosate_calcium_GAP1_1.5h	0.169045959
5.941269525	0.391560899	0.259563866	Hydroxychloroquine_sulfate_GAP1_1.5h	0.174506531
13.84729083	-1.105745475	-0.178732052	(-)-Emtricitabine_GAP1_1.5h	0.172984823
1.372004665	0.669425797	0.42178315	Thiorphan_GAP1_1.5h	0.177055893
6.69E+18	82320.35369	8.51E-06	Temozolomide_GAP1_1.5h	0.264793888
172.758932	3.208776292	0.055532073	Celiprolol_hydrochloride_GAP1_1.5h	0.120777397
140.4301251	-2.208722224	0.10000186	Penciclovir_GAP1_1.5h	0.096882137
1.141167333	0.784508852	0.399298586	Dipivefrin_hydrochloride_GAP1_1.5h	0.152021081
0.37006385	2.469053167	-0.703070923	Benazepril_hydrochloride_GAP1_1.5h	0.240887791
76.43659272	2.250386909	0.074847807	Tenatoprazole_GAP1_1.5h	0.163491105
3.923734388	3.680198553	-0.359585368	Dacarbazine_GAP1_1.5h	0.196487639
1.68043866	2.405706112	-0.392828099	Rimantadine_Hydrochloride_GAP1_1.5h	0.173376409
1.543488853	0.3593833	-0.524197371	Argatroban_GAP1_1.5h	0.300492393
87.55746579	3.943134076	0.089295106	Dimethisoquin_hydrochloride_GAP1_1.5h	0.162076364
10.20071988	2.782958125	-0.187227234	Zopiclone_GAP1_1.5h	0.165993353
3.537704408	-0.126858783	-0.303852178	Camylofine_chlorhydrate_GAP1_1.5h	0.143693171
5.343635665	-0.514154484	0.3451872	Pyridostigmine_iodide_GAP1_1.5h	0.194996169
8.279191965	2.151660178	0.239121177	Levetiracetam_GAP1_1.5h	0.097005952
6.35512611	-0.707193177	-3.058716724	Rebamipide_GAP1_1.5h	0.26830914
0.457336783	2.286364382	0.625025036	3-alpha-Hydroxy-5-beta-androstan-17-one_GAP1_1.5h	0.303241156
1.225546049	0.749603978	0.63684665	Nalidixic_acid_sodium_salt_GAP1_1.5h	0.223800643
3.842547199	-0.641209487	-2.233102755	Tetraethylenepentamine_pentahydrochloride_GAP1_1.5h	0.179695061
44.93764474	3.057195987	-0.099753619	Oxiconazole_Nitrate_GAP1_1.5h	0.122937889
2.498911266	0.76225283	0.418243501	Benfotiamine_GAP1_1.5h	0.123147409
3.434697409	-0.554784329	-2.960740653	Diphenylpyraline_hydrochloride_GAP1_1.5h	0.036296078
199.5843161	8.18098277	-0.139056449	Ethotoin_GAP1_1.5h	0.102148921
5.730401823	0.079780412	0.240594679	N-Acetyl-DL-homocysteine_Thiolactone_GAP1_1.5h	0.10124998
0.914123075	0.404043774	0.784105259	Picrotoxinin_GAP1_1.5h	0.214864054
2314.00597	-1.260342419	-7.145788205	Flurandrenolide_GAP1_1.5h	0.111376227
5.275017522	0.289471704	-0.255027091	Mepenzolate_bromide_GAP1_1.5h	0.15723869
172553127.6	-1.497893966	-24.12654696	Halcinonide_GAP1_1.5h	0.149246135
0.895685767	2.375015482	-0.546716469	Finasteride_GAP1_1.5h	0.156027323
10.61429147	-0.29819967	0.177377797	Warfarin_GAP1_1.5h	0.163941917
1505.627962	-5.125426039	0.04790034	Benzocaine_GAP1_1.5h	0.113620905
16.70564908	3.98815223	0.164650005	Irsogladine_maleate_GAP1_1.5h	0.256657268
1282917.412	57.97805159	0.011337555	Lanatoside_C_GAP1_1.5h	0.15169963
0.548542052	1.885001991	0.68645307	Dydrogesterone_GAP1_1.5h	0.21237769
6.364354063	0.4244298	-0.234284499	Sulfabenzamide_GAP1_1.5h	0.218106055
2.214618956	0.405590186	0.378496878	Zileuton_GAP1_1.5h	0.158432655
1.465644288	0.464365558	-0.397808302	Benzamil_hydrochloride_GAP1_1.5h	0.164643065
233936.0799	28.32605732	-0.01401736	Loratadine_GAP1_1.5h	0.122394184
1.016438903	0.244238245	-0.485309256	Doxofylline_GAP1_1.5h	0.402812909
10.12380306	0.528013109	0.158398518	Avermectin_B1_GAP1_1.5h	0.115402266
438.1234103	8.491760606	0.086177643	Succinylsulfathiazole_GAP1_1.5h	0.135663618
52.12631104	0.615453535	-0.082044558	Sumatriptan_succinate_GAP1_1.5h	0.12640624
3.201857796	-1.012568824	-0.33382894	Tetrahydrozoline_hydrochloride_GAP1_1.5h	0.12757133
1115.822212	-1.160550941	-6.006882254	Ibutilide_fumarate_GAP1_1.5h	0.122025737
96.86377922	-2.118367519	-0.100566836	Irinotecan_hydrochloride_trihydrate_GAP1_1.5h	0.044215516
690.5949635	-5.059405726	-0.056554965	Zonisamide_GAP1_1.5h	0.293391384
4.661375433	1.998995363	-0.219228729	Sulmazole_GAP1_1.5h	0.137698148
17.7279898	1.611680611	-0.105400916	6-Furfurylaminopurine_GAP1_1.5h	0.201990508
133.1921142	-1.161814456	5.904418297	Suxibuzone_GAP1_1.5h	0.098237334
57.1826377	-1.546131682	-0.106403711	Hexestrol_GAP1_1.5h	0.118569857
2.38032E+11	0.155335082	17.83963747	Butylscopolammonium_(n-)_bromide_GAP1_1.5h	0.115453163
1.59468778	-0.632949348	-2.059176414	Pempidine_tartrate_GAP1_1.5h	0.025608359
4.966894529	0.040265584	-0.346189982	Tylosin_GAP1_1.5h	0.09053663
5.366914533	2.420137759	-0.231453939	Opipramol_dihydrochloride_GAP1_1.5h	0.227312458
1.58E+17	25696.75918	1.59E-05	Tazobactam_GAP1_1.5h	0.116518311
33.19168692	0.90578284	-0.087507149	Beta-Escin_GAP1_1.5h	0.127461588
84.23990736	6.569797813	0.1307472	Nilvadipine_GAP1_1.5h	0.133808299
11793673571	3.195238905	16.0415128	Sulfamerazine_GAP1_1.5h	0.083591572
0.566667455	0.211402353	-0.535559837	Venlafaxine_GAP1_1.5h	0.134944383
1.535560958	2.185071371	-1.721413259	Trihexyphenidyl-D,L_Hydrochloride_GAP1_1.5h	0.129162561
5.394638752	2.970794578	0.235881872	Trioxsalen_GAP1_1.5h	0.138664085
323.0255429	-4.052010681	-0.077856993	Sulfachloropyridazine_GAP1_1.5h	0.119152508
7.648127667	0.934253836	-0.184396392	Tigecycline_GAP1_1.5h	0.141490911
405.3329867	7.316107535	-0.071593206	Cephalothin_sodium_salt_GAP1_1.5h	0.07111314
5.402836367	0.270015976	-0.272140322	D,L-Penicillamine_GAP1_1.5h	0.100957292
977.567567	-7.20501063	-0.071393719	Acitretin_GAP1_1.5h	0.131321046
287497450.5	197.9080256	0.002989985	Citalopram_Hydrobromide_GAP1_1.5h	0.134801288
51.57932552	-0.075969136	0.095642425	Estropipate_GAP1_1.5h	0.10317389
0.869981126	0.475368098	0.521671305	Ibandronate_sodium__GAP1_1.5h	0.26584869
32.65800274	-2.242338186	-0.165534892	Glimepiride_GAP1_1.5h	0.117688224
80.41229352	-1.723839938	-0.099440214	Cefmetazole_sodium_salt_GAP1_1.5h	0.099322044
0.804245884	1.307569138	-0.494295302	Etanidazole_GAP1_1.5h	0.126285746
254.5378901	5.944544751	-0.063647179	Dipyrone_GAP1_1.5h	0.118531802
1.321659399	0.700441479	-0.447164131	Cefuroxime_sodium_salt_GAP1_1.5h	0.315818384
3.566849488	1.871671404	0.296714185	Benzethonium_chloride_GAP1_1.5h	0.198495297
9.126145312	-0.222891351	0.220822198	Oxacillin_sodium_GAP1_1.5h	0.250082923
7.480149582	3.985026324	-0.239721626	Mirabegron_GAP1_1.5h	0.099442384
5.124888788	-0.857244754	0.333327575	Flunisolide_GAP1_1.5h	0.179611083
304121825.4	-0.875405864	-12.37502944	Pramoxine_hydrochloride_GAP1_1.5h	0.085882411
2.151580155	-0.210684153	0.325309036	Pranlukast_GAP1_1.5h	0.226532053
5.947462888	2.384175579	0.226002669	Acefylline_GAP1_1.5h	0.22311386
1.274915604	0.273493784	-0.541876031	Pinaverium_bromide_GAP1_1.5h	0.207359415
3.037721765	4.227691468	-0.458382226	Methyl_benzethonium_chloride_GAP1_1.5h	0.128418749
29.08030208	-0.438266203	-0.13301883	Promazine_hydrochloride_GAP1_1.5h	0.149469154
82.47718273	-1.934492299	0.104168216	Chlorcyclizine_hydrochloride_GAP1_1.5h	0.139741068
44.54401537	-1.219512721	0.096819344	Pranoprofen_GAP1_1.5h	0.1861927
0.532621298	0.754358429	-0.597222408	Bromopride_GAP1_1.5h	0.222419051
1.31E+20	181736.2901	-4.15E-06	Famprofazone_GAP1_1.5h	0.084022804
1.192611927	-0.499531109	-0.555090818	Gefitinib_GAP1_1.5h	0.100764414
8.234453771	-0.172528541	0.215456721	Tramadol_hydrochloride_GAP1_1.5h	0.099305647
1.998545694	0.9167745	0.347180979	Secnidazole_GAP1_1.5h	0.120649177
0.717494805	0.736338224	-0.564670511	Isosorbide_dinitrate_GAP1_1.5h	0.314043948
0.475914706	3.102357283	0.959337941	Nisoldipine_GAP1_1.5h	0.162091452
22.20170203	-1.771978268	-0.181521295	Fluorometholone_GAP1_1.5h	0.128791362
2.03315891	1.553762813	0.266271251	Thiamine_hydrochloride_GAP1_1.5h	0.295511229
3.923809815	-0.941739406	-0.346423899	Phenethicillin_potassium_salt_GAP1_1.5h	0.059240591
1.868819031	2.598394168	0.44574159	Methotrimeprazine_maleat_salt_GAP1_1.5h	0.089232332
87.98569838	-1.124015193	-0.100444451	Sulfamethoxypyridazine_GAP1_1.5h	0.147870797
57297.71772	24.95842789	0.027222193	Medrysone_GAP1_1.5h	0.109109904
353.9067194	0.833200639	-0.02888242	Metoprolol-(+,-)_(+)-tartrate_salt_GAP1_1.5h	0.096466325
563.1703512	3.383610747	-0.028151646	Flunixin_meglumine_GAP1_1.5h	0.117605738
3.936428038	1.772874039	0.210477402	Guanadrel_sulfate_GAP1_1.5h	0.176469998
1.67222036	0.928651584	-0.407226669	Spiramycin_GAP1_1.5h	0.155570926
153.8790162	-2.967502209	0.099427886	Zomepirac_sodium_salt_GAP1_1.5h	0.126649388
0.539344472	0.719532758	-0.628608544	Sulfamethazine_sodium_salt_GAP1_1.5h	0.121662932
3920.744577	-5.159944927	-0.02311031	Folinic_acid_calcium_salt_GAP1_1.5h	0.089532653
2.941190633	2.181096791	0.299765928	Cycloheximide_GAP1_1.5h	0.23627103
14.76016155	3.427041695	0.167441541	Levonordefrin_GAP1_1.5h	0.078752039
1.953987008	1.0817745	-0.308409553	Isoetharine_mesylate_salt_GAP1_1.5h	0.105039628
42.31593874	-1.632047751	0.132964956	Norgestrel-(-)-D_GAP1_1.5h	0.13975465
7.14E+16	24627.88964	-2.36E-05	Sulfameter_GAP1_1.5h	0.136237695
1.59468778	-0.632949348	-2.059176414	Tinidazole_GAP1_1.5h	0.025608359
60.31434714	2.214034604	0.071817819	Chlorotrianisene_GAP1_1.5h	0.11516788
3.178682717	3.649757607	-0.303429547	Alexidine_dihydrochloride_GAP1_1.5h	0.126638326
6.391211302	0.896912664	0.266386245	(R)_-Naproxen_sodium_salt_GAP1_1.5h	0.143626595
1.447051978	0.909987606	0.456686784	Lithocholic_acid_GAP1_1.5h	0.164531088
1.59468778	-0.632949348	-2.059176414	Podophyllotoxin_GAP1_1.5h	0.025608359
73.90485451	3.06160482	0.081805067	Althiazide_GAP1_1.5h	0.149883789
0.694147093	-0.015006278	-1.135351241	Guaifenesin_GAP1_1.5h	0.198990547
0.521770635	1.538508337	-0.589507428	Phenazopyridine_hydrochloride_GAP1_1.5h	0.104051748
9.996973193	-0.409020813	-3.071133645	Flecainide_acetate_GAP1_1.5h	0.120395243
1885.678676	-3.539538724	0.027406621	Ethoxyquin_GAP1_1.5h	0.059799784
3.500283161	0.274125882	-0.272003551	Butamben_GAP1_1.5h	0.20670027
4.759425729	2.502790409	-0.230483487	Isopropamide_iodide_GAP1_1.5h	0.147505581
56.00978989	3.908352868	0.113880674	Isocarboxazid_GAP1_1.5h	0.182386527
831.5273969	4.503506432	0.029828086	Streptozotocin_GAP1_1.5h	0.087288413
1.75895884	1.154734248	-0.409870427	Cinoxacin_GAP1_1.5h	0.2927985
1.894293209	1.334724329	0.388932998	Pridinol_methanesulfonate_salt_GAP1_1.5h	0.122658668
4.453340043	0.799441678	-0.301924908	Dicumarol_GAP1_1.5h	0.11382785
24.34567057	0.914084079	0.104936559	Hexylcaine_hydrochloride_GAP1_1.5h	0.12584623
9.447334863	3.505494374	-0.210563908	Amrinone_GAP1_1.5h	0.147215377
3.839737556	0.864382816	0.237041757	Leflunomide_GAP1_1.5h	0.111613097
0.834757032	2.520966793	0.425667933	Cloperastine_hydrochloride_GAP1_1.5h	0.24754056
1.69331651	0.973241096	-0.365647472	Liranaftate_GAP1_1.5h	0.268911936
630.1300419	-2.760268992	-0.054573397	Proadifen_hydrochloride_GAP1_1.5h	0.159083601
3.638179136	3.018064585	0.269510608	Ebselen_GAP1_1.5h	0.170524773
19.50570501	1.288249291	-0.113204465	Sulfaquinoxaline_sodium_salt_GAP1_1.5h	0.175296914
1.093070056	2.47704588	-0.580079601	Piperacillin_sodium_salt_GAP1_1.5h	0.201070262
3.583050388	0.708359449	0.29957723	Meclofenoxate_hydrochloride_GAP1_1.5h	0.297502957
2.84566644	0.024083893	-0.343914054	Mephentermine_hemisulfate_GAP1_1.5h	0.051443493
0.703870355	1.480038462	0.44728676	Clofibric_acid_GAP1_1.5h	0.253657096
1.758411988	0.967854285	-0.317064517	Cefazolin_sodium_salt_GAP1_1.5h	0.166269874
0.727304684	2.878766374	-0.431869338	Terazosin_hydrochloride_GAP1_1.5h	0.145491601
19271.50645	9.571107132	-0.013374398	Alclometasone_dipropionate_GAP1_1.5h	0.11970264
5.18084161	0.356673361	0.263223962	Demeclocycline_hydrochloride_GAP1_1.5h	0.282231693
15.62278535	0.427807976	0.136847006	Drofenine_hydrochloride_GAP1_1.5h	0.131109068
2636.968376	-5.31496362	-0.031553486	Deferoxamine_mesylate_GAP1_1.5h	0.113582672
14.97617924	2.73683661	-0.176703465	Dienestrol_GAP1_1.5h	0.094368018
9.60E+18	75006.62017	-6.82E-06	Monensin_sodium_salt_GAP1_1.5h	0.191774902
3.220600052	2.440544017	-0.336147655	Sulfapyridine_GAP1_1.5h	0.156494691
44.63137005	4.866818129	-0.145328236	Methimazole_GAP1_1.5h	0.201270282
2.465326744	0.57476114	0.292324127	Sulfanilamide_GAP1_1.5h	0.175322557
27.98761871	-1.716850637	-0.169776965	Mevalonic-D,_L_acid_lactone_GAP1_1.5h	0.229214756
3.762945356	1.786824485	0.319687848	Sulfadimethoxine_GAP1_1.5h	0.076395588
0.609706282	2.900991511	0.603416453	Sulfamethizole_GAP1_1.5h	0.099110563
28.98390403	0.587931379	0.110908059	Ribostamycin_sulfate_salt_GAP1_1.5h	0.164310557
1.078174295	1.036723967	0.653007146	Diethylstilbestrol_GAP1_1.5h	0.218007339
0.254379137	2.555621731	-0.802643124	Trimetozine_GAP1_1.5h	0.099337756
3.432092813	0.894832297	-0.320223793	Isopyrin_hydrochloride_GAP1_1.5h	0.157534968
7565.743154	13.01771559	0.030022281	Fenoprofen_calcium_salt_dihydrate_GAP1_1.5h	0.161687585
38.39655892	3.206088925	0.106629139	Merbromin_GAP1_1.5h	0.144814051
657.5552838	5.39071548	0.045020916	Eucatropine_hydrochloride_GAP1_1.5h	0.108287355
0.096050631	0.171495759	0.766217152	Vidarabine_GAP1_1.5h	0.246440857
128.6390985	-2.942976443	0.114427936	Flumethasone_GAP1_1.5h	0.090384395
2.306047563	0.743459927	-0.337271899	Balsalazide_Sodium_GAP1_1.5h	0.194272992
503.0580159	-1.274680328	7.263148679	Fluocinonide_GAP1_1.5h	0.202359874
4.207159385	3.830258911	-0.329057147	Clobetasol_propionate_GAP1_1.5h	0.196850639
5.268793314	1.782574241	-0.257680707	Furaltadone_hydrochloride_GAP1_1.5h	0.149430935
0.853162419	-0.423684285	0.749095037	Propidium_iodide_GAP1_1.5h	0.219035485
111.1331578	-2.133052314	-0.089182556	Glycopyrrolate_GAP1_1.5h	0.109843074
64.8174472	-0.306743055	-0.071268277	Nadide_GAP1_1.5h	0.097358234
1.404502681	-0.598689002	0.514783414	Pipenzolate_bromide_GAP1_1.5h	0.075399401
22.28035726	2.265138464	0.127790645	Aprepitant_GAP1_1.5h	0.241310658
11.85517552	1.280146927	-3.426762695	Bendroflumethiazide_GAP1_1.5h	0.084594966
9.154136257	0.574245866	-0.183238353	Methacholine_chloride_GAP1_1.5h	0.111081502
5.121481023	3.839762686	-0.277091195	Ethopropazine_hydrochloride_GAP1_1.5h	0.261442041
2.77E+17	28445.2958	-1.14E-05	Chloropyramine_hydrochloride_GAP1_1.5h	0.215675975
47.25054241	3.603628117	0.106303167	Trimeprazine_tartrate_GAP1_1.5h	0.228596398
11.49690653	2.842305368	0.152866042	Propantheline_bromide_GAP1_1.5h	0.166304648
5.980375772	-0.584371881	-0.271328736	Methylhydantoin-5-(L)_GAP1_1.5h	0.252267562
14.69388396	1.044739887	-0.12451636	Tolmetin_sodium_salt_dihydrate_GAP1_1.5h	0.109800128
11.3079089	1.121271108	-0.149585058	Phthalylsulfathiazole_GAP1_1.5h	0.278439282
0.874530904	2.008049296	0.67266523	Furazolidone_GAP1_1.5h	0.224066396
1.637810363	3.071855149	-0.544196014	Roxithromycin_GAP1_1.5h	0.119294558
8.803366256	1.585973136	0.206673926	Zolmitriptan_GAP1_1.5h	0.215830496
6.626295409	3.814286639	-0.237157877	Bicalutamide_GAP1_1.5h	0.236603421
4.122786385	1.132656916	-0.230520894	Spectinomycin_dihydrochloride_GAP1_1.5h	0.128021959
2.266302531	-0.097845874	-0.418312612	Ciclesonide_GAP1_1.5h	0.173810013
0.595063582	1.412183008	0.788109414	Trimipramine_maleate_salt_GAP1_1.5h	0.250822166
22.89268966	5.258839128	-0.178007045	Beclomethasone_dipropionate_GAP1_1.5h	0.20938542
90.51476024	4.261864996	-0.09706385	Doxazosin_mesylate_GAP1_1.5h	0.13912461
8.337944864	-0.401797975	0.27800163	Simvastatin_GAP1_1.5h	0.168062544
34.01768149	-0.766879563	0.120669683	Novobiocin_sodium_salt_GAP1_1.5h	0.28023179
0.601744428	1.153901423	0.61126479	Piromidic_acid_GAP1_1.5h	0.160748864
1855.396457	-2.427302007	0.019211212	Ethynylestradiol_3-methyl_ether_GAP1_1.5h	0.075838437
206.1178588	-1.072700297	0.050389486	Nadolol_GAP1_1.5h	0.087307662
19560.32844	19.33089623	-0.035945375	(-)_-Levobunolol_hydrochloride_GAP1_1.5h	0.066210575
0.360023699	1.995074555	0.54336904	Moxalactam_disodium_salt_GAP1_1.5h	0.087196154
13.30419356	0.213436059	0.154514624	Indoprofen_GAP1_1.5h	0.189905378
140.6147801	4.459472239	-0.071813039	Raloxifene_hydrochloride_GAP1_1.5h	0.103008635
3695.561811	-5.727652026	-0.025054719	Suprofen_GAP1_1.5h	0.13550884
4.3771688	0.538090584	0.30204732	Methylhydantoin-5-(D)_GAP1_1.5h	0.096248712
34.46006301	0.275656082	-0.096608628	Ethaverine_hydrochloride_GAP1_1.5h	0.111829578
7496775018	260.3176246	-0.00061923	Nafcillin_sodium_salt_monohydrate_GAP1_1.5h	0.190376003
509.2907098	8.715837378	0.089279817	Scopolamine_hydrochloride_GAP1_1.5h	0.34312636
5.334196696	-0.16429914	-0.214679661	Luteolin_GAP1_1.5h	0.262692321
3.219383237	1.002070128	0.261072532	Ifosfamide_GAP1_1.5h	0.322392541
8522.696501	-5.031015239	-0.018493812	Iopamidol_GAP1_1.5h	0.190270363
5.100082646	-0.983886674	0.275982818	Cefoxitin_sodium_salt_GAP1_1.5h	0.183543159
53.22189089	4.218306566	0.107377081	Clinafloxacin_GAP1_1.5h	0.172413428
1.565273946	-0.052717246	-0.492845955	Theobromine_GAP1_1.5h	0.253746919
1.594687818	-0.632949348	2.059176286	(+)_-Levobunolol_hydrochloride_GAP1_1.5h	0.014850752
1.070388295	1.310801553	-0.423517494	Azacytidine-5_GAP1_1.5h	0.131436657
0.871994511	1.335909909	-0.543740595	Oxalamine_citrate_salt_GAP1_1.5h	0.142493813
4.464359867	0.446902683	0.250254549	Benzthiazide_GAP1_1.5h	0.050061342
9.050715083	1.278975568	0.188019779	Sulfamonomethoxine_GAP1_1.5h	0.083186893
0.320299508	0.412484217	-0.612622183	Trichlormethiazide_GAP1_1.5h	0.156375907
1.388012833	0.004292775	-0.448423145	Azlocillin_sodium_salt_GAP1_1.5h	0.134090441
73.35289363	-1.600281063	0.112306935	Dichlorphenamide_GAP1_1.5h	0.126466165
180163763.7	90.88498363	0.001282152	Equilin_GAP1_1.5h	0.240908108
44.04907084	1.06258287	-0.090302319	Pyrithyldione_GAP1_1.5h	0.132289732
24.77285481	4.784423381	-0.220169073	Acetaminophen_GAP1_1.5h	0.065083056
1.010175235	0.617015552	0.458396208	Deflazacort_GAP1_1.5h	0.080635486
0.484178869	0.330703862	2.575940721	Iodixanol_GAP1_1.5h	0.104403956
202.9667605	-1.250762864	-0.056183071	Bucladesine_sodium_salt_GAP1_1.5h	0.18883743
3.36828705	1.50802056	-0.342141814	Aminophylline_GAP1_1.5h	0.100528548
1.59468778	-0.632949348	-2.059176414	Ganciclovir_GAP1_1.5h	0.025608359
0.765166773	1.578067939	-0.787928609	Procyclidine_hydrochloride_GAP1_1.5h	0.236312642
30416.35581	11.0701293	0.012439327	Carbachol_GAP1_1.5h	0.131580284
9.338766834	-0.493080503	-0.250589348	Viloxazine_hydrochloride_GAP1_1.5h	0.201992023
72.85104294	-2.76267166	0.1589409	Carbenoxolone_disodium_salt_GAP1_1.5h	0.123600153
102.7275311	-2.033394901	-0.092054534	Amiprilose_hydrochloride_GAP1_1.5h	0.128684316
219.2198054	-5.576031418	-0.106770188	Clidinium_bromide_GAP1_1.5h	0.116327112
3.090218275	0.058952334	-0.332072338	Fosfosal_GAP1_1.5h	0.223893206
3422.987505	12.87495849	0.044736738	Nylidrin_GAP1_1.5h	0.177785422
6.033689349	-0.78707521	0.278190599	Olanzapine_GAP1_1.5h	0.248110694
12.05598432	1.426592558	-0.144835757	Gabapentin_GAP1_1.5h	0.136414286
7.34E+18	100916.77	-1.02E-05	Iocetamic_acid_GAP1_1.5h	0.253253806
0.501790392	1.995313622	-0.623264661	Theophylline_monohydrate_GAP1_1.5h	0.168847102
4.55605E+15	9047.762651	-3.47E-05	Paroxetine_Hydrochloride_GAP1_1.5h	0.090916525
11.54158692	2.933009776	0.204803477	Carbinoxamine_maleate_salt_GAP1_1.5h	0.113236664
5623.72915	13.59527811	-0.039076555	Butacaine_GAP1_1.5h	0.168843208
141.6619005	7.345839474	-0.131314111	Reserpine_GAP1_1.5h	0.245033133
4.585243145	2.110746436	-0.221953508	Fluvastatin_sodium_salt_GAP1_1.5h	0.266925991
0.255744402	1.719551291	0.812019474	Methazolamide_GAP1_1.5h	0.212651747
7.049572622	1.966341855	-0.219095669	Paromomycin_sulfate_GAP1_1.5h	0.171708278
4.817815639	0.758565138	0.263747208	Rabeprazole_Sodium_salt_GAP1_1.5h	0.144803586
13.85794773	1.09796015	0.148224617	Ioversol_GAP1_1.5h	0.086661884
2995.990771	8.087829682	0.029407524	Liothyronine_GAP1_1.5h	0.094713653
8.475629562	1.820164546	0.207055482	Sulconazole_nitrate_GAP1_1.5h	0.149990377
6941.646765	7.517308997	0.021758425	Cromolyn_disodium_salt_GAP1_1.5h	0.120566258
2.363164298	1.002271951	-0.332165113	Auranofin_GAP1_1.5h	0.19549338
14.45621352	5.100086902	0.241187742	Cefsulodin_sodium_salt_GAP1_1.5h	0.137461475
14.66026901	-0.525941795	-0.182469625	Dimethadione_GAP1_1.5h	0.058975955
3.467283521	1.312161882	0.255014783	Iopromide_GAP1_1.5h	0.172980681
11.00935529	2.986659306	0.195087902	Flucytosine_GAP1_1.5h	0.165723433
2.073090326	0.243948949	-0.505518478	Clioquinol_GAP1_1.5h	0.127526719
6.086497405	2.400525515	0.262412165	Toremifene_GAP1_1.5h	0.117038506
29.84722768	4.338931837	0.146292855	Benserazide_hydrochloride_GAP1_1.5h	0.094682069
196.0311093	7.104796327	-0.091635048	Metyrapone_GAP1_1.5h	0.118498769
0.871537373	0.610803096	-0.620859956	Megestrol_acetate_GAP1_1.5h	0.089779717
41585.06669	8.411761234	0.008790461	Nilutamide_GAP1_1.5h	0.081618024
20336.61711	17.479632	-0.022496097	Thioperamide_maleate_GAP1_1.5h	0.08863927
4.59E+20	275574.9302	-3.73E-06	2-Aminobenzenesulfonamide_GAP1_1.5h	0.081758235
22.34510538	-0.171550811	-0.140763239	Meglumine_GAP1_1.5h	0.096244836
120.8707036	-2.192736966	-0.088955831	Diacerein_GAP1_1.5h	0.087185723
1.975636397	2.195449902	-0.294848568	Allopurinol_GAP1_1.5h	0.11529427
6.937953078	1.847436871	-0.237353719	Bretylium_tosylate_GAP1_1.5h	0.094553765
6.5469273	0.40342045	-0.227563533	Dolasetron_mesilate_GAP1_1.5h	0.191861537
19.83830222	2.926890498	0.154049338	Primidone_GAP1_1.5h	0.147592678
7.35E+20	316923.8736	3.59E-06	Salmeterol_GAP1_1.5h	0.161147203
122588.1608	25.02660116	0.018601904	Nizatidine_GAP1_1.5h	0.107494446
1.069790329	1.391477328	0.481937513	S-(+)-ibuprofen_GAP1_1.5h	0.252992664
32.04732273	-2.759750735	0.247772056	Timolol_maleate_salt_GAP1_1.5h	0.064847722
697553.2053	34.94182788	0.008560641	(+)-Isoproterenol_(+)-bitartrate_salt_GAP1_1.5h	0.167124516
959.8485754	-8.072711028	-0.071148955	Abacavir_Sulfate_GAP1_1.5h	0.201170922
12094878.07	89.58901132	-0.006994012	Methylatropine_nitrate_GAP1_1.5h	0.139900022
2.263067701	3.11300401	0.32373754	Butylparaben_GAP1_1.5h	0.145272836
49.31163212	5.575896818	-0.140234402	Hymecromone_GAP1_1.5h	0.164631229
6.338524155	3.188838084	0.219893658	Nimodipine_GAP1_1.5h	0.132259876
12.90445907	1.764932329	-0.137150033	S(-)Eticlopride_hydrochloride_GAP1_1.5h	0.226776801
109.2635029	6.836143893	-0.146234821	(-)-MK_801_hydrogen_maleate_GAP1_1.5h	0.189678368
1.10E+19	76148.26069	-5.63E-06	(R)-(+)-Atenolol_GAP1_1.5h	0.110106228
123.8488691	1.439433087	0.049239013	Protriptyline_hydrochloride_GAP1_1.5h	0.051978219
83.22306904	-2.661999337	-0.115888171	Xamoterol_hemifumarate_GAP1_1.5h	0.19055395
1.281873737	-0.46560718	-0.530536256	Urapidil_hydrochloride_GAP1_1.5h	0.099683735
8.62E+16	27016.2519	-2.37E-05	Idazoxan_hydrochloride_GAP1_1.5h	0.174096765
2.677958757	0.095310002	0.349987591	Bemegride_GAP1_1.5h	0.121155457
1.928849135	0.874560771	-0.390871654	Florfenicol_GAP1_1.5h	0.126593248
0.627535781	2.185281092	0.482861197	Urosiol_GAP1_1.5h	0.30096404
3.847409625	1.736191856	-0.266189514	Rolipram_GAP1_1.5h	0.167357824
0.416892176	1.288332637	-0.740995522	Ketorolac_tromethamine_GAP1_1.5h	0.108216017
21.04830081	2.239225603	0.135994159	Phenoxybenzamine_hydrochloride_GAP1_1.5h	0.118418105
2.32514339	1.196233787	0.413118587	Dioxybenzone_GAP1_1.5h	0.138750289
3575.82281	-6.561417603	0.031362652	Crotamiton_GAP1_1.5h	0.136619458
3.812096696	0.73695937	0.323189323	Thonzonium_bromide_GAP1_1.5h	0.169901415
1.510488991	2.225096869	0.424553363	Felbinac_GAP1_1.5h	0.328085845
1.899570896	0.83649086	-0.485695502	Esmolol_hydrochloride_GAP1_1.5h	0.298264442
1.94824E+11	2.215176954	18.25423968	Flurbiprofen_GAP1_1.5h	0.21838597
18.40752501	-0.579980511	-0.151222415	Nisoxetine_hydrochloride_GAP1_1.5h	0.206170509
2169.529198	9.54739708	-0.044153663	Pralidoxime_chloride_GAP1_1.5h	0.125157915
0.540960445	1.620994914	0.704325035	Deoxycorticosterone_GAP1_1.5h	0.198813445
72.66551015	-0.854573588	0.087270733	Estrone_GAP1_1.5h	0.100751098
2920.450122	6.717732708	-0.023695761	Niacin_GAP1_1.5h	0.214054631
4.500666873	0.906638376	-0.263997154	(+,-)-Octopamine_hydrochloride_GAP1_1.5h	0.150464102
30314.82786	20.10947885	-0.025246231	Aminocaproic_acid_GAP1_1.5h	0.161323134
4.017270338	0.358604824	-0.27867134	Bephenium_hydroxynaphthoate_GAP1_1.5h	0.159330697
16.69302931	-1.975212295	-0.211978591	Flubendazol_GAP1_1.5h	0.111058982
1.092575155	-0.139181389	-0.44821976	Altretamine_GAP1_1.5h	0.084811541
454181948.2	0.044410392	-11.72415542	Fluspirilen_GAP1_1.5h	0.125205677
0.425472074	0.858201719	-0.714256233	Propofol_GAP1_1.5h	0.136831774
0.571378062	2.02980846	0.518877208	Monobenzone_GAP1_1.5h	0.311523221
86984.75375	34.22284379	0.059432541	Prazosin_hydrochloride_GAP1_1.5h	0.063009712
2.740700444	1.852080787	-0.283220899	Ethynodiol_diacetate_GAP1_1.5h	0.20410649
2910.671043	-6.342921906	-0.033738634	Bacitracin_GAP1_1.5h	0.087051639
4.23919792	0.798350283	0.262225843	Digoxigenin_GAP1_1.5h	0.141568263
40.52626331	2.038627507	0.071048202	Quinapril_hydrochloride_GAP1_1.5h	0.16438734
1.560987304	1.143889067	0.32650637	Pipemidic_acid_GAP1_1.5h	0.124853538
2.408780489	1.766811793	0.333640833	Proparacaine_hydrochloride_GAP1_1.5h	0.199629534
0.635621978	0.603461116	-1.741454844	Aminohippuric_acid_GAP1_1.5h	0.160275563
17.10576289	0.213761201	0.136942067	Cortisol_acetate_GAP1_1.5h	0.120206995
3.436710599	1.52703438	0.329796617	Nabumetone_GAP1_1.5h	0.082812443
4.022633408	0.300326318	-0.308251133	Tyloxapol_GAP1_1.5h	0.189629261
49.81433581	4.018324474	-0.108661948	Lorglumide_sodium_salt_GAP1_1.5h	0.215439514
0.839559254	1.821813494	0.576412173	Dehydroisoandosterone_3-acetate_GAP1_1.5h	0.223769552
1.352758859	0.137417626	-0.454958096	N-Acetyl-L-leucine_GAP1_1.5h	0.087008556
2.504953416	1.795218979	0.297275423	Iodipamide_GAP1_1.5h	0.152401296
15.61398885	1.956738082	-0.124355844	L(-)-vesamicol_hydrochloride_GAP1_1.5h	0.160723048
5.65E+17	40891.59951	1.20E-05	Pentetic_acid_GAP1_1.5h	0.136320318
2.112320436	0.531287758	0.370495685	Nitrendipine_GAP1_1.5h	0.177855988
81.93608558	-3.573163083	-0.14475988	Diloxanide_furoate_GAP1_1.5h	0.137799581
78.1122562	-0.335531517	-0.076375314	Adrenosterone_GAP1_1.5h	0.181471778
18654.87684	10.16198308	0.014566888	Oxybenzone_GAP1_1.5h	0.167590729
38.33282228	2.032135312	0.07975542	Promethazine_hydrochloride_GAP1_1.5h	0.152069028
7.088197394	2.361891643	0.212091415	Stavudine_GAP1_1.5h	0.121635437
448.6770673	5.912631043	0.054396391	Indatraline_hydrochloride_GAP1_1.5h	0.16961889
19.01879561	0.330388037	0.148158477	Alcuronium_chloride_GAP1_1.5h	0.077744006
1142.08917	11.0001969	-0.062972483	THIP_Hydrochloride_GAP1_1.5h	0.118111677
6.641786531	-0.246966591	0.218926436	Tribenoside_GAP1_1.5h	0.187058921
9.282546545	2.596875932	-0.220301569	Benzathine_benzylpenicillin_GAP1_1.5h	0.058764634
0.98848514	-0.500066424	-0.585838958	Arbutin_GAP1_1.5h	0.287572428
5.745715438	0.183239513	-0.291792747	Fursultiamine_Hydrochloride_GAP1_1.5h	0.142778938
15.32341675	3.854137253	-0.179730715	Methyldopate_hydrochloride_GAP1_1.5h	0.146979364
inf	2854.216715	0.249426002	Tocainide_hydrochloride_GAP1_1.5h	0
3.230182872	0.761195834	-0.275990617	Naftopidil_dihydrochloride_GAP1_1.5h	0.127566947
39.70724638	1.898761591	0.086309049	Articaine_hydrochloride_GAP1_1.5h	0.094432027
2.232037006	-0.214450311	0.427345976	Pramipexole_dihydrochloride_GAP1_1.5h	0.308132823
9.58E+17	52785.80594	1.34E-05	Torsemide_GAP1_1.5h	0.109259073
49.3929802	2.956171719	-0.098774973	Fluvoxamine_maleate_GAP1_1.5h	0.140033698
10.2531907	0.625175103	-0.193049087	Prothionamide_GAP1_1.5h	0.079271753
8.232557356	1.18371402	0.178853967	Zalcitabine_GAP1_1.5h	0.164730288
14.94946332	-1.49986421	-0.192760072	Oxfendazol_GAP1_1.5h	0.092667268
472.9894676	-3.764454175	0.060723579	Phenylbutazone_GAP1_1.5h	0.157223261
15.18524473	0.081700895	0.14741214	Isometheptene_mucate_GAP1_1.5h	0.185939064
0.88359293	0.65617357	-0.594799213	Piribedil_hydrochloride_GAP1_1.5h	0.067303624
11.84167738	1.150600394	-0.159495963	Proguanil_hydrochloride_GAP1_1.5h	0.10331589
674.0990453	-7.062057391	-0.076637202	Gabexate_mesilate_GAP1_1.5h	0.07255601
7.349087268	1.791457207	0.173688557	Zardaverine_GAP1_1.5h	0.19012105
0.609160273	1.288984865	-0.58223108	Letrozole_GAP1_1.5h	0.079120225
3.110202283	0.446288543	-0.27468528	Rimexolone_GAP1_1.5h	0.108269299
7.611142663	2.133479519	-0.19859885	Alfaxalone_GAP1_1.5h	0.128850378
0.469247237	0.163722224	-0.667890304	Molindone_hydrochloride_GAP1_1.5h	0.23508439
3.361921911	0.256619434	-0.308788714	Halofantrine_hydrochloride_GAP1_1.5h	0.193553677
4.590419418	1.11280465	0.266829163	Nifekalant_GAP1_1.5h	0.165377712
231.1266108	-1.77269209	-0.058186908	Pivampicillin_GAP1_1.5h	0.152527654
1.696367443	2.061842023	0.320165678	Gestrinone_GAP1_1.5h	0.182715101
89.53562425	-1.593713103	0.087386907	Azapropazone_GAP1_1.5h	0.15244595
1.332137384	2.597335733	-0.494130762	Risperidone_GAP1_1.5h	0.080281754
2.493909949	0.519097195	0.352253371	Ribavirin_GAP1_1.5h	0.219726469
3.510671439	1.21098762	0.260920454	Tracazolate_hydrochloride_GAP1_1.5h	0.194273453
2135393.936	49.51335307	-0.006392047	Pyrvinium_pamoate_GAP1_1.5h	0.225577523
1.463970685	3.918662213	0.560537426	Pizotifen_malate_GAP1_1.5h	0.19100616
0.886906622	0.863449693	0.530672544	Decamethonium_bromide_GAP1_1.5h	0.159080929
25.12674425	4.272220822	0.131779421	Trapidil_GAP1_1.5h	0.232335698
7.674433786	1.801291375	0.192057715	Cyclopenthiazide_GAP1_1.5h	0.070823461
9.278801916	0.53052539	-3.849145062	Isradipine_GAP1_1.5h	0.085187036
563.0600539	5.518563423	0.045586436	Meptazinol_hydrochloride_GAP1_1.5h	0.192406122
14.50177009	0.964420938	-0.130563271	Nifurtimox_GAP1_1.5h	0.157436429
2279.370121	-7.886245314	0.053457277	Remoxipride_Hydrochloride_GAP1_1.5h	0.086403203
0.639296471	1.513285403	-0.519840503	Guaiacol_GAP1_1.5h	0.163757979
0.254082835	2.517646986	0.66212931	Canrenone_GAP1_1.5h	0.34868701
1.276416476	1.203720099	0.426646062	Nomegestrol_acetate_GAP1_1.5h	0.182879803
1.041067401	0.6882808	-0.437581582	Flucloxacillin_sodium_GAP1_1.5h	0.139396519
5.081573552	-0.803109977	-0.294960734	Zuclopenthixol_dihydrochloride_GAP1_1.5h	0.067696513
8.301487258	4.004696815	-0.241623048	Ozagrel_hydrochloride_GAP1_1.5h	0.090061801
4.009134158	0.677272339	-0.254489005	Sotalol_hydrochloride_GAP1_1.5h	0.228031466
3.131555461	1.005550861	0.279935895	Pirlindole_mesylate_GAP1_1.5h	0.107180768
0.713283768	-0.393672654	-0.784579477	Moxonidine_GAP1_1.5h	0.185731238
2.426144098	2.065031971	0.28344695	Alfadolone_acetate_GAP1_1.5h	0.151064294
0.377939953	3.060257039	0.626996677	Denatonium_benzoate_GAP1_1.5h	0.175855949
3.256251717	2.521516092	0.344952004	Levocabastine_hydrochloride_GAP1_1.5h	0.181614243
17.74992502	-1.212214899	0.244265189	Etilefrine_hydrochloride_GAP1_1.5h	0.094844869
163.5746444	-5.282365318	0.122104698	Darunavir_GAP1_1.5h	0.080126339
0.687661345	0.803376415	-0.570087132	Ethamsylate_GAP1_1.5h	0.10023718
511.533995	6.127009839	-0.054885052	Methacycline_hydrochloride_GAP1_1.5h	0.133575032
0.674544461	1.830330297	-0.661322773	Nitrocaramiphen_hydrochloride_GAP1_1.5h	0.194250152
1.535160294	1.296583546	-0.368927566	Dimaprit_dihydrochloride_GAP1_1.5h	0.07520239
42.94352973	4.317768572	-0.115109045	Gliquidone_GAP1_1.5h	0.153344233
0.364542115	2.252069917	0.720655005	Nandrolone_GAP1_1.5h	0.182457516
1.1215511	1.211634347	0.419737703	Norgestimate_GAP1_1.5h	0.225179955
0.152488934	1.58121242	-1.135576879	Lodoxamide_GAP1_1.5h	0.169298249
11.05936807	-0.032260032	-0.184441133	Lymecycline_GAP1_1.5h	0.214383222
0.799969892	-0.094588298	0.846966049	Fluticasone_propionate_GAP1_1.5h	0.27637286
2.240860917	0.421111387	-0.320460382	Proscillaridin_A_GAP1_1.5h	0.182774438
1.003644228	1.383265164	-0.529120371	Pancuronium_bromide_GAP1_1.5h	0.325647377
489.0622176	-5.328895085	-0.073799283	Pronethalol_hydrochloride_GAP1_1.5h	0.12016599
9.354708281	-0.568503265	-0.24356822	Apramycin_GAP1_1.5h	0.169906647
24.36124573	-0.736041974	0.156909564	Deptropine_citrate_GAP1_1.5h	0.131027927
225.608016	-0.415922527	6.853809587	Alprostadil_GAP1_1.5h	0.142738825
1.713641289	0.298032421	-0.394788479	Chlormadinone_acetate_GAP1_1.5h	0.258961664
1.416294272	2.362708786	0.468120035	Darifenacin_hydrobromide_GAP1_1.5h	0.096612101
4.66242109	1.32784535	0.211263259	Sertraline_GAP1_1.5h	0.046487815
14.85203173	-0.39740584	-0.144738325	Floxuridine_GAP1_1.5h	0.144998129
24514003.28	118.314502	-0.006015365	Enilconazole_GAP1_1.5h	0.128498777
4.673179561	-1.659522011	0.369369312	Memantine_Hydrochloride_GAP1_1.5h	0.186014124
317.276903	-0.156427364	0.040505852	(S)-(-)-Cycloserine_GAP1_1.5h	0.083980691
5.766369169	0.212352884	-0.270507287	Piretanide_GAP1_1.5h	0.193694046
2.15053055	2.339509833	-0.385598965	Cyclopentolate_hydrochloride_GAP1_1.5h	0.140018004
17.64656095	-0.601909953	0.158861023	Formestane_GAP1_1.5h	0.223208959
5.409541593	-0.016064336	0.267143733	Nadifloxacin_GAP1_1.5h	0.254080867
2.341815282	0.066406718	0.360867477	Spaglumic_acid_GAP1_1.5h	0.106394508
28.30710077	-1.353693287	-0.156814813	Dorzolamide_hydrochloride_GAP1_1.5h	0.212275661
64.62718454	-3.768949455	0.182463196	Ramipril_GAP1_1.5h	0.144536923
4.64613043	2.29981369	0.220003492	Imidurea_GAP1_1.5h	0.206455005
7.524462368	-1.226071354	0.288807158	Nialamide_GAP1_1.5h	0.113532957
10.93350134	1.242528322	0.182492464	Bethanechol_chloride_GAP1_1.5h	0.126947585
16.7153326	2.901980081	0.147030787	Parbendazole_GAP1_1.5h	0.151686085
0.640456944	0.110666357	-0.843132339	Naftifine_hydrochloride_GAP1_1.5h	0.18951186
3.471421918	1.092644311	-0.266645453	Propoxycaine_hydrochloride_GAP1_1.5h	0.148774879
3.111250727	0.535086575	0.296704667	Saquinavir_mesylate_GAP1_1.5h	0.152963059
4.559492278	2.610624504	-0.33229719	(+,-)-Synephrine_GAP1_1.5h	0.11818743
42.82088255	3.804933275	0.106371751	(S)-propranolol_hydrochloride_GAP1_1.5h	0.214417963
2.186644413	1.441169744	-0.367091214	(-)-Eseroline_fumarate_salt_GAP1_1.5h	0.164474718
603.792541	7.423390785	-0.050551001	Penbutolol_sulfate_GAP1_1.5h	0.117970199
1294.71173	-6.257638322	0.044476593	Ronidazole_GAP1_1.5h	0.175838802
17.59552489	2.347391669	-0.13236694	Methiazole_GAP1_1.5h	0.134955303
1.895568163	-1.009566438	-0.567920861	Methantheline_bromide_GAP1_1.5h	0.132522035
8.245327268	2.764271682	0.157893578	Oxprenolol_hydrochloride_GAP1_1.5h	0.180188303
21.50941813	0.541529629	-0.119532733	Repaglinide_GAP1_1.5h	0.190593577
2.48E+17	30839.19331	1.21E-05	Methicillin_sodium_GAP1_1.5h	0.199060241
2.219741728	1.589252137	-0.372238481	Sertaconazole_nitrate_GAP1_1.5h	0.332054959
423.2759146	-0.356649738	-0.035307756	Fexofenadine_hydrochloride_GAP1_1.5h	0.11456611
25.16511991	-2.457819595	-0.199244426	Quinethazone_GAP1_1.5h	0.181597005
7116.076019	-7.477714815	-0.027060722	Topiramate_GAP1_1.5h	0.186653427
31.14419132	3.484396319	0.127297544	Meropenem_GAP1_1.5h	0.113710596
1.563938388	2.051976997	0.396221704	Toltrazuril_GAP1_1.5h	0.180306804
7.242657178	2.105804906	-0.214834369	Cyproterone_acetate_GAP1_1.5h	0.147565393
250663852.3	-1.498519401	-24.36078595	Piperacetazine_GAP1_1.5h	0.154426162
9.57774871	1.755707176	-0.205351704	(R)-Propranolol_hydrochloride_GAP1_1.5h	0.177689394
5.393853965	2.111067228	0.25795977	Pivmecillinam_hydrochloride_GAP1_1.5h	0.175599271
1022.081017	-5.552624582	-0.04546466	Oxyphenbutazone_GAP1_1.5h	0.089992545
31.22697081	1.817414616	-0.095461824	Levopropoxyphene_napsylate_GAP1_1.5h	0.091047224
1.256174346	1.430849213	0.450755127	Mecamylamine_hydrochloride_GAP1_1.5h	0.222974086
49.88647855	1.312654159	0.068816107	Vorinostat_GAP1_1.5h	0.09410795
1.092701338	0.741808257	-0.502576113	Trifluridine_GAP1_1.5h	0.12562896
40640704.1	96.85966024	-0.00388912	Clocortolone_pivalate_GAP1_1.5h	0.146795195
96.71123268	4.931277378	-0.098005988	Sulfadoxine_GAP1_1.5h	0.084552783
0.360525916	-0.057004836	-0.951908653	Milrinone_GAP1_1.5h	0.178677032
3.961101567	2.260926641	-0.245703325	Piperidolate_hydrochloride_GAP1_1.5h	0.19628889
86.62229745	-3.702874331	0.14341333	Ticarcillin_sodium_GAP1_1.5h	0.188501706
1.538419921	3.068078838	-0.354400238	Levalbuterol_hydrochloride_GAP1_1.5h	0.119267081
3.898364682	0.072678979	0.266962575	Ranolazine_GAP1_1.5h	0.248579397
9.234383979	2.847304142	0.198315805	Misoprostol_GAP1_1.5h	0.270265938
224.2721914	7.238319473	0.106730276	Azaperone_GAP1_1.5h	0.091708876
1.82721872	0.586360423	-2.393874992	Perindopril_GAP1_1.5h	0.140200262
3.13821192	3.254437456	-0.371686448	Ioxaglic_acid__GAP1_1.5h	0.109580093
634.2950608	3.011962205	-0.025148877	Estriol_GAP1_1.5h	0.099105365
2.423811179	-1.071432714	0.406136792	Tridihexethyl_chloride_GAP1_1.5h	0.151465855
1.50E+19	114800.5648	7.73E-06	Mephenytoin_GAP1_1.5h	0.139082342
6.090602447	0.684237781	-0.214088303	Homosalate_GAP1_1.5h	0.161013928
2.081204764	0.39892279	0.449795623	Phensuximide_GAP1_1.5h	0.10002327
2.115994165	0.664969919	0.529934405	Lansoprazole_GAP1_1.5h	0.2598835
462.9423539	-5.432730737	-0.076175384	Prednicarbate_GAP1_1.5h	0.158543209
11.6436037	1.563131755	0.121686664	Cefepime_hydrochloride_GAP1_1.5h	0.120739083
2.54968825	1.38508998	-0.374507753	Verteporfin_GAP1_1.5h	0.133031445
9.194661832	3.183445455	-0.245038096	Clonixin_Lysinate_GAP1_1.5h	0.168359854
3.64E+18	54579.93232	6.63E-06	4-aminosalicylic_acid_GAP1_1.5h	0.097774572
1.085909243	2.510890139	0.471849972	Viomycin_sulfate_GAP1_1.5h	0.087399176
49.1300777	-1.665017613	-0.121267546	Benzylpenicillin_sodium_GAP1_1.5h	0.150457631
0.752532592	0.561034258	0.555547974	Procarbazine_hydrochloride_GAP1_1.5h	0.217728209
2.405315579	1.086034645	0.395573896	Iopanoic_acid_GAP1_1.5h	0.200318442
0.457732052	2.272390695	0.645799349	Oxaprozin_GAP1_1.5h	0.188416215
26.98320975	-0.950422839	0.126973529	Sarafloxacin_GAP1_1.5h	0.147321527
9.028516444	3.255354308	-0.198182904	Etomidate_GAP1_1.5h	0.288309178
509.5920773	-6.321258401	0.093591433	Ciprofibrate_GAP1_1.5h	0.136364553
6.817000424	0.34299315	-0.242655031	Mesalamine_GAP1_1.5h	0.116825337
198.9523207	7.175970568	0.085587974	Nelarabine_GAP1_1.5h	0.126580304
17879273.82	30.87478782	0.001710985	Thiethylperazine_dimalate__GAP1_1.5h	0.151990861
1.502452163	-0.726233609	-0.496528587	Moricizine_hydrochloride_GAP1_1.5h	0.128079098
39.57178259	-2.065190276	-0.15526411	(-)-Isoproterenol_hydrochloride_GAP1_1.5h	0.092246245
0.95875212	0.191134713	-0.444880168	Meprylcaine_hydrochloride__GAP1_1.5h	0.118094801
307.0055801	-5.092555626	0.085111354	D-cycloserine_GAP1_1.5h	0.156216428
5.042102797	0.610536696	0.205319098	Isosorbide_mononitrate_GAP1_1.5h	0.257729743
1.04E+16	13550.01067	-3.24E-05	Ondansetron_Hydrochloride_GAP1_1.5h	0.125063196
5.428733396	1.343232813	-0.240843447	Rifabutin_GAP1_1.5h	0.092386228
1.84E+20	203495.1785	3.59E-06	Fluocinolone_acetonide_GAP1_1.5h	0.115192888
10.41069392	4.308099895	-0.248350527	Acetylcysteine_GAP1_1.5h	0.149095226
102.6065255	0.884540265	0.05178998	Topotecan_GAP1_1.5h	0.108957136
1.701117042	-1.470484543	-0.689224626	Carvedilol_GAP1_1.5h	0.161881898
2.815899414	1.361727193	0.375697676	Fleroxacin_GAP1_1.5h	0.142303062
13363.40744	14.13984336	-0.028650092	Amcinonide_GAP1_1.5h	0.096747663
1.989011737	2.169264454	0.3334269	Bosentan_GAP1_1.5h	0.181192025
1.154450494	1.325219605	-0.497101528	Sulbactam_GAP1_1.5h	0.336859165
1.501654647	2.942555658	-0.401962046	Cefdinir_GAP1_1.5h	0.160384154
43367.4454	29.72575275	-0.05304146	Anthralin_GAP1_1.5h	0.117050052
0.499641205	0.648529896	0.461813181	Sildenafil_GAP1_1.5h	0.259209731
12.27083491	1.274757989	0.170386464	Lamotrigine_GAP1_1.5h	0.09788494
9.759697548	0.612237371	0.153414526	Olopatadine_hydrochloride_GAP1_1.5h	0.200306483
10.49954504	3.591795899	-0.217249072	Atorvastatin_GAP1_1.5h	0.126019809
12.34545279	1.149007008	-0.164170185	Mepivacaine_hydrochloride_GAP1_1.5h	0.151408062
3.45E+20	270360.0893	-4.39E-06	Docetaxel_GAP1_1.5h	0.122161871
1194.909166	-7.868131788	0.067045458	Ibudilast_GAP1_1.5h	0.218989585
9268.096172	-8.427481044	-0.025043631	Olmesartan_GAP1_1.5h	0.089419759
3402.688451	-7.78617292	-0.036932323	Fluconazole_GAP1_1.5h	0.22523475
1.408510714	-0.293673281	-0.533597185	Doxycycline_hydrochloride_GAP1_1.5h	0.325586501
17841.60821	10.46478816	-0.019396989	Candesartan_GAP1_1.5h	0.131073249
0.898113844	1.357034404	-0.482331498	Racepinephrine_hydrochloride_GAP1_1.5h	0.213625456
11.19810683	1.263868991	-0.15920038	Tulobuterol_GAP1_1.5h	0.18676639
322.3057885	-5.714340673	-0.098284875	Azithromycin_GAP1_1.5h	0.115843811
11958089.79	2.29771494	-14.52891526	Celecoxib_GAP1_1.5h	0.154550294
1.901235969	0.045062935	0.361891443	Tripelennamine_hydrochloride_GAP1_1.5h	0.234986736
2.067424962	1.960335527	0.43156734	5-fluorouracil_GAP1_1.5h	0.157136489
14.63041086	0.898810939	0.162044845	Rosiglitazone_Hydrochloride_GAP1_1.5h	0.088139607
9922.753318	12.95982912	-0.028945119	Montelukast_GAP1_1.5h	0.127318167
6.300139485	0.114570347	0.221363534	Carprofen_GAP1_1.5h	0.279545255
35.60891072	-2.349552455	-0.177143034	Dopamine_hydrochloride_GAP1_1.5h	0.217085881
60.0737135	2.487539427	-0.059499489	Enoxacin_GAP1_1.5h	0.165677293
5.082869216	2.963602137	-0.272417475	Fosinopril_GAP1_1.5h	0.145325333
0.295799669	2.367155754	0.556873593	Moxifloxacin_GAP1_1.5h	0.165786889
24.93261208	3.704579567	0.117081	Vardenafil_GAP1_1.5h	0.173229961
4.164318182	2.800132399	0.239223272	Melengestrol_acetate_GAP1_1.5h	0.082422703
41.38860445	3.126773888	0.084902724	Clarithromycin_GAP1_1.5h	0.201452492
2355931008	-0.881625241	-13.70981072	Buspirone_hydrochloride_GAP1_1.5h	0.209413264
25.08273027	-1.273051656	0.177783009	Diclazuril_GAP1_1.5h	0.160384031
59.48077539	-2.600454793	0.126591192	Bromhexine_hydrochloride_GAP1_1.5h	0.190980434
6.83436368	1.721346255	0.201287931	Acetylsalicylic_acid_GAP1_1.5h	0.113748985
1.696313516	1.358778344	0.344759365	Cilnidipine_GAP1_1.5h	0.077567556
0.444922047	1.474777199	-0.674155488	Cladribine_GAP1_1.5h	0.204897785
1.786117506	0.747331325	0.408077768	Anastrozole_GAP1_1.5h	0.190069267
56.87907346	3.846432106	-0.098206636	Methenamine_GAP1_1.5h	0.171771154
3.472869088	1.386914149	0.288979336	Ethinylestradiol_GAP1_1.5h	0.217593585
281.9814269	-2.992214507	-0.07124707	Clofibrate_GAP1_1.5h	0.092797113
1.185258656	2.11548257	0.473589704	Anethole-trithione_GAP1_1.5h	0.211746755
1.326139613	0.105678085	0.468698126	Cyclophosphamide_GAP1_1.5h	0.126975179
2.994545645	1.426925281	-0.333703149	Losartan_GAP1_1.5h	0.129966329
3043.658743	11.6478434	-0.039561214	Desloratadine_GAP1_1.5h	0.072317982
2.704118256	2.705278798	0.320620052	Hexachlorophene_GAP1_1.5h	0.217520297
2.351795258	0.962688748	0.311338461	Mesna_GAP1_1.5h	0.183551716
1.819504959	0.858302232	0.392713146	Fludarabine_GAP1_1.5h	0.26814268
2.02644E+15	6363.990134	3.09E-05	Famciclovir_GAP1_1.5h	0.106957281
908.1859846	5.796385445	-0.031658194	Gemcitabine_GAP1_1.5h	0.197819177
3.009788433	2.91996677	-0.273390285	Caffeine_GAP1_1.5h	0.179950983
7.422956567	-0.717569409	-0.207443851	Estradiol_Valerate_GAP1_1.5h	0.123537583
6429.039503	4.290969956	0.010337603	Nalmefene_hydrochloride_GAP1_1.5h	0.143519162
6.908910172	1.93275695	-0.252478386	Phentermine_hydrochloride_GAP1_1.5h	0.100687414
3.494612805	1.097364788	0.23888784	Imatinib_GAP1_1.5h	0.119119197
25.22412814	2.128244377	-0.097235115	Pravastatin_GAP1_1.5h	0.12534367
14.84588257	0.281914305	-0.143068032	Valproic_acid_GAP1_1.5h	0.265870439
6.218677433	1.348618262	0.188354667	Mitotane_GAP1_1.5h	0.249396941
2.197709755	1.121421692	0.353866796	Granisetron_GAP1_1.5h	0.248532167
0.89689526	1.857075793	-0.438145216	Rivastigmine_GAP1_1.5h	0.214435622
1838.190033	-5.72720607	-0.053918967	Telmisartan_GAP1_1.5h	0.158884611
2.287522946	0.589396209	-0.30123399	Sparfloxacin_GAP1_1.5h	0.203100093
5.262861981	3.533851807	0.268967699	Vecuronium_bromide_GAP1_1.5h	0.118092509
5.780396143	-0.377818405	-0.271886385	Clavulanate_potassium_salt_GAP1_1.5h	0.176185847
109.7889895	-1.777670184	-0.101326311	Benztropine_mesylate_GAP1_1.5h	0.129133201
21.56433651	3.32458749	0.133045006	Formoterol_fumarate_GAP1_1.5h	0.14125697
0.57416171	-0.229256645	-0.804146995	Bifonazole_GAP1_1.5h	0.142886109
13.32934524	0.528394379	-0.144230429	Rifaximin_GAP1_1.5h	0.271301948
0.708512546	0.894776812	0.665544943	Triclosan_GAP1_1.5h	0.245529599
3.970231532	3.471274376	-0.336226264	Rufloxacin_GAP1_1.5h	0.084932934
20.55574553	-1.01554635	-0.194988087	Aripiprazole_GAP1_1.5h	0.166534883
7273.838907	14.40910713	0.037556994	Imiquimod_GAP1_1.5h	0.205051834
0.6911887	1.785462472	-0.624821262	Ambrisentan_GAP1_1.5h	0.121801479
1.218094395	0.887958881	-0.511048986	Gatifloxacin_GAP1_1.5h	0.126190248
595.8764835	-0.230852105	-6.14422589	Tegafur_GAP1_1.5h	0.190491124
6582.314515	-2.506489348	0.013286691	Loteprednol_etabonate_GAP1_1.5h	0.160794164
1.460934924	0.039824135	-0.474016996	Enalaprilat_dihydrate_GAP1_1.5h	0.357031627
15.76522283	2.457422199	0.141608451	Homoveratrylamine_GAP1_1.5h	0.289522883
2.219596283	0.821954866	0.299668113	Besifloxacin_hydrochloride_GAP1_1.5h	0.35718516
1282.840615	6.176225041	-0.037585337	Ritonavir_GAP1_1.5h	0.093181682
5.738930978	0.607362753	0.199251696	Aminacrine_GAP1_1.5h	0.101395533
1.378182296	1.725777721	-0.369174305	Flumethasone_pivalate_GAP1_1.5h	0.173694079
0.90020461	0.197805874	0.520068813	Oxymetholone_GAP1_1.5h	0.292093374
4819.848276	9.251292082	-0.024285659	Tegaserod_maleate_GAP1_1.5h	0.183937851
4.723330293	2.200499552	0.231690178	Estramustine_GAP1_1.5h	0.209053503
0.618996896	-0.337393571	1.116500058	Dofetilide_GAP1_1.5h	0.190166682
119.8758159	5.384146849	-0.100796322	Clopidogrel_GAP1_1.5h	0.160281788
53.75672615	-0.518085133	-0.094719648	Trimebutine_GAP1_1.5h	0.107840678
2.337622292	-0.372717092	-0.376609258	Anagrelide_GAP1_1.5h	0.042060223
32.06516059	-1.520289559	0.145237478	Pemetrexed_disodium_GAP1_1.5h	0.161430264
375.698229	-3.992669222	0.072826816	Lofepramine_GAP1_1.5h	0.193309325
2.947197543	0.334486525	0.254987492	Silodosin_GAP1_1.5h	0.137856128
2.967723643	0.648112135	-0.249387983	Ethoxzolamide_GAP1_1.5h	0.15628697
1.856262975	0.686082765	-0.305106593	Nevirapine_GAP1_1.5h	0.259595588
22760.69084	20.20224824	-0.030394197	Cefuroxime_axetil_GAP1_1.5h	0.266141866
24.30306243	3.803293966	-0.162078311	Indinavir_sulfate_GAP1_1.5h	0.142355317
1.528440683	1.609916115	-0.376188932	Benzoxiquine_GAP1_1.5h	0.114591097
1863.180216	-6.868069124	0.049306321	Amlexanox_GAP1_1.5h	0.113589007
18.90453452	0.986679621	-0.133407334	Adapalene_GAP1_1.5h	0.076236725
0.903045087	-0.137818307	-0.585576195	Milnacipran_hydrochloride_GAP1_1.5h	0.300222425
0.775539588	-0.308900973	0.62070494	Cefpodoxime_proxetil_GAP1_1.5h	0.209876226
1.448291038	0.344347649	-0.368744184	Amorolfine_hydrochloride_GAP1_1.5h	0.261509146
7.109709031	0.682930809	-0.220554588	Pantoprazole_sodium_GAP1_1.5h	0.175289152
11.22755034	3.369544686	0.19282977	Pidotimod_GAP1_1.5h	0.114859989
21.09573888	0.619019581	-0.150892642	Valsartan_GAP1_1.5h	0.150538131
2.663925839	-0.859443459	0.410397181	Ceftibuten_GAP1_1.5h	0.24845354
1.991921455	2.91757381	0.389810923	Desonide_GAP1_1.5h	0.117732898
68.48517662	-2.74582088	-0.130299014	Perospirone_GAP1_1.5h	0.161669059
5.97882584	-0.350087155	0.258312087	(R)-Duloxetine_hydrochloride_GAP1_1.5h	0.138256817
4.380246446	1.988916955	-0.254163322	Ubenimex_GAP1_1.5h	0.205941928
20.08784821	1.834897933	-0.102610046	Latanoprost_GAP1_1.5h	0.136566458
4.47E+17	33883.87076	-1.12E-05	Fenoldopam_GAP1_1.5h	0.080069788
1.599137496	2.193974846	0.551132078	Tolterodine_tartrate_GAP1_1.5h	0.072400412
1.359757543	1.308038312	0.501404677	Ezetimibe_GAP1_1.5h	0.130003527
8.48826E+12	3.048550252	17.57315931	Ipriflavone_GAP1_1.5h	0.100696301
43.7573414	3.997267603	0.120980453	Azatadine_maleate_GAP1_1.5h	0.177619156
405.7239396	-1.744021119	-0.045943715	Benidipine_hydrochloride_GAP1_1.5h	0.12109262
9777320891	381.2601747	0.000933629	Actarit_GAP1_1.5h	0.177198188
3.99E+17	29594.28508	1.06E-05	1,8-Dihydroxyanthraquinone_GAP1_1.5h	0.07468986
12.2123646	2.119927142	-0.160249048	Nateglinide_GAP1_1.5h	0.201207063
2.759775218	-0.719790843	0.328211058	Phenprobamate_GAP1_1.5h	0.11822779
3.759888231	0.663954326	0.31363575	Terbinafine_GAP1_1.5h	0.164893842
1.478003666	-0.909009409	-1.305955708	Nitazoxanide_GAP1_1.5h	0.134724116
37.93164628	-0.749317797	-0.106749091	Doxapram_hydrochloride_GAP1_1.5h	0.121135475
26644.40016	-5.632004339	-0.010749446	Diatrizoic_acid_dihydrate_GAP1_1.5h	0.153151255
1.443092706	2.182091566	-0.344264072	Cefprozil_GAP1_1.5h	0.121025529
81.48398438	-0.681639931	-0.091659865	Avobenzone_GAP1_1.5h	0.069425922
5284.082329	-6.947452448	-0.024134786	Brimonidine_L-Tartrate_GAP1_1.5h	0.242000849
30.80809923	2.762817421	0.106162453	Palonosetron_hydrochloride_GAP1_1.5h	0.150666169
2440494705	-0.867651473	13.8235907	Valdecoxib_GAP1_1.5h	0.112549356
3.78E+18	48189.93751	4.98E-06	Felbamate_GAP1_1.5h	0.245831971
2.733423845	1.106677906	0.349020582	Altrenogest_GAP1_1.5h	0.153390609
12.02581713	-1.799785268	0.225209773	Enrofloxacin_GAP1_1.5h	0.159878577
3.821680363	0.822316632	0.307711688	Cefpiramide_GAP1_1.5h	0.094968224
3.067434331	0.761716702	-0.322214592	Nelfinavir_mesylate_GAP1_1.5h	0.331087611
524.7296034	-6.689449754	-0.086123536	Donepezil_hydrochloride_GAP1_1.5h	0.295801101
3.58131594	1.100910741	0.241165073	Rizatriptan_benzoate_GAP1_1.5h	0.176141469
17.30979832	-2.143610923	-0.220899693	Alosetron_hydrochloride_GAP1_1.5h	0.199932111
1141.492339	-4.384699984	0.045815524	Algestone_acetophenide_GAP1_1.5h	0.101697381
86987.9124	34.22271653	-0.059432774	Lomerizine_hydrochloride_GAP1_1.5h	0.070662047
10.39646289	-0.137067833	0.188233113	Triclabendazole_GAP1_1.5h	0.256176862
24.63215658	3.154934011	-0.116885636	Risedronic_acid_monohydrate_GAP1_1.5h	0.111433584
4.797114484	1.912169014	0.236265056	Raltitrexed_GAP1_1.5h	0.211830546
6.33E+19	158370.8713	-4.44E-06	Irbesartan_GAP1_1.5h	0.182500688
3.028199166	0.124366721	-0.341070067	Ampiroxicam_GAP1_1.5h	0.143616553
15.8896076	4.246679932	0.179298522	Troxipide_GAP1_1.5h	0.225855284
1.931996001	0.802311232	0.362415763	Cisatracurium_besylate_GAP1_1.5h	0.163373925
15.96801158	0.006762682	-0.155091749	Histamine_dihydrochloride_GAP1_1.5h	0.128118736
6.263187504	0.143619132	0.256570843	Tolcapone_GAP1_1.5h	0.218906965
2.265330249	1.981152255	0.320876379	Phenothiazine_GAP1_1.5h	0.116410453
0.980394026	0.20228466	0.373945771	Pregabalin_GAP1_1.5h	0.168231495
2.583507396	0.671070659	0.370368629	Zoledronic_acid_hydrate_GAP1_1.5h	0.242345987
67.79194046	2.230622781	-0.062575791	Rasagiline_GAP1_1.5h	0.12650707
11.76439813	-0.919664891	-2.998948383	Epirubicin_hydrochloride_GAP1_1.5h	0.098644913
0.456180473	2.047305312	0.610856474	Doxylamine succinate_IZH2_1.5h	0.208174143
7.934661609	3.039778163	2.860115761	Diprophylline_IZH2_1.5h	0.118189259
17.62815891	-0.584527747	0.165970177	Captopril_IZH2_1.5h	0.083539646
2.232148521	4.020784282	0.424656349	Antipyrine_IZH2_1.5h	0.453159082
12676894.44	103.528928	0.006368562	Prednisone_IZH2_1.5h	0.113055608
3.503547261	1.753216774	0.27294801	Dibucaine_IZH2_1.5h	0.242246274
110.8474667	6.547709869	0.114870541	Antipyrine, 4-hydroxy_IZH2_1.5h	0.199428648
7.478285372	-0.492901285	-0.230836851	Atracurium besylate_IZH2_1.5h	0.132684768
13.36358468	2.35009234	0.155215839	Naphazoline hydrochloride_IZH2_1.5h	0.115972221
0.820553023	3.214126762	-0.535599661	Allantoin_IZH2_1.5h	0.190592899
4.367547429	2.140464608	0.319181824	Benoxinate hydrochloride_IZH2_1.5h	0.091026511
1.77E+19	116771.0454	-8.00E-06	Hydroflumethiazide_IZH2_1.5h	0.217209815
45.5310508	6.348477835	0.178783193	Oxethazaine_IZH2_1.5h	0.33822134
1650.080669	-6.805522953	-0.054040548	Sulfaguanidine_IZH2_1.5h	0.258493914
112.5005233	-1.243153395	5.267827404	Naproxen_IZH2_1.5h	0.203531503
195955.2675	27.49058981	0.012872804	Thiamphenicol_IZH2_1.5h	0.145305116
14.85049705	5.835954238	0.33164325	Hexamethonium dibromide dihydrate_IZH2_1.5h	0.424233918
8.889039612	0.508894731	-0.168580483	Chlorpromazine hydrochloride_IZH2_1.5h	0.146581571
177.04869	2.744770902	-0.039372687	Morantel tartrate_IZH2_1.5h	0.129927316
0.498202149	1.711372663	-0.59087849	Diphenhydramine hydrochloride_IZH2_1.5h	0.175266171
3.863648311	0.107987581	-0.245611039	Mupirocin_IZH2_1.5h	0.087971547
58.42781866	-1.57029088	0.108226613	Pheniramine maleate_IZH2_1.5h	0.149733787
3.721884238	-0.830506379	0.294399859	Moxisylyte hydrochoride_IZH2_1.5h	0.341358107
6.471002914	4.510076005	0.353244503	Ethambutol dihydrochloride_IZH2_1.5h	0.272613285
1.694971762	2.487258143	-0.439302511	Isoflupredone acetate_IZH2_1.5h	0.217198152
94.99048931	-0.157584996	0.058027527	Todralazine hydrochloride_IZH2_1.5h	0.084682544
1.05E+18	41484.11922	9.43E-06	Chloramphenicol_IZH2_1.5h	0.162869942
3.13E+18	49268.80768	7.30E-06	Amyleine hydrochloride_IZH2_1.5h	0.199666094
2.169853228	0.20504587	-0.361396973	Nifedipine_IZH2_1.5h	0.215494685
19.98314061	-1.374478347	-0.18665421	Isoxsuprine hydrochloride_IZH2_1.5h	0.042449061
26.57822956	-0.585689304	0.125415023	Amitryptiline hydrochloride_IZH2_1.5h	0.145411573
4.31E+19	123279.3003	-5.02E-06	Dapsone_IZH2_1.5h	0.160161913
7.889542889	4.266555952	0.287533774	Sulfadiazine_IZH2_1.5h	0.149685542
1.285291875	2.501101943	0.523372714	Sulfacetamide sodic hydrate_IZH2_1.5h	0.136442623
4.572791196	-0.62876253	0.329017903	Triamterene_IZH2_1.5h	0.095725846
0.685367777	1.359977562	0.470210393	Niclosamide_IZH2_1.5h	0.21150306
1.969444628	1.712211585	-0.285854294	Miconazole_IZH2_1.5h	0.16355415
66.54289678	6.938458122	-0.171231559	Meticrane_IZH2_1.5h	0.266522843
12.40494945	-2.302141206	0.295775096	Diflunisal_IZH2_1.5h	0.103968469
19.09798342	-2.50339743	0.232649013	Ticlopidine hydrochloride_IZH2_1.5h	0.150056789
3.001644708	0.315210245	-0.27963003	Carbamazepine_IZH2_1.5h	0.152453258
15.83025416	-0.772503389	0.196575442	Thioridazine hydrochloride_IZH2_1.5h	0.113158973
6.008689192	3.373382905	-0.266703443	Amiloride hydrochloride dihydrate_IZH2_1.5h	0.116219024
748.4451232	-8.767754218	0.111981753	Sulpiride_IZH2_1.5h	0.148192641
3.685726574	1.989153742	0.248470859	Adiphenine hydrochloride_IZH2_1.5h	0.276411811
0.532418814	0.983896718	-0.7957771	Tolnaftate_IZH2_1.5h	0.094788929
2.509699898	1.646913689	0.29164141	Lidocaine hydrochloride_IZH2_1.5h	0.116332562
4643.91407	4.278416293	7.821663905	Minaprine dihydrochloride_IZH2_1.5h	0.070712122
11.85332384	2.375827719	0.164133466	Metformin hydrochloride_IZH2_1.5h	0.21723945
3.083153884	0.368326086	0.316259007	Isoxicam_IZH2_1.5h	0.143113175
3.82896317	2.996193369	0.255512929	Norethynodrel_IZH2_1.5h	0.160113542
123.7650789	6.53190523	0.116425122	Idoxuridine_IZH2_1.5h	0.390193735
12.75551502	1.441227319	-0.164487907	Betazole hydrochloride_IZH2_1.5h	0.214660984
16859.04526	-6.952999846	0.013004478	Triflupromazine hydrochloride_IZH2_1.5h	0.160870448
4.717313077	1.955284985	0.247297595	Cimetidine_IZH2_1.5h	0.136673081
3.54E+19	116436.6656	4.02E-06	Panthenol (D)_IZH2_1.5h	0.159612628
615.3466047	6.740009324	-0.055989324	Sulindac_IZH2_1.5h	0.100226618
18.57829728	4.995529277	-0.201576897	Procaine hydrochloride_IZH2_1.5h	0.352431534
1.851828673	1.20444185	-0.411495837	Imipramine hydrochloride_IZH2_1.5h	0.121432204
19.67201042	-0.343571883	-0.140899353	Sulfaphenazole_IZH2_1.5h	0.105592732
5.377774708	2.874980355	0.264407697	Troleandomycin_IZH2_1.5h	0.144253355
89.20491735	-1.866135029	-0.100779709	Diphemanil methylsulfate_IZH2_1.5h	0.164855373
181.0107097	-3.058995399	-0.100066374	Sulfathiazole_IZH2_1.5h	0.172211752
4.319371593	4.684075476	0.399799006	Pyrimethamine_IZH2_1.5h	0.329243528
434673657.1	148.4708477	-0.001745179	Benzonatate_IZH2_1.5h	0.135227499
2.329326741	0.826711279	0.291604227	Acebutolol hydrochloride_IZH2_1.5h	0.137873823
8959.662459	-3.012106105	0.015025902	Tolazoline hydrochloride_IZH2_1.5h	0.118560152
23.36426588	4.309269488	-0.175784056	Minoxidil_IZH2_1.5h	0.109072426
2.720585894	2.501225825	0.305688475	Mefenamic acid_IZH2_1.5h	0.104808406
8.545525186	0.288512564	-0.194032491	Azaguanine-8_IZH2_1.5h	0.075079227
13.2450997	-0.282570522	-0.159519006	Acetazolamide_IZH2_1.5h	0.134691809
4.845040582	4.736348655	-0.370002118	Heptaminol hydrochloride_IZH2_1.5h	0.301497315
600.1150984	7.629565844	-0.056038145	Homatropine hydrobromide (R,S)_IZH2_1.5h	0.097198295
7.173609604	-1.422109364	-0.259352542	Trimethobenzamide hydrochloride_IZH2_1.5h	0.186187317
7.309646538	4.202419679	0.23694088	Epirizole_IZH2_1.5h	0.25009054
2.13680033	0.901884264	-0.372127294	Amprolium hydrochloride_IZH2_1.5h	0.113464276
4.113899124	0.379682044	0.254956996	Acetohexamide_IZH2_1.5h	0.196664048
1.042956578	-0.243769173	0.456732168	Levodopa_IZH2_1.5h	0.237185301
460.7927633	5.306834292	0.04590886	Hydrochlorothiazide_IZH2_1.5h	0.215937962
7.458421978	0.924050334	-0.198636309	Dicyclomine hydrochloride_IZH2_1.5h	0.169307525
32.66681143	3.729978127	-0.131073097	Clindamycin hydrochloride_IZH2_1.5h	0.163416132
2.383055611	4.01951602	-0.410536402	Hydroxyzine dihydrochloride_IZH2_1.5h	0.283890341
2.265620311	0.285121547	-0.323906521	Chlorhexidine_IZH2_1.5h	0.238165708
79.1072693	5.814867385	-0.130185835	Isoconazole_IZH2_1.5h	0.183391352
6.519292115	2.9551218	0.206430648	Metolazone_IZH2_1.5h	0.179614293
72.67508434	6.414952986	0.140769078	Ivermectin_IZH2_1.5h	0.439945171
2.227057754	2.615740898	-0.317016872	Lynestrenol_IZH2_1.5h	0.204663141
7.980382767	-0.693279309	-0.278001178	Oxandrolone_IZH2_1.5h	0.09501487
46.91370715	2.522858545	0.076336026	Baclofen (R,S)_IZH2_1.5h	0.217770469
1.342045007	-0.485553263	0.437573746	Nicergoline_IZH2_1.5h	0.16509253
173.7264907	-4.929077979	0.112875839	Ampicillin trihydrate_IZH2_1.5h	0.090266582
2.346572389	-0.662052644	-0.363147998	Zimelidine dihydrochloride monohydrate_IZH2_1.5h	0.209043023
1.172532324	1.422293945	-0.343417497	Loperamide hydrochloride_IZH2_1.5h	0.163643131
2364872.756	4.311613128	12.36579494	Azacyclonol_IZH2_1.5h	0.161537362
0.747460718	3.013995116	-0.549828068	Josamycin_IZH2_1.5h	0.323738369
31.41859483	4.387854114	0.144365253	Dihydroergotamine tartrate_IZH2_1.5h	0.186138173
3.290082346	-0.195945449	0.309912361	Pirenzepine dihydrochloride_IZH2_1.5h	0.150195031
9.444566004	3.467835243	-0.218514288	Amfepramone hydrochloride_IZH2_1.5h	0.352672738
17.45072797	3.784070295	0.163742935	Spironolactone_IZH2_1.5h	0.115791521
3.950189756	2.288308458	-0.296427838	Busulfan_IZH2_1.5h	0.185562854
30.08796047	5.098568438	-0.177893059	Ciprofloxacin hydrochloride monohydrate_IZH2_1.5h	0.182267967
13.69370955	3.755405701	0.17876065	Chloroxine_IZH2_1.5h	0.143808407
2327.733597	8.390051188	0.035369335	Haloperidol_IZH2_1.5h	0.203841013
4.17205609	3.4490122	-0.269673853	Paclitaxel_IZH2_1.5h	0.193285946
7.805679064	4.751434523	-0.268143069	Tioconazole_IZH2_1.5h	0.259369562
1.579111325	0.816740817	0.390285604	Khellin_IZH2_1.5h	0.253617333
13.24596366	-0.392054081	0.202565005	R(-) Apomorphine hydrochloride hemihydrate_IZH2_1.5h	0.093006091
211.2177172	-3.106320487	0.100380037	Dizocilpine maleate_IZH2_1.5h	0.2455669
1458.176761	-3.438000863	-0.035032538	Canrenoic acid potassium salt_IZH2_1.5h	0.124878374
7.475715074	1.258652546	-0.176808364	Edrophonium chloride_IZH2_1.5h	0.143314615
3.065063798	-0.109177158	0.311702416	Methotrexate_IZH2_1.5h	0.084941983
4.92027775	2.596893289	0.259298734	Famotidine_IZH2_1.5h	0.192578397
0.138005081	2.295027731	0.850249201	Azathioprine_IZH2_1.5h	0.188823867
4306.318147	2.218562521	0.008748033	Naloxone hydrochloride_IZH2_1.5h	0.123284581
172.6374414	-1.9389723	-0.070361515	Cefotaxime sodium salt_IZH2_1.5h	0.145878153
4.060471722	3.84840848	0.302827449	Gentamicine sulfate_IZH2_1.5h	0.294836913
2.866141767	2.140374461	0.261200585	Naltrexone hydrochloride dihydrate_IZH2_1.5h	0.212097937
3.496177589	1.99223693	0.271722584	Nalbuphine hydrochloride_IZH2_1.5h	0.161521164
20.10508637	4.750101004	0.164035966	Tetracycline hydrochloride_IZH2_1.5h	0.171719882
12.15897057	5.506334945	0.312938007	Terfenadine_IZH2_1.5h	0.243995287
73.38585307	-1.355400991	-0.103619201	Disulfiram_IZH2_1.5h	0.125236449
0.600082516	2.395714301	-0.433443782	Dipyridamole_IZH2_1.5h	0.262527289
295048916.5	240.8748742	0.003745173	Tamoxifen citrate_IZH2_1.5h	0.234061349
50.17086708	6.042854051	-0.151311357	Triamcinolone_IZH2_1.5h	0.2407549
2.022210985	1.576094947	0.266685654	Chlorpheniramine maleate_IZH2_1.5h	0.266132271
2.999135906	0.32068384	0.295487605	Amoxapine_IZH2_1.5h	0.103900715
279.2866184	6.638778657	-0.074741757	Nomifensine maleate_IZH2_1.5h	0.130492587
3.713901668	1.743908069	-0.309795621	Dihydrostreptomycin sulfate_IZH2_1.5h	0.192071928
6.438053253	4.388347932	0.290477816	Gallamine triethiodide_IZH2_1.5h	0.356642464
9.427996583	5.553900639	-0.395513444	Moroxidine hydrochloride_IZH2_1.5h	0.407171035
12914.28107	20.14028223	0.045167788	Pindolol_IZH2_1.5h	0.177970038
19928841079	626.4535621	-0.001103395	Guanabenz acetate_IZH2_1.5h	0.106518278
2.390649362	2.618820743	0.401861697	Diltiazem hydrochloride_IZH2_1.5h	0.137021061
3.457166097	3.188300845	0.373136573	Thioproperazine dimesylate_IZH2_1.5h	0.135622225
10.59640012	-1.243063407	-0.237419152	Nocodazole_IZH2_1.5h	0.172584056
4.853148915	1.423673487	-0.248979641	Cyproheptadine hydrochloride_IZH2_1.5h	0.177652722
11.08929082	4.636306081	0.217398571	Dexamethasone acetate_IZH2_1.5h	0.272340549
1920.16059	-6.9946307	-0.056663081	Perphenazine_IZH2_1.5h	0.149608494
0.730627989	1.684409723	0.554043598	Loxapine succinate_IZH2_1.5h	0.173137836
5345.99874	4.216405469	-7.625648025	Dehydrocholic acid_IZH2_1.5h	0.164865896
13.85198104	2.505189479	-0.150350529	Neomycin sulfate_IZH2_1.5h	0.211016038
3.155113529	2.073698727	-0.318458927	Mefloquine hydrochloride_IZH2_1.5h	0.261733678
14.22034524	4.596102347	-0.202640575	Acetylsalicylsalicylic acid_IZH2_1.5h	0.243571505
46.61369937	-2.16244282	0.149935341	Mianserine hydrochloride_IZH2_1.5h	0.11713867
5.243105936	2.408358518	-0.241084909	Nicorandil_IZH2_1.5h	0.236919973
29.73106635	5.506739636	0.191638385	Chlortetracycline hydrochloride_IZH2_1.5h	0.155429335
497619923.8	185.7189538	0.0017302	Fulvestrant_IZH2_1.5h	0.150655019
3.712512276	-0.479711257	0.268089698	Didanosine_IZH2_1.5h	0.104863937
4.75296293	0.429478688	-0.285312424	Glipizide_IZH2_1.5h	0.086501468
2.09E+17	21846.33555	1.20E-05	Verapamil hydrochloride_IZH2_1.5h	0.132204446
3697.771058	15.69298397	-0.061614595	Amidopyrine_IZH2_1.5h	0.29055446
30.56909754	1.190677536	0.104047519	Danazol_IZH2_1.5h	0.14153376
13.66792438	2.952151446	0.178251087	Picotamide monohydrate_IZH2_1.5h	0.150163142
6.389057859	2.068738432	-0.184304032	Diazoxide_IZH2_1.5h	0.148698627
14.96315076	5.946363535	-0.360755985	Acyclovir_IZH2_1.5h	0.320253808
222.5787837	-0.981786763	0.058429732	Astemizole_IZH2_1.5h	0.154060715
180.1069055	1.137992738	-0.031605574	Erythromycin_IZH2_1.5h	0.184001281
6.274208252	1.896996156	0.204950213	Bromocryptine mesylate_IZH2_1.5h	0.109549967
1001.186291	-7.540674732	-0.074151318	Pioglitazone_IZH2_1.5h	0.174314826
11.5681968	2.495141218	0.148768501	Metronidazole_IZH2_1.5h	0.149315581
25.87766048	2.633557366	-0.10485402	Mebendazole_IZH2_1.5h	0.170571799
53.0223058	4.99788135	0.145153737	Fenspiride_hydrochloride_IZH2_1.5h	0.227192817
1.485988239	3.698462989	1.676660999	Xylometazoline_hydrochloride_IZH2_1.5h	0.092776895
11.52364833	2.018394136	-0.135386418	Tibolone_IZH2_1.5h	0.182586275
4.167617123	2.55598982	-0.248845509	Thalidomide_IZH2_1.5h	0.217421032
0.843962919	2.376251563	-0.553795231	Dilazep_dihydrochloride_IZH2_1.5h	0.095349925
3.361873137	2.172672896	0.259703498	Aceclofenac_IZH2_1.5h	0.231706737
1126.316721	11.44424991	0.074097908	Tolbutamide_IZH2_1.5h	0.179187495
4.37E+17	35658.95383	-1.44E-05	Ethosuximide_IZH2_1.5h	0.169305182
56.27369322	0.966548231	0.066616658	Clemizole_hydrochloride_IZH2_1.5h	0.166567447
12.68869165	-0.10573586	-0.16306775	Nimesulide_IZH2_1.5h	0.178624725
1.516020253	2.462000801	-0.370311362	Etofylline_IZH2_1.5h	0.198856034
0.48979535	1.965852179	0.728806268	Oxymetazoline_hydrochloride_IZH2_1.5h	0.105395371
19.81604843	2.84299746	0.120157003	Tranylcypromine_hydrochloride_IZH2_1.5h	0.184524182
1.55410557	2.520714016	-0.357972538	Chlorphensin_carbamate_IZH2_1.5h	0.192179277
4928.294039	11.99350282	0.035948337	Phentolamine_hydrochloride_IZH2_1.5h	0.167157676
2.73666E+14	3982.112955	-5.14E-05	Metoclopramide_monohydrochloride_IZH2_1.5h	0.099324277
230.5946454	8.236276615	-0.098145543	Tiratricol,_3,3',5-triiodothyroacetic_acid_IZH2_1.5h	0.296675433
52.96639277	-0.553421252	0.088348514	Trimethoprim__IZH2_1.5h	0.091640556
126.1745001	7.499854303	-0.123898163	Hydralazine_hydrochloride_IZH2_1.5h	0.214100965
21.08660921	-0.083004282	-0.134648757	Oxolinic_acid_IZH2_1.5h	0.10413537
1.422772523	2.272641912	-0.378604394	Scopolamin-N-oxide_hydrobromide_IZH2_1.5h	0.24472191
4.330173976	1.906532451	-0.226079941	Asenapine_maleate_IZH2_1.5h	0.272719282
2.508648656	2.629584206	-0.319314002	Carmofur_IZH2_1.5h	0.113875438
10.79016438	2.283648464	0.159084126	Flumequine_IZH2_1.5h	0.153784279
43.73820447	5.994487667	-0.171469993	Tranexamic_acid_IZH2_1.5h	0.386573461
3.100315232	2.873620472	-0.300350459	Ampyrone_IZH2_1.5h	0.210670801
5.884304809	0.92709507	0.257310008	Aminopurine,_6-benzyl_IZH2_1.5h	0.145727269
83.81423891	5.26564716	0.116077903	Tropicamide_IZH2_1.5h	0.162762268
27.61092671	5.529707775	0.208337377	Chlorzoxazone_IZH2_1.5h	0.291300399
47679.06051	20.07924575	-0.020691993	Mefexamide_hydrochloride_IZH2_1.5h	0.169786444
15.20716347	-0.576597203	0.185695669	Methocarbamol_IZH2_1.5h	0.164859285
93.80285192	6.195044892	0.110420987	Alverine_citrate_salt_IZH2_1.5h	0.237833364
34.20525842	5.692019465	-0.196900309	Midodrine_hydrochloride_IZH2_1.5h	0.165342121
13.38000556	5.1887574	0.260772356	Ketoprofen_IZH2_1.5h	0.29536022
4.096137164	1.107197389	0.209326498	Proglumide_IZH2_1.5h	0.245350997
24797286645	3.132679605	-15.62724747	Pentoxifylline_IZH2_1.5h	0.244216491
2.218403104	2.731905774	0.403687722	Salbutamol_IZH2_1.5h	0.139724839
1.9646795	3.252669789	0.410530228	Indapamide_IZH2_1.5h	0.267791705
42.12068379	1.120285243	0.080219982	Fenbufen_IZH2_1.5h	0.209833245
124.4807945	7.252129983	0.131463138	Sulfamethoxazole_IZH2_1.5h	0.242675959
49.6268283	-3.270831584	0.189724968	Antimycin_A_IZH2_1.5h	0.152666072
2455.502178	11.5178678	-0.057440431	Griseofulvin_IZH2_1.5h	0.221656949
10.45975985	0.36467908	0.167180748	Camptothecine_(S,+)_IZH2_1.5h	0.171038733
4.147753648	1.693374838	-0.218722224	Metaraminol_bitartrate_IZH2_1.5h	0.195680295
820.437218	-6.140947147	0.063309736	Levamisole_hydrochloride_IZH2_1.5h	0.145390572
11.21402108	1.827756199	-0.132403749	Pentolinium_bitartrate_IZH2_1.5h	0.137759352
5.697134846	0.829344696	0.221742375	Orphenadrine_hydrochloride_IZH2_1.5h	0.145497196
58.18809381	6.808776786	0.196256799	Ofloxacin_IZH2_1.5h	0.320853885
2.31E+18	40207.29614	-6.07E-06	Ornidazole_IZH2_1.5h	0.147902598
3560.413752	-2.975606477	-0.021857517	Phenelzine_sulfate_IZH2_1.5h	0.060657161
7.043338009	2.532935804	-0.249689025	Iproniazide_phosphate_IZH2_1.5h	0.215899465
95.91221856	-1.683755679	0.092103415	Gemfibrozil_IZH2_1.5h	0.116407169
11.95768419	5.438491103	0.306892496	Nefopam_hydrochloride_IZH2_1.5h	0.426514933
12.55945662	2.137348155	0.171186945	Flutamide_IZH2_1.5h	0.178932536
3.691815671	0.978514426	0.242703411	Pargyline_hydrochloride_IZH2_1.5h	0.081400911
7.215124575	1.054133575	-0.171438872	Fenbendazole_IZH2_1.5h	0.096334651
1884.763239	-5.034299079	-0.040155266	Tolfenamic_acid_IZH2_1.5h	0.194281636
633.6762527	-3.968219365	-0.048873978	Pyrantel_tartrate_IZH2_1.5h	0.230228229
637.0030315	-3.030056132	0.043869804	Flufenamic_acid_IZH2_1.5h	0.163399234
0.590603205	1.049234538	0.631251918	Lomefloxacin_hydrochloride_IZH2_1.5h	0.200727551
409.806201	1.662956494	-0.021462949	Meclofenamic_acid_sodium_salt_monohydrate_IZH2_1.5h	0.196256677
37.09600417	5.502223594	-0.198670132	Mephenesin_IZH2_1.5h	0.124041408
1.881314081	0.836983683	0.314865199	Phenformin_hydrochloride_IZH2_1.5h	0.180377388
8.361816084	2.194086645	-0.186093852	Cloxacillin_sodium_salt_IZH2_1.5h	0.256981122
40.6580857	-0.387127343	-0.107263787	Nifenazone_IZH2_1.5h	0.086658658
58.71650787	-2.177631239	0.125175291	Pentylenetetrazole_IZH2_1.5h	0.169538725
23.18590476	-1.198582913	-0.164676354	Hyoscyamine_(L)__IZH2_1.5h	0.087502588
1171508.575	42.79696558	0.008901828	Piroxicam_IZH2_1.5h	0.086495259
5.079973464	0.96370928	0.215451156	Norfloxacin_IZH2_1.5h	0.084472068
27.57256323	-0.958756474	-0.129821959	Nitrofurantoin_IZH2_1.5h	0.114708623
2.551849209	1.76735913	-0.344581198	Aztreonam_IZH2_1.5h	0.245456384
64.68897409	-0.116554321	-0.080912393	Prilocaine_hydrochloride_IZH2_1.5h	0.09909369
0.975040452	3.685937805	-0.731830669	Riluzole_hydrochloride_IZH2_1.5h	0.264822232
7.728712625	0.442493411	0.177548635	Mafenide_hydrochloride_IZH2_1.5h	0.194673468
42.44812873	-1.308323302	-0.131551558	Tiapride_hydrochloride_IZH2_1.5h	0.160344373
308.1749696	7.232086589	-0.089465734	Etodolac_IZH2_1.5h	0.195343365
2878.745059	9.338584489	0.0365498	Ranitidine_hydrochloride_IZH2_1.5h	0.137104226
8.929268374	2.490291895	0.17562602	Catharanthine_IZH2_1.5h	0.206470119
12484.52485	12.26903911	0.023919709	Isoniazid_IZH2_1.5h	0.165548545
26.57240601	4.778216402	0.176848985	Bufexamac_IZH2_1.5h	0.190612029
4.05291E+11	-1.02143182	-15.16684567	Guanethidine_sulfate__IZH2_1.5h	0.181378258
3.862755657	1.291725351	0.276977716	Glutethimide,_para-amino_IZH2_1.5h	0.119988192
30.7339647	3.316686658	-0.097459009	Doxepin_hydrochloride_IZH2_1.5h	0.216308978
2.131630849	0.998500368	-0.303051054	Norethindrone_IZH2_1.5h	0.200452744
52.01016414	4.722559966	0.122409499	Dyclonine_hydrochloride_IZH2_1.5h	0.173313932
103140192.3	170.0515806	0.005271809	Oxybutynin_chloride_IZH2_1.5h	0.171331091
14.98817867	2.373006337	0.142824494	Dimenhydrinate_IZH2_1.5h	0.059560468
3.917426446	3.718373153	0.288097435	Mifepristone_IZH2_1.5h	0.216555838
3.169295879	3.254870226	0.319839535	Pergolide_mesylate_IZH2_1.5h	0.150551564
142.8819031	-0.059829967	0.054929637	Antazoline_hydrochloride_IZH2_1.5h	0.103194436
4.068218302	3.801497921	2.975939025	Mebeverine_hydrochloride_IZH2_1.5h	0.148100947
12.05216401	0.361884267	0.162310382	Ethacrynic_acid_IZH2_1.5h	0.135246847
132.3709159	3.347077222	0.058400225	Clomipramine_hydrochloride_IZH2_1.5h	0.094555686
2.3620427	1.187906226	0.300004512	Glafenine_hydrochloride_IZH2_1.5h	0.112433266
6496.940997	-6.800802775	-0.024514208	Pyrilamine_maleate_IZH2_1.5h	0.169302055
9.469318063	-0.174081163	-0.175188047	Perhexiline_maleate_IZH2_1.5h	0.118743506
14.12345696	-0.524202972	0.159327773	Labetalol_hydrochloride_IZH2_1.5h	0.221085644
33.2650161	5.663950561	0.170950861	Benzydamine_hydrochloride_IZH2_1.5h	0.35031069
6581.995715	11.24580832	-0.029982458	Ifenprodil_tartrate_IZH2_1.5h	0.186125821
23.74208108	5.868697563	-0.235678653	Glibenclamide_IZH2_1.5h	0.24320268
229.0938426	-3.342986998	-0.069707044	Lincomycin_hydrochloride_IZH2_1.5h	0.110592355
9.789086173	5.380453361	-0.358316428	Mexiletine_hydrochloride_IZH2_1.5h	0.293347418
2334.396777	13.28221667	0.054930751	Acemetacin_IZH2_1.5h	0.223784838
0.404859814	1.043357337	-0.587672317	Indomethacin_IZH2_1.5h	0.195056218
32.86723015	3.281320138	-0.107048965	Niflumic_acid_IZH2_1.5h	0.208556586
31.50536897	-0.631691633	0.112006564	Chenodiol_IZH2_1.5h	0.252379604
1.029706246	2.09609173	0.342279962	Fludrocortisone_acetate_IZH2_1.5h	0.257348184
21.64096826	-0.856968033	0.18056811	Sulfinpyrazone_IZH2_1.5h	0.100080792
1.318774728	2.884621632	-0.495419446	Minocycline_hydrochloride_IZH2_1.5h	0.130403479
475.7241799	-4.915862636	0.076677997	Diphenidol_hydrochloride_IZH2_1.5h	0.228053016
11.33358673	-0.741501077	0.206580539	Diperodon_hydrochloride_IZH2_1.5h	0.118565319
176.7100414	8.299671006	0.128308981	Clofilium_tosylate_IZH2_1.5h	0.277308983
29.16048343	-0.357293471	0.133159676	Bupivacaine_hydrochloride__IZH2_1.5h	0.231045864
52.19878864	-1.78715636	-0.114829846	Pimozide_IZH2_1.5h	0.118225597
0.936619968	2.894391003	-0.457813395	Fluphenazine_dihydrochloride_IZH2_1.5h	0.115534516
77.76838128	5.364226083	-0.116971586	Trazodone_hydrochloride_IZH2_1.5h	0.179878911
31.06383956	3.528178352	-0.1147748	Trifluoperazine_dihydrochloride_IZH2_1.5h	0.15025763
4.736261188	2.219583112	-0.319162089	Albendazole_IZH2_1.5h	0.077872516
5.277443668	3.685739724	0.258437963	Fipexide_hydrochloride_IZH2_1.5h	0.282950713
5.760589776	1.247337069	0.188379988	Praziquantel_IZH2_1.5h	0.096800056
31.78058078	-1.589169351	0.156181867	Chlorothiazide_IZH2_1.5h	0.198003685
6.134052766	3.660415904	0.261221307	Fenofibrate_IZH2_1.5h	0.257967299
227.4582995	-3.83570141	0.081496401	Homochlorcyclizine_dihydrochloride_IZH2_1.5h	0.1708849
3.2712423	3.749565269	-0.300247692	Pinacidil_IZH2_1.5h	0.33863636
3.248535498	3.437106638	0.294429316	Telenzepine_dihydrochloride_IZH2_1.5h	0.109552945
0.786241986	-0.261580811	1.028395845	Isotretinoin_IZH2_1.5h	0.108936198
158.8751775	-4.523346872	0.104176913	Vincamine_IZH2_1.5h	0.130671235
8.979090238	5.218355735	-0.337773257	Dantrolene_sodium_salt__IZH2_1.5h	0.140040357
1.869867358	0.9905761	0.382490901	Cortisone_IZH2_1.5h	0.102201388
1.206117457	0.786861093	0.367370759	Amodiaquin_dihydrochloride_dihydrate_IZH2_1.5h	0.105344949
6.285244524	-1.599154534	-0.333826624	Dropropizine_(R,S)_IZH2_1.5h	0.096631782
282300.2802	27.25058731	0.012160334	Quinacrine_dihydrochloride_hydrate_IZH2_1.5h	0.246832932
5389.592725	12.67738496	-0.040912761	Vinpocetine_IZH2_1.5h	0.140144776
7.61E+18	74639.2881	6.44E-06	Fenoterol_hydrobromide_IZH2_1.5h	0.172385637
2.18902E+15	9285.600423	-4.35E-05	Clemastine_fumarate_IZH2_1.5h	0.118471124
0.750130067	2.119762125	-0.735702187	Bupropion_hydrochloride_IZH2_1.5h	0.16674604
5.449324034	3.593693592	0.26416334	Fendiline_hydrochloride_IZH2_1.5h	0.117210812
38.90219035	6.392055807	-0.195596232	Clonidine_hydrochloride_IZH2_1.5h	0.196426124
5.013527396	3.290202521	0.264556052	Triprolidine_hydrochloride_IZH2_1.5h	0.095590643
76.91451726	-0.605662525	-0.093979036	Cinnarizine_IZH2_1.5h	0.117003035
9.897181254	1.949567613	0.208721308	Bumetanide_IZH2_1.5h	0.094205072
78.34882709	6.506626757	-0.14691825	Retinoic_acid__IZH2_1.5h	0.275959064
1.295264019	0.437071335	-0.49321004	Flavoxate_hydrochloride_IZH2_1.5h	0.148922081
9.668508494	1.854153224	0.165578248	Prednisolone_IZH2_1.5h	0.128925133
27735.39667	3.812486377	-8.00368291	Oxytetracycline_dihydrate_IZH2_1.5h	0.146125235
106.6003191	4.771767701	-0.076041969	Enalapril_maleate_IZH2_1.5h	0.1718903
1.631444983	0.661348641	0.327507948	Spiperone_IZH2_1.5h	0.074696041
0.796033867	2.839573711	0.658156324	Nortriptyline_hydrochloride_IZH2_1.5h	0.230508433
2.561687455	4.136349176	0.424775327	Alprenolol_hydrochloride_IZH2_1.5h	0.232660564
68.74898455	4.031381057	0.093134685	Pimethixene_maleate_IZH2_1.5h	0.18636043
291.1733545	2.660862558	0.033018532	Lisinopril_IZH2_1.5h	0.257434131
104.4120141	3.594582598	-0.062847431	Diethylcarbamazine_citrate_IZH2_1.5h	0.158077083
1.19E+18	32435.1111	7.16E-06	Flunarizine_dihydrochloride_IZH2_1.5h	0.168785003
52.45797654	-2.357784799	-0.141803729	Disopyramide_IZH2_1.5h	0.091301706
595.9364728	-2.794768427	-0.042951042	Ethisterone_IZH2_1.5h	0.07678304
411.733636	-4.273228116	-0.064474656	Quinidine_hydrochloride_monohydrate_IZH2_1.5h	0.127895327
21.07688854	3.262456366	-0.135143608	Clotrimazole_IZH2_1.5h	0.197888825
1.697463662	1.468283475	-0.409857061	Econazole_nitrate_IZH2_1.5h	0.118543528
979806.386	39.12568744	0.008481096	Methylprednisolone,_6-alpha_IZH2_1.5h	0.118947247
2.435352138	2.242488394	-0.276456761	Amethopterin_(R,S)_IZH2_1.5h	0.135201404
3.85323E+13	3831.682047	0.000148291	Furosemide_IZH2_1.5h	0.157261741
3.350547068	2.354641328	-0.230933738	Ambroxol_hydrochloride_IZH2_1.5h	0.202792099
49.45366153	0.329335022	-0.084316468	Amikacin_hydrate_IZH2_1.5h	0.096940142
0.807332298	-0.205495076	-1.119039608	Dequalinium_dichloride_IZH2_1.5h	0.124655193
2.775357134	-0.030123468	0.336485765	Clozapine_IZH2_1.5h	0.234495262
16.90514315	5.744761572	-0.287331851	Hemicholinium_bromide_IZH2_1.5h	0.277590454
20.8927728	3.54212593	-0.169703717	Methylergometrine_maleate_IZH2_1.5h	0.072100768
0.979686845	3.735144951	-0.649128337	Mitoxantrone_dihydrochloride_IZH2_1.5h	0.322886847
1.479196306	1.564200222	-0.39794788	Nicardipine_hydrochloride_IZH2_1.5h	0.164408891
4.342134858	1.763372888	-0.23045728	Nefazodone_hydrochloride_IZH2_1.5h	0.088217055
1309.739421	3.032912274	0.021350459	Alfuzosin_hydrochloride_IZH2_1.5h	0.16660999
17.89849121	3.600929927	0.17021729	Adenosine_5'-monophosphate_monohydrate_IZH2_1.5h	0.151058226
41.41233679	-1.829969388	-0.138807499	Pemirolast_potassium_IZH2_1.5h	0.143936839
5.82E+16	12177.61241	-1.27E-05	Lidoflazine_IZH2_1.5h	0.120867405
2.828137172	3.250758762	0.28252458	Bepridil_hydrochloride__IZH2_1.5h	0.303567344
1902520.36	68.85322207	-0.012386363	Etoposide_IZH2_1.5h	0.233339655
1.24775E+15	5609.24606	-3.77E-05	Clenbuterol_hydrochloride_IZH2_1.5h	0.171644718
8.72E+17	36106.11551	9.55E-06	Nafronyl_oxalate_IZH2_1.5h	0.155133673
1157.21152	-7.880824606	-0.069074064	Chlorthalidone_IZH2_1.5h	0.100421348
2298.041319	7.683320372	0.028277273	Clebopride_maleate_IZH2_1.5h	0.151947214
6.64E+19	148765.9534	-4.25E-06	Clorgyline_hydrochloride_IZH2_1.5h	0.217124771
2158.889244	-4.938316232	-0.036967789	Clopamide_IZH2_1.5h	0.142490258
13.71772882	1.047650126	-0.135564775	Kanamycin_A_sulfate_IZH2_1.5h	0.126573866
6.791837053	1.569957362	0.185840667	Tacrine_hydrochloride_IZH2_1.5h	0.171415904
8.35E+16	22607.31766	-1.70E-05	Guanfacine_hydrochloride_IZH2_1.5h	0.125486537
0.634341772	2.654015391	-0.655113373	Tremorine_dihydrochloride_IZH2_1.5h	0.110628033
5.095349741	3.316633164	0.282163511	Ketoconazole_IZH2_1.5h	0.198702124
374.8862591	5.015638962	-0.043308574	Betaxolol_hydrochloride_IZH2_1.5h	0.26247929
43.77716125	3.976009506	-0.104579506	Colchicine_IZH2_1.5h	0.254651622
1.81745769	2.780074497	-0.356500093	Methapyrilene_hydrochloride_IZH2_1.5h	0.267890031
2.91E+17	25191.68576	1.20E-05	Zidovudine,_AZT_IZH2_1.5h	0.123682921
41.51626752	4.991931159	0.148382173	Droperidol_IZH2_1.5h	0.173756329
7.142207917	2.267493007	0.210942026	Methyldopa_(L,-)_IZH2_1.5h	0.137356358
3.01E+20	260461.5415	4.60E-06	Carbetapentane_citrate_IZH2_1.5h	0.091760203
11.46811276	-0.699791914	0.201006193	Bezafibrate_IZH2_1.5h	0.185366992
1.554393531	1.316658056	0.39901869	Zaprinast_IZH2_1.5h	0.128127829
101.9298187	-3.347915904	0.106089743	Metergoline_IZH2_1.5h	0.070473112
4.690732584	-0.576247056	0.317109238	Bambuterol_hydrochloride_IZH2_1.5h	0.203867517
4.86E+17	32217.02325	-1.31E-05	Chlormezanone_IZH2_1.5h	0.209060869
1.038015143	1.145275861	0.372766525	Bisoprolol_fumarate_IZH2_1.5h	0.252297811
1.443056205	-0.432271239	0.583179406	Hesperidin__IZH2_1.5h	0.174157417
31.84857179	3.314173193	0.144956956	Benzbromarone_IZH2_1.5h	0.058450082
2.561241629	2.371820086	0.294074499	Dextromethorphan_hydrobromide_monohydrate_IZH2_1.5h	0.118345892
11.63039025	1.99320027	-0.153199101	Chlorprothixene_hydrochloride_IZH2_1.5h	0.096317657
7.796958183	-0.159532243	-0.198632381	Practolol_IZH2_1.5h	0.147920536
192.3821025	4.920141507	-0.084575451	Ketotifen_fumarate_IZH2_1.5h	0.105011117
1.10E+19	74691.66514	5.01E-06	Thioguanosine_IZH2_1.5h	0.117858128
37.17041006	4.696245194	0.152101845	Phenylpropanolamine_hydrochloride_IZH2_1.5h	0.14107055
2.040823406	1.924192987	0.399984641	Clofazimine_IZH2_1.5h	0.160967623
95.51363115	-2.317022267	-0.112310781	Ritodrine_hydrochloride_IZH2_1.5h	0.12145623
0.697253322	1.513530655	-0.55322779	Desipramine_hydrochloride_IZH2_1.5h	0.122301418
1.944353804	2.851318579	0.373620909	Meloxicam_IZH2_1.5h	0.149938602
5244.976186	15.68092942	-0.053616636	Terbutaline_hemisulfate_IZH2_1.5h	0.323870504
3.002413452	-0.095840312	0.384695693	Procainamide_hydrochloride_IZH2_1.5h	0.108361987
27.89430475	-1.525984764	-0.150876194	Maprotiline_hydrochloride_IZH2_1.5h	0.112066077
65.54114335	-2.464389344	-0.12758662	Dobutamine_hydrochloride_IZH2_1.5h	0.124334511
1.600095691	1.384611727	-0.390763444	Clomiphene_citrate_(Z,E)_IZH2_1.5h	0.125475849
14145.54191	15.07224838	0.032798504	Oxantel_pamoate_IZH2_1.5h	0.13865968
11.7279462	-0.605097368	0.239929553	Chlorpropamide_IZH2_1.5h	0.103850334
5.611350656	1.266351313	-0.260085692	Hycanthone_IZH2_1.5h	0.201324154
8.69998073	1.364346675	0.18815842	Fusidic_acid_sodium_salt_IZH2_1.5h	0.126715614
20.29139013	5.166352358	0.199587067	Cefoperazone_dihydrate_IZH2_1.5h	0.443800276
7.83084914	4.635461434	0.277277637	Sulfisoxazole_IZH2_1.5h	0.324463658
101.9507733	6.682337722	-0.147437814	Debrisoquin_sulfate_IZH2_1.5h	0.151491925
6.413189194	-0.434375408	0.230966863	Ascorbic_acid_IZH2_1.5h	0.27870536
2.083956105	-0.274087608	0.383605312	Zoxazolamine_IZH2_1.5h	0.103736612
1.549429843	0.02134436	-0.34526836	Amoxicillin_IZH2_1.5h	0.164616017
7.574111952	1.787349415	0.168008589	Domperidone_IZH2_1.5h	0.200160656
3.811811842	4.479866469	0.370407084	Moclobemide_IZH2_1.5h	0.371917791
9886.673182	19.19112521	0.043735932	Betamethasone_IZH2_1.5h	0.312705892
2.21588417	0.760028102	0.271788336	Prochlorperazine_dimaleate_IZH2_1.5h	0.227107765
11.93232125	1.520696704	0.166295946	Probucol_IZH2_1.5h	0.150131157
8.406503341	-1.24392491	-0.248483484	Ketanserin_tartrate_hydrate_IZH2_1.5h	0.108951468
4.133424408	4.252289194	-0.337048155	GBR_12909_dihydrochloride_IZH2_1.5h	0.20374485
5.906516563	3.04259583	-0.247101766	Streptomycin_sulfate_IZH2_1.5h	0.129347185
237628.1749	26.32661902	-0.013155797	Brinzolamide_IZH2_1.5h	0.157990666
1.039083239	1.677367215	0.510594337	N6-methyladenosine_IZH2_1.5h	0.192418281
6.501795546	1.314663107	0.214952827	Benfluorex_IZH2_1.5h	0.168276174
87.61493327	4.679179049	-0.106342477	Methiothepin_maleate_IZH2_1.5h	0.093163089
1350081.609	2.813999603	10.57927875	Gabazine_bromide_IZH2_1.5h	0.077988443
2.837587106	2.227814304	-0.322730391	Fentiazac_IZH2_1.5h	0.102757582
0.953716538	2.728865936	0.482425016	Melatonin_IZH2_1.5h	0.075852117
651.2213142	0.64346179	-0.023966566	Efavirenz_IZH2_1.5h	0.103419957
126.1025139	5.65579515	0.092941221	Digoxin_IZH2_1.5h	0.123371113
1.34600144	0.825360542	-0.372055154	Quetiapine_hemifumarate_IZH2_1.5h	0.111377821
1.858917167	0.959569974	0.353415536	Suloctidil_IZH2_1.5h	0.102293754
4.56129E+15	6238.212395	2.15E-05	Dibenzepine_hydrochloride_IZH2_1.5h	0.087022668
19.7879947	4.117652009	0.159458901	Cefotetan_IZH2_1.5h	0.286105898
47.5163583	2.898321454	-0.083015689	Bacampicillin_hydrochloride_IZH2_1.5h	0.284716696
1.62460926	2.773705393	-0.371468905	Digitoxigenin_IZH2_1.5h	0.244387758
1.21147202	1.631989262	-0.685632482	Zotepine_IZH2_1.5h	0.106146811
7.141648957	1.075287495	0.18553497	Bisacodyl_IZH2_1.5h	0.156788745
8.783376653	-0.544435469	-0.244757633	Alizapride_hydrochloride_IZH2_1.5h	0.114867176
3.573690506	0.788034224	-0.23723061	Hydroxytacrine_maleate_(R,S)_IZH2_1.5h	0.156938623
8.687582451	4.730564787	0.276554401	Tropisetron_hydrochloride_IZH2_1.5h	0.234666253
7.431039471	2.470728083	0.193130131	Cyanocobalamin_IZH2_1.5h	0.159807571
41.27690405	-2.496715356	-0.165376515	Estradiol-17_beta_IZH2_1.5h	0.331869775
2.003814454	3.059558224	-0.318510752	Doxorubicin_hydrochloride_IZH2_1.5h	0.260530711
10.68059556	2.451339148	0.165970318	Lamivudine_IZH2_1.5h	0.065242229
24.6027058	0.821530798	-0.102552144	Thyroxine_(L)_IZH2_1.5h	0.06480219
1463.453651	11.15960513	-0.057111141	Cephalosporanic_acid,_7-amino_IZH2_1.5h	0.176977731
1.593037149	1.909497926	0.405857102	Carbimazole_IZH2_1.5h	0.201384528
3.140307358	2.02573006	0.302903035	Vatalanib_IZH2_1.5h	0.114591101
165.5858086	1.048003712	0.034914555	Cefixime_IZH2_1.5h	0.185831574
20.67868434	-0.561187507	-0.142281911	Meclocycline_sulfosalicylate_IZH2_1.5h	0.178893755
5.032223719	3.501211243	0.309174699	Amiodarone_hydrochloride_IZH2_1.5h	0.226765397
4.588239039	0.373912156	-0.236374164	Mebhydroline_1,5-naphtalenedisulfonate_IZH2_1.5h	0.122871423
15.4920067	1.849294195	-0.123787169	Pefloxacine_IZH2_1.5h	0.164207942
34.79708361	-0.770508657	-0.112879373	Epiandrosterone_IZH2_1.5h	0.175766996
5.39416166	3.946953046	-0.286147069	Buflomedil_hydrochloride_IZH2_1.5h	0.19790009
9067.935197	18.91188672	0.050090794	Carisoprodol_IZH2_1.5h	0.237103106
101.9857718	3.603491062	0.080444146	Testosterone_propionate_IZH2_1.5h	0.098117791
18.5094872	3.364358109	0.173637973	Cisapride_IZH2_1.5h	0.21790202
1330.897934	8.853101615	-0.04694151	Haloprogin_IZH2_1.5h	0.200550492
0.52512211	2.448183013	0.601115962	Pilocarpine_nitrate_IZH2_1.5h	0.271685427
5.414896307	1.274148919	0.236159581	Biotin_IZH2_1.5h	0.123019114
58.00900542	-2.948403706	0.139948172	Progesterone_IZH2_1.5h	0.096240329
3.298613836	0.934703451	-0.238153705	Carteolol_hydrochloride_IZH2_1.5h	0.23247676
365.5952123	-3.467347754	-0.078949266	Stanozolol_IZH2_1.5h	0.263693939
46.68378782	5.026573516	-0.120231729	Neostigmine_bromide_IZH2_1.5h	0.200508073
43.90572734	5.974364874	-0.179295637	Primaquine_diphosphate_IZH2_1.5h	0.178201821
0.52560711	1.718029592	0.451326801	Idebenone_IZH2_1.5h	0.106480483
34.70924386	5.587581796	-0.187971613	Pepstatin_A_IZH2_1.5h	0.254783376
2.071530147	2.220832571	0.297969453	Carbarsone_IZH2_1.5h	0.244697405
0.832647511	2.411893024	-0.521270268	Hydrocortisone_base_IZH2_1.5h	0.206214412
21.38545545	4.343471774	-0.197472313	Modafinil_IZH2_1.5h	0.143508678
310.1235837	7.816812085	0.081324698	Corticosterone_IZH2_1.5h	0.305982342
9.03657E+15	11547.94861	-3.07E-05	Cefadroxil_IZH2_1.5h	0.164966398
7809.18534	11.46548118	-0.029304846	Raclopride_IZH2_1.5h	0.116480554
109.9596381	5.163248997	0.097666471	Closantel_IZH2_1.5h	0.075840017
61.1247155	5.658245194	-0.140925806	Amlodipine_IZH2_1.5h	0.21651123
91.07196935	5.325329443	0.117421949	Calcipotriene_IZH2_1.5h	0.090459933
2538.430722	5.583396805	0.024122226	Butoconazole_nitrate_IZH2_1.5h	0.074679817
23980.92738	7.56707135	0.009485112	Rifapentine_IZH2_1.5h	0.152165454
3.384439845	2.505571061	0.316730726	Linezolid_IZH2_1.5h	0.078923332
1.144961856	2.148128448	-0.366363129	Metrizamide_IZH2_1.5h	0.115525233
86.88169246	-1.521992227	-0.103179061	Itopride_IZH2_1.5h	0.258063364
6.028547297	1.791338564	0.194072478	Cyclosporin_A_IZH2_1.5h	0.173557144
2.88393475	3.001864281	0.30576909	Ceforanide_IZH2_1.5h	0.141131645
2.852649365	1.552297197	-0.276990733	Tosufloxacin_hydrochloride_IZH2_1.5h	0.235587923
261.7109045	5.820721108	0.068384759	Cyclobenzaprine_hydrochloride_IZH2_1.5h	0.166493786
4.312374088	3.134244993	-2.733545289	Brompheniramine_maleate_IZH2_1.5h	0.171820695
119.6721936	6.78451433	0.125721823	Niridazole_IZH2_1.5h	0.209733848
4.810718191	0.758001715	-0.22922325	Adamantamine_fumarate_IZH2_1.5h	0.207750634
560.1431729	9.701850493	0.094035219	Clobutinol_hydrochloride_IZH2_1.5h	0.163082824
4.411722073	4.000435626	-0.294857849	Amphotericin_B_IZH2_1.5h	0.40508935
29.0250507	3.694534388	-0.143154568	Delavirdine_IZH2_1.5h	0.239716081
33.84403411	1.872632267	-0.081707735	Erlotinib_IZH2_1.5h	0.178367976
5832.872999	-3.108707673	-0.017159218	Amifostine_IZH2_1.5h	0.079997702
1.464475633	2.51023103	0.410477962	Butalbital_IZH2_1.5h	0.261971656
6.254406732	1.691772532	0.184539426	Felodipine_IZH2_1.5h	0.155917609
101.3742423	6.740937009	0.120378762	Roxatidine_Acetate_hydrochloride_IZH2_1.5h	0.262475427
4.821052273	0.12610295	0.230297464	Dinoprost_trometamol_IZH2_1.5h	0.234243111
334.4817401	8.198516088	-0.092372992	Chicago_sky_blue_6B_IZH2_1.5h	0.367340926
14.5234433	-1.179187057	0.200057765	Oxcarbazepine_IZH2_1.5h	0.089539318
64644.35442	22.78154616	0.019267117	Androsterone_IZH2_1.5h	0.1694461
50.18748977	6.507737532	0.202523662	Dicloxacillin_sodium_salt_hydrate_IZH2_1.5h	0.168135912
121.0296092	-1.904293724	-0.087000909	Valacyclovir_hydrochloride_IZH2_1.5h	0.12065693
10253.26062	15.46583481	-0.03181695	Meclozine_dihydrochloride_IZH2_1.5h	0.221178595
237.1728452	8.223383356	0.126690255	Biperiden_hydrochloride_IZH2_1.5h	0.287758642
0.561327897	3.029074348	-0.806651798	Cefotiam_hydrochloride_IZH2_1.5h	0.271565939
85.03636069	-1.187891308	0.087768941	Tetramisole_hydrochloride_IZH2_1.5h	0.194345069
6.296386747	3.028703336	0.22715568	Pregnenolone_IZH2_1.5h	0.185556874
6.544674152	3.416168247	-0.231170644	Tenoxicam_IZH2_1.5h	0.212170127
68.03892046	5.19247189	-0.130427673	Ciclopirox_ethanolamine_IZH2_1.5h	0.230865839
1.578839863	2.047539047	0.354523726	Lofexidine_IZH2_1.5h	0.332081548
4209.995088	13.65289067	-0.043661555	Ethamivan_IZH2_1.5h	0.175470458
14.67288737	3.831931065	0.157515231	DO_897/99_IZH2_1.5h	0.250442898
1.805495432	3.565983542	0.397541933	Omeprazole_IZH2_1.5h	0.301956204
0.575457369	2.400268518	0.887982954	Sisomicin_sulfate_IZH2_1.5h	0.137202876
47.89673832	-2.833137359	0.157878055	Phenindione_IZH2_1.5h	0.188289887
9.51209578	3.494252831	-0.237529234	Phenacetin_IZH2_1.5h	0.202767663
9.652578514	2.172530814	0.160100122	Miglitol_IZH2_1.5h	0.164892017
5.259868759	0.308603213	-0.268676546	Thiocolchicoside_IZH2_1.5h	0.100933778
7.908421453	4.303083583	0.262726956	Norcyclobenzaprine_IZH2_1.5h	0.179119691
13.54457462	5.302458524	-0.26640453	Nystatine_IZH2_1.5h	0.485655311
20.48550979	-1.725017994	-0.196227925	Iohexol_IZH2_1.5h	0.236171092
168.159904	2.960713856	0.04986742	Tiaprofenic_acid_IZH2_1.5h	0.144348215
0.847030085	1.994371821	0.395142067	Benperidol_IZH2_1.5h	0.329968939
103732995.7	102.8055399	0.002470516	Dosulepin_hydrochloride_IZH2_1.5h	0.139454833
0.921608077	2.786461136	-0.564760166	Molsidomine_IZH2_1.5h	0.263485434
217.4606953	-2.475300776	-0.070755552	Nifuroxazide_IZH2_1.5h	0.120431748
2.132328199	1.584883518	-0.357782483	Tiabendazole_IZH2_1.5h	0.198027542
6.012420001	1.112269982	0.193045174	Pentamidine_isethionate_IZH2_1.5h	0.088393903
20.93876296	-2.029100436	-0.207953839	Propylthiouracil_IZH2_1.5h	0.134673277
15.24259326	0.641941012	-0.134723486	Probenecid_IZH2_1.5h	0.145406581
10.57672123	2.476003771	0.18255075	Thiostrepton_IZH2_1.5h	0.304708721
9.054070288	3.35774933	-0.232443923	Rifampicin_IZH2_1.5h	0.23990465
25333.39235	18.18170423	0.024680544	(S)-(-)-Atenolol_IZH2_1.5h	0.136608953
3.327606119	-0.85339589	2.403485103	Acenocoumarol_IZH2_1.5h	0.268296087
7.160935895	2.884356449	0.241145025	Fluoxetine_hydrochloride_IZH2_1.5h	0.240056286
10006.36939	16.80195856	-0.043453769	Hexetidine_IZH2_1.5h	0.064405724
1.156202974	0.536414285	0.484978035	Rofecoxib_IZH2_1.5h	0.190926221
0.988365472	2.766919382	0.448407991	Sulfasalazine_IZH2_1.5h	0.153092431
1.896663328	2.876484028	0.348171595	Betahistine_mesylate_IZH2_1.5h	0.231035825
1.555218575	3.823162256	-0.517636283	Mirtazapine_IZH2_1.5h	0.379364981
3.360807415	0.739244652	-0.260855442	Grepafloxacin_IZH2_1.5h	0.114981305
3.1276568	1.166899305	-0.287288547	Methoxamine_hydrochloride_IZH2_1.5h	0.187874152
1.62387718	0.846255551	0.341175195	Sibutramine_hydrochloride_IZH2_1.5h	0.251313714
14.61922846	-0.554344055	0.184140534	Piracetam_IZH2_1.5h	0.121544504
8.80E+16	12679.51057	9.55E-06	Ethionamide_IZH2_1.5h	0.170057146
7.031123723	3.446275166	0.246228381	Cyclizine_hydrochloride_IZH2_1.5h	0.265268086
0.540512788	1.065065671	-0.513793554	Nitrofural_IZH2_1.5h	0.222680472
610.2910766	9.980884104	-0.094908528	Serotonin_hydrochloride_IZH2_1.5h	0.304520034
16.71003198	0.587929641	-0.130776495	Trolox_IZH2_1.5h	0.175443283
2.663997047	2.71702135	0.388444858	Daunorubicin_hydrochloride_IZH2_1.5h	0.153099103
90.0512366	6.441367606	0.123192638	Artemisinin_IZH2_1.5h	0.424649235
1.382606808	0.908766888	-0.393127804	Lovastatin_IZH2_1.5h	0.132767767
1.689750937	2.794990517	-0.404832757	Trimethadione_IZH2_1.5h	0.137329449
4.84E+18	56199.02544	-6.07E-06	Ceftazidime_pentahydrate_IZH2_1.5h	0.084725008
606.7099481	-2.44121631	0.049601266	Imipenem_IZH2_1.5h	0.124092491
697.296406	-2.285964594	-0.035577804	Dirithromycin_IZH2_1.5h	0.166741302
197183.4637	35.06364564	0.020122197	Parthenolide_IZH2_1.5h	0.133721862
0.728876243	1.810344399	-0.463038277	Chloroquine_diphosphate_IZH2_1.5h	0.189538596
2761.777303	-7.455249883	-0.052222463	Tolazamide_IZH2_1.5h	0.055876552
76644.12127	0.996742806	0.001964412	Trimetazidine_dihydrochloride_IZH2_1.5h	0.093676136
5.363502866	0.59230434	0.202578813	Selegiline_hydrochloride_IZH2_1.5h	0.168028746
24.49241574	2.466526541	0.13003972	Metixene_hydrochloride_IZH2_1.5h	0.146451853
3.045008658	4.474114456	0.446305148	Cetirizine_dihydrochloride_IZH2_1.5h	0.432823733
17.29420986	-2.221757543	-0.230172132	Gliclazide_IZH2_1.5h	0.176012934
11.61259737	2.497835456	-0.181427497	Atovaquone_IZH2_1.5h	0.111378589
347.2558045	7.781322679	-0.081446059	Cefaclor_hydrate_IZH2_1.5h	0.356356409
0.671489991	1.037974845	0.455384423	Bromperidol_IZH2_1.5h	0.148512981
7.978953963	4.159706025	0.239251424	Etifenin_IZH2_1.5h	0.263070817
11.34913916	4.336132356	0.219297908	Tobramycin_IZH2_1.5h	0.125714388
20.38375273	1.042249502	0.118948698	Vancomycin_hydrochloride_IZH2_1.5h	0.121184895
4.429590792	3.464173517	-0.33273553	Budesonide_IZH2_1.5h	0.140849167
1969.862613	10.04264456	-0.04553833	Metaproterenol_sulfate,_orciprenaline_sulfate_IZH2_1.5h	0.121263305
2.415791666	2.250600585	-0.316723019	Pyrazinamide_IZH2_1.5h	0.190648947
12.89653753	2.843780621	0.182878583	Pirenperone_IZH2_1.5h	0.169616518
22249354.93	-0.015213331	10.66068205	Triflusal_IZH2_1.5h	0.146817234
49.21177637	-1.88416577	-0.129338467	Terconazole_IZH2_1.5h	0.138348976
226.6650544	1.834293354	0.035374216	Prenylamine_lactate_IZH2_1.5h	0.125653599
52.56735454	4.47646143	0.095392364	Clorsulon_IZH2_1.5h	0.355669047
6.677984055	2.462010796	-0.219987481	Mesoridazine_besylate_IZH2_1.5h	0.134070868
14.64602167	3.972500709	0.16193046	Vigabatrin_hydrochloride_IZH2_1.5h	0.16744084
43.25796789	3.487601983	-0.111931536	Propafenone_hydrochloride_IZH2_1.5h	0.128899056
331215.8949	32.69441874	0.012849358	Iobenguane_sulfate_IZH2_1.5h	0.198559408
18.00598126	4.233116958	0.185952014	Colistin_sulfate_IZH2_1.5h	0.187603063
0.483733332	2.436835801	-0.55363548	Pyridoxine_hydrochloride_IZH2_1.5h	0.104727335
26.78940447	4.775826159	0.179128404	Carbidopa_IZH2_1.5h	0.155021194
1.309750636	3.740082217	-0.490316106	Zaleplon_IZH2_1.5h	0.243778133
0.426519401	1.579608778	-0.471482381	Zafirlukast_IZH2_1.5h	0.159912979
21.59313305	-0.693868163	0.166980008	Emedastine_IZH2_1.5h	0.103436018
1.768880364	1.954530826	0.420217835	Etofenamate_IZH2_1.5h	0.108524163
2.627749947	3.201019765	0.366807137	Reboxetine_mesylate_IZH2_1.5h	0.18055015
3.038928648	1.258066338	0.250259533	Itraconazole_IZH2_1.5h	0.191795244
0.968110948	1.292265594	0.459434482	Tranilast_IZH2_1.5h	0.162914239
1845516.328	30.61233421	-0.0049378	Loracarbef_IZH2_1.5h	0.217976738
32.9504667	5.566776552	0.168127823	Folic_acid_IZH2_1.5h	0.284491113
1.387189086	0.832542121	-0.438938716	Pentobarbital_IZH2_1.5h	0.196799747
1397.897473	3.253979428	-8.022376889	Aceclidine_Hydrochloride_IZH2_1.5h	0.162264107
2.422130426	1.719854966	-0.272772138	Eserine_hemisulfate_salt_IZH2_1.5h	0.130068602
26.73373012	0.876745874	0.102612491	Demecarium_bromide_IZH2_1.5h	0.203631876
57359.48338	19.45600797	0.020834765	Acetopromazine_maleate_salt_IZH2_1.5h	0.098895884
30.14934118	-1.627378835	-0.163028409	Diosmin_IZH2_1.5h	0.129260437
5.889816116	2.485315209	-0.246297578	Racecadotril_IZH2_1.5h	0.129855266
7.570541972	-0.04584627	-0.192965537	Dexfenfluramine_hydrochloride_IZH2_1.5h	0.142462285
8.274443761	0.893210904	0.220599897	Mercaptopurine_IZH2_1.5h	0.10365334
6.864360167	1.275336708	0.190859929	Tetracaine_hydrochloride_IZH2_1.5h	0.292773053
2308329391	392.9445483	0.002170798	Diflorasone_Diacetate_IZH2_1.5h	0.379349595
2.011765792	1.306347842	-0.363668647	Fomepizole_IZH2_1.5h	0.209500033
47249.01841	23.91059222	-0.024562164	Tomoxetine_hydrochloride_IZH2_1.5h	0.085366611
5628.065537	-8.431280406	-0.036145465	Oxibendazol_IZH2_1.5h	0.117174088
2127.054865	-8.825552841	-0.046917896	Alendronate_sodium_IZH2_1.5h	0.10234003
11.42866433	3.631085184	-0.2114289	Diclofenac_sodium_IZH2_1.5h	0.239421967
752837.8714	47.06091451	-0.011568592	Troglitazone_IZH2_1.5h	0.267050327
24.3164514	4.912946906	-0.160215736	Cytarabine_IZH2_1.5h	0.26108742
8.09E+19	156059.9136	-4.33E-06	Aniracetam_IZH2_1.5h	0.182120995
90.14577454	-2.737066783	-0.124989965	Sertindole_IZH2_1.5h	0.210308018
8.005176882	2.18981322	-0.173368102	Amisulpride_IZH2_1.5h	0.111501614
528.512218	-1.791827346	-0.037591421	Quipazine_dimaleate_salt_IZH2_1.5h	0.133904539
12.88761016	1.005917951	-0.173055958	Exemestane_IZH2_1.5h	0.073974506
11507.30388	16.9864946	0.036844053	Entacapone_IZH2_1.5h	0.223016932
15.94770494	1.716881539	0.137867089	Nicotinamide_IZH2_1.5h	0.10932348
2.98E+18	44939.97991	-5.49E-06	Yohimbine_hydrochloride_IZH2_1.5h	0.180092174
89.42089418	4.523030462	0.095853013	Eburnamonine_(-)_IZH2_1.5h	0.191882205
68.83896998	0.014921979	0.082309051	Etretinate_IZH2_1.5h	0.19849563
4.701726394	0.043319194	-0.235333089	Butenafine_Hydrochloride_IZH2_1.5h	0.160269138
1111153.021	54.61227727	-0.010283669	Carbadox_IZH2_1.5h	0.206401825
0.398720004	3.803649695	0.878976974	Lacidipine_IZH2_1.5h	0.20068124
12.01170897	0.669144283	0.142359541	Galanthamine_hydrobromide_IZH2_1.5h	0.133556953
2.146916163	0.352110308	0.445655438	Alfacalcidol_IZH2_1.5h	0.18037927
2.58E+18	44794.15311	7.13E-06	Ropinirole_hydrochloride_IZH2_1.5h	0.162894458
27.62340257	3.020387402	0.111872322	Fenipentol_IZH2_1.5h	0.194713448
0.915164825	0.584153736	-0.490458292	Acarbose_IZH2_1.5h	0.22607944
2.84618998	3.038365954	0.305096784	Escitalopram_oxalate_IZH2_1.5h	0.288088193
170.1274112	7.673013173	0.106315337	Xylazine_IZH2_1.5h	0.25756803
2083.905394	4.707808909	-0.017425343	Mevastatin_IZH2_1.5h	0.167944317
4.282886088	0.012061609	-0.284043761	Voriconazole_IZH2_1.5h	0.13011773
31.36145879	5.286095927	0.192089678	Papaverine_hydrochloride_IZH2_1.5h	0.218965309
80.01479819	5.854604747	-0.120538096	Cilostazol_IZH2_1.5h	0.135403238
2.60E+16	22167.08717	-3.68E-05	Mometasone_furoate_IZH2_1.5h	0.327722091
19.68830771	3.997467235	-0.171665229	Etoricoxib_IZH2_1.5h	0.104207356
13.60303869	3.487680649	0.194960222	Ipsapirone_IZH2_1.5h	0.135707266
818.751479	10.4478425	-0.07479418	Ziprasidone__Hydrochloride_IZH2_1.5h	0.310978507
613.6304124	-2.357209618	0.039673427	Acipimox_IZH2_1.5h	0.129833166
2317.914887	-8.2205447	-0.041167431	Tizanidine_hydrochloride_IZH2_1.5h	0.182424897
20.2338741	5.02837416	-0.192260794	Mizolastine_IZH2_1.5h	0.274138683
120.8216556	5.766818763	0.123481135	Atropine_sulfate_monohydrate_IZH2_1.5h	0.115217328
14.0345062	0.830089408	0.156154066	Azelastine_hydrochloride_IZH2_1.5h	0.080667715
215304.251	26.16990453	0.010932775	Acamprosate_calcium_IZH2_1.5h	0.242375532
31.27607088	5.835210521	0.207652531	Hydroxychloroquine_sulfate_IZH2_1.5h	0.150484335
35.289211	5.40901905	-0.157213755	(-)-Emtricitabine_IZH2_1.5h	0.319472971
33.20415594	-1.750304552	-0.17704738	Thiorphan_IZH2_1.5h	0.099408931
23.37228519	5.970975915	0.239397752	Temozolomide_IZH2_1.5h	0.242366567
13466.67543	19.38233858	0.037965802	Celiprolol_hydrochloride_IZH2_1.5h	0.190138261
3.931805504	2.801067463	-0.338205589	Penciclovir_IZH2_1.5h	0.102871138
755.3676674	10.66853121	0.087969399	Dipivefrin_hydrochloride_IZH2_1.5h	0.298567371
79.2992153	7.249535272	0.160688988	Benazepril_hydrochloride_IZH2_1.5h	0.342969196
34.79852688	6.0054652	-0.19987617	Tenatoprazole_IZH2_1.5h	0.291029537
5.27E+16	11932.58649	-1.05E-05	Dacarbazine_IZH2_1.5h	0.258019004
322.8490285	3.088369709	-0.031511269	Rimantadine_Hydrochloride_IZH2_1.5h	0.204290803
5.998E+11	636.410529	-0.000223061	Argatroban_IZH2_1.5h	0.172205391
168.058716	5.346899504	0.077483884	Dimethisoquin_hydrochloride_IZH2_1.5h	0.204733338
3.97924E+13	4334.665002	0.000161329	Zopiclone_IZH2_1.5h	0.248074761
12.27992282	1.216919669	0.181619511	Camylofine_chlorhydrate_IZH2_1.5h	0.187715062
4.43797E+14	5370.775202	-5.71E-05	Pyridostigmine_iodide_IZH2_1.5h	0.157247712
20.81757288	2.800953283	0.117392664	Levetiracetam_IZH2_1.5h	0.221439423
414.148632	-5.04637028	-0.081170806	Rebamipide_IZH2_1.5h	0.154942698
1.196440961	2.780348845	-0.509718057	3-alpha-Hydroxy-5-beta-androstan-17-one_IZH2_1.5h	0.081008347
129.9597477	-1.547418528	0.080091038	Nalidixic_acid_sodium_salt_IZH2_1.5h	0.152464036
285.1608074	8.743128972	-0.11291745	Tetraethylenepentamine_pentahydrochloride_IZH2_1.5h	0.450371919
3.992201151	0.101250265	-0.261535844	Oxiconazole_Nitrate_IZH2_1.5h	0.256767301
6.337448421	0.431971781	-0.224390769	Benfotiamine_IZH2_1.5h	0.127166822
176.1415847	8.502592997	0.13867043	Diphenylpyraline_hydrochloride_IZH2_1.5h	0.225611912
545.4168192	3.581516861	0.033058638	Ethotoin_IZH2_1.5h	0.115883165
2935.245686	5.327640112	0.020382209	N-Acetyl-DL-homocysteine_Thiolactone_IZH2_1.5h	0.111926382
375.1064389	3.861543401	0.041216791	Picrotoxinin_IZH2_1.5h	0.153351986
8.776071571	4.152029692	-0.237952483	Flurandrenolide_IZH2_1.5h	0.216043319
0.6658199	3.497488451	0.548743136	Mepenzolate_bromide_IZH2_1.5h	0.173659466
65.07955984	5.579317558	-0.121403083	Halcinonide_IZH2_1.5h	0.401845022
9.461474082	4.619208222	0.240464851	Finasteride_IZH2_1.5h	0.212400114
2.485107096	-0.418717109	-0.387650534	Warfarin_IZH2_1.5h	0.092665811
433.0434538	8.639529977	0.093224838	Benzocaine_IZH2_1.5h	0.154018391
94.12059871	2.868192347	0.065317293	Irsogladine_maleate_IZH2_1.5h	0.131753128
3814.517577	11.23566736	-0.032836592	Lanatoside_C_IZH2_1.5h	0.265086911
14660.13843	-4.532198724	0.012143885	Dydrogesterone_IZH2_1.5h	0.095610109
0.781323084	2.532414919	0.494150128	Sulfabenzamide_IZH2_1.5h	0.204832303
2.064951639	4.226094746	0.496002598	Zileuton_IZH2_1.5h	0.229099872
14.02314367	1.586328991	0.167061272	Benzamil_hydrochloride_IZH2_1.5h	0.094516612
9.176795082	1.251753314	-0.175174743	Loratadine_IZH2_1.5h	0.199536589
21086.60562	-8.671238884	0.014986878	Doxofylline_IZH2_1.5h	0.20603762
5.166477125	0.184797917	0.224346224	Avermectin_B1_IZH2_1.5h	0.238636324
112.5012927	6.241360615	0.124229381	Succinylsulfathiazole_IZH2_1.5h	0.266960512
19.67618528	1.851502134	-0.126264698	Sumatriptan_succinate_IZH2_1.5h	0.108326758
1.420586584	2.986636531	-0.479900124	Tetrahydrozoline_hydrochloride_IZH2_1.5h	0.203158533
8.313407314	-1.785843872	0.308892766	Ibutilide_fumarate_IZH2_1.5h	0.13350616
1.550534729	2.228464843	0.319761244	Irinotecan_hydrochloride_trihydrate_IZH2_1.5h	0.122898657
16326.94548	15.05451819	-0.025440554	Zonisamide_IZH2_1.5h	0.100160975
36545.61249	25.74999244	-0.038194876	Sulmazole_IZH2_1.5h	0.268188463
17.32432767	3.632693378	-0.14181189	6-Furfurylaminopurine_IZH2_1.5h	0.195450698
1.174734852	-0.191277902	-0.453581666	Suxibuzone_IZH2_1.5h	0.126947713
3.070562535	1.430947155	-0.427862815	Hexestrol_IZH2_1.5h	0.169383615
3498.439162	-4.808495948	0.025742921	Butylscopolammonium_(n-)_bromide_IZH2_1.5h	0.076201112
3001.779696	4.212985841	-7.062296684	Pempidine_tartrate_IZH2_1.5h	0.145469908
2.861828086	1.32634886	0.280972685	Tylosin_IZH2_1.5h	0.163522959
9.77E+18	74250.97393	6.27E-06	Opipramol_dihydrochloride_IZH2_1.5h	0.100044582
49.39809385	-1.76263797	-0.108455776	Tazobactam_IZH2_1.5h	0.069831711
3.02E+19	105226.6449	4.59E-06	Beta-Escin_IZH2_1.5h	0.145591425
47.52239361	-0.473783998	-0.087753711	Nilvadipine_IZH2_1.5h	0.144256783
1.085285686	1.651029375	-0.42081308	Sulfamerazine_IZH2_1.5h	0.125486537
66.97625554	-1.278373071	-0.106902602	Venlafaxine_IZH2_1.5h	0.149383695
257.6885064	5.730029378	-0.071214145	Trihexyphenidyl-D,L_Hydrochloride_IZH2_1.5h	0.157918685
1.74E+17	15906.61099	8.54E-06	Trioxsalen_IZH2_1.5h	0.215810153
2.37382935	3.016555779	-0.343845615	Sulfachloropyridazine_IZH2_1.5h	0.146658642
74.35256578	0.481866696	-0.061041911	Tigecycline_IZH2_1.5h	0.128815934
452.3394302	-3.609394371	0.059768117	Cephalothin_sodium_salt_IZH2_1.5h	0.098235738
58.34689136	5.515643503	0.166334477	D,L-Penicillamine_IZH2_1.5h	0.115108888
6.318201096	-0.135424602	-0.250564314	Acitretin_IZH2_1.5h	0.062014782
3.028683583	1.594196202	0.261294664	Citalopram_Hydrobromide_IZH2_1.5h	0.254963407
3.536846114	1.282576792	-0.264714221	Estropipate_IZH2_1.5h	0.095767878
14.5769448	-0.628546945	0.200109364	Ibandronate_sodium__IZH2_1.5h	0.164113815
9.011954938	0.976182385	0.170508137	Glimepiride_IZH2_1.5h	0.136014453
8.310484998	0.775377525	0.167202883	Cefmetazole_sodium_salt_IZH2_1.5h	0.152699574
23.99700658	3.904219012	0.150128352	Etanidazole_IZH2_1.5h	0.114107987
0.405323155	1.652674177	-0.528485486	Dipyrone_IZH2_1.5h	0.103285374
252.6613745	7.635573753	0.081844221	Cefuroxime_sodium_salt_IZH2_1.5h	0.316097095
2009.715759	-3.618349149	-0.033871686	Benzethonium_chloride_IZH2_1.5h	0.218994994
10.09553542	4.203805682	-0.22575514	Oxacillin_sodium_IZH2_1.5h	0.330314957
2.19689507	2.931600381	0.384070365	Mirabegron_IZH2_1.5h	0.115814897
113.27223	7.174949269	0.134068962	Flunisolide_IZH2_1.5h	0.295238635
15.09546067	-1.61334749	0.223044402	Pramoxine_hydrochloride_IZH2_1.5h	0.174612435
3.055924142	0.575643834	0.316586248	Pranlukast_IZH2_1.5h	0.140234478
7.797413159	1.622404335	0.191844929	Acefylline_IZH2_1.5h	0.137077809
1.50096928	1.121375829	0.41736809	Pinaverium_bromide_IZH2_1.5h	0.148190405
2532.632183	11.10544878	-0.045764892	Methyl_benzethonium_chloride_IZH2_1.5h	0.234382555
2651.811795	14.25260199	0.070289576	Promazine_hydrochloride_IZH2_1.5h	0.280778054
1.014954658	3.663616411	-0.54853616	Chlorcyclizine_hydrochloride_IZH2_1.5h	0.308753119
9.521023992	1.050197197	0.142897412	Pranoprofen_IZH2_1.5h	0.148733254
1.317891399	2.576316039	0.394908646	Bromopride_IZH2_1.5h	0.184523633
6.18E+17	27127.30047	7.24E-06	Famprofazone_IZH2_1.5h	0.109968109
3627.977434	8.829086498	0.027102671	Gefitinib_IZH2_1.5h	0.086778835
3.157572987	3.657796516	-0.343240508	Tramadol_hydrochloride_IZH2_1.5h	0.125053364
0.773743844	-0.136873675	-0.510444762	Secnidazole_IZH2_1.5h	0.100709829
1823.097934	5.131828714	0.020676538	Isosorbide_dinitrate_IZH2_1.5h	0.208634964
516.0926068	-5.781628002	0.096602522	Nisoldipine_IZH2_1.5h	0.344839881
954.7935652	-0.633958805	-0.024598037	Fluorometholone_IZH2_1.5h	0.085457601
[truncated: 13,361 more rows]
