# Supplementary material for: High‐throughput metabolomics predicts drug–target relationships for eukaryotic proteins
Source: Mol Syst Biol. 2022 Feb 23;18(2):e10767. doi: 10.15252/msb.202110767 (PMC8864444; doi:10.15252/msb.202110767)
Supplement: Supplementary file 4 — Dataset EV3 [file MSB-18-e10767-s009.zip › Dataset_EV3/README.txt]

Dataset EV3. Logistic fit output for drug and overexpression comparison
Columns	Column description
pcov	Estimated covariance
x0	Estimated inflection point
k	Maximum slope
comb_name	Name for the drug to gene comparison
max_cor	Maximum absolute spearman correlation observed for given drug to gene comparison
