# Supplementary material for: High‐throughput metabolomics predicts drug–target relationships for eukaryotic proteins
Source: Mol Syst Biol. 2022 Feb 23;18(2):e10767. doi: 10.15252/msb.202110767 (PMC8864444; doi:10.15252/msb.202110767)
Supplement: Supplementary file 5 — Dataset EV4 [file MSB-18-e10767-s008.zip › Dataset_EV4/README.txt]

Dataset EV4. Mobile phase compositions and flow-rates for LC-MS analysis
Columns	Column description
Time (seconds)	Time during LC method
B%	Percentage of organic phase flow
Flow (uL/Min)	Flow rate
