# Supplementary material for: High‐throughput metabolomics predicts drug–target relationships for eukaryotic proteins
Source: Mol Syst Biol. 2022 Feb 23;18(2):e10767. doi: 10.15252/msb.202110767 (PMC8864444; doi:10.15252/msb.202110767)
Supplement: Supplementary file 6 — Dataset EV5 [file MSB-18-e10767-s004.zip › Dataset_EV5/Dataset_EV_5.csv]

Pos.	Perturbation	Concentration	Time	2ddg6p Results	2pg Results	3pg Results	4hpro_LT Results	6pgc Results	aaba Results	acgam Results	acon Results	actp Results	ade Results	adp Results	akg Results	ala__L Results	amp Results	arg__L Results	asn__L Results	asp__L Results	camp Results	cdp Results	cgmp Results	cit Results	citr__L Results	cmp Results	ctp Results	cys__L Results	cystine__L Results	dha Results	e4p Results	f1p Results	f6p Results	fru Results	fum Results	g3p Results	g6p Results	gaba Results	gal Results	gal1p Results	gam Results	gam6p Results	gdp Results	glc__D Results	glcur Results	gln__L Results	glu__L Results	glx Results	gly Results
P1-A1	wt_7_1	7	1.5	3399.435754	260050.0145	248392.077	19358.061	25463.69923	398576.94	43770.4875	24691.533	3453.8335	115256.5535	99334.12	56232.1255	3126.235	58238.697	745310.6131	131557.0605	376731.8175	96482.3685	10031.07119	5775.139	11044010	313801.8885	16318.326	36163.59044	13646.67323	39723.00725	692679.5097	11799.3485	107688.604	107688.604	481988.2605	201596.417	15920.772	107688.604	398576.94	481988.2605	106443.124	7436.274215	39976.91324	17261.69592	481988.2605	10160.0175	1410401.629	4426699.53	3347.903395	81725.7115
P1-A10	snf3_7_1	7	1.5	4294.35248	234414.2828	227700.8995	17080.951	34136.93791	439429.6775	38302.87478	21844.171	3359.8025	76636.11004	127445.5265	49441.1025	3994.944	51592.1195	771598.2968	105148.306	350067.293	80212.244	13776.05535	5841.513	9566092.621	344973.5685	11561.493	45028.52849	9929.434206	28220.48646	699383.4785	12415.879	134265.509	134265.509	478690.922	175447.822	14734.14	134265.509	439429.6775	478690.922	132651.4035	7388.975662	47989.0406	22123.71073	478690.922	9164.696	1322058.494	4457952.778	2955.229684	69297.884
P1-A11	snf3_7_1	7	1.5	1115.022	222346.8345	214962.0925	17118.6505	31749.088	389608.4913	37717.98977	23728.374	3309.5895	75702.82058	134289.001	47987.9505	3051.800152	40841.6875	701967.2351	106110.162	364990.34	83381.52151	9580.682	5258.8245	9222424.793	244366.4155	11705.149	36940.3215	8182.753849	27603.9995	727286.9584	11869.288	122211.5275	122211.5275	222494.3585	160051.1945	12983.6425	122211.5275	389608.4913	222494.3585	121241.608	7840.264959	38321.54676	18369.56914	222494.3585	8283.6155	2086359.009	3835239.46	2609.681554	70309.071
P1-A12	snf3_7_1	7	1.5	3141.973781	202669.7082	196326.0245	22032.2635	33519.53592	432953.5008	52638.82211	34030.068	3219.8555	83668.4785	159191.2835	56400.421	5280.985531	53573.093	939340.1007	123804.749	387699.4565	108993.0697	13927.64957	5133.0135	11095934.13	464115.8705	10119.7815	49367.40745	13889.21544	28307.51182	820022.5771	11557.225	144566.7355	144566.7355	580361.081	157537.292	14004.4695	144566.7355	432953.5008	580361.081	143591.783	10650.79284	48242.50161	28112.38708	580361.081	7718.0705	1496482.799	4975589.637	2862.947867	85853.8355
P1-A2	wt_7_1	7	1.5	2462.716	205141.38	199794.616	15781.092	22681.122	433051.13	35548.20392	20988.699	2626.9895	148072.3391	102985.651	42524.9665	4046.5315	45559.3865	706780.5414	103599.6145	346347.1365	83007.7445	9847.0465	4968.659	10399553.8	342573.688	12158.265	37235.9235	8566.503303	21918.2195	661847.1188	9447.0255	102032.7245	102032.7245	438859.3845	188741.255	13255.0935	102032.7245	433051.13	438859.3845	100962.2865	7861.792543	41413.94728	18150.03453	438859.3845	7667.011	1334226.799	4387560.371	2477.961902	70246.746
P1-A3	wt_7_1	7	1.5	3881.669766	214869.9688	205880.806	17197.0545	27137.71291	453674.3551	42500.48487	25136.6935	3253.7525	137048.1146	110231.6625	50126.807	4436.820959	55828.199	794189.8631	113855.5095	351315.7385	90391.55483	10649.48332	6052.538	11712129.38	452415.996	16456.2405	38253.47231	12317.16308	29453.26286	678514.8984	11515.8215	110606.3625	110606.3625	455547.4465	187043.2885	14410.369	110606.3625	453674.3551	455547.4465	109350.659	7556.04429	39501.71685	18124.21998	455547.4465	9503.943	1444865.422	4792043.38	3022.661605	79266.2425
P1-A4	gpr1_7_1	7	1.5	2580.27777	225511.2161	218351.566	17589.843	25077.08825	421043.3306	44044.71133	24967.9575	2954.5565	73170.08008	108021.7565	50044.097	4744.045895	39153.0525	806831.0125	126034.7595	393127.9285	92870.53419	10114.23207	5987.835	10651628.88	396158.9915	10740.3935	36786.25987	10201.61453	35775.41134	767048.0291	11477.948	113274.7485	113274.7485	509225.5665	153313.182	12913.673	113274.7485	421043.3306	509225.5665	111758.5195	7615.454638	48008.68884	16058.29409	509225.5665	9113.953	1362899.281	4327336.315	2895.627126	81003.2975
P1-A5	gpr1_7_1	7	1.5	4319.907406	268429.4399	257078.139	17103.269	25304.71139	361494.4536	44219.71484	24508.6625	3464.295	101327.8552	100523.078	58651.289	3404.072646	66459.441	736388.6846	317839.583	400201.6275	98797.69609	10334.65338	4445.89	19332298.09	311117.987	19074.9765	33074.33162	13355.9742	54562.6812	699468.5266	13425.7215	122750.208	122750.208	466456.5625	170345.898	15977.642	122750.208	361494.4536	466456.5625	120883.773	8291.285869	42043.98404	16307.8319	466456.5625	12053.5825	1402247.392	3942674.413	2938.23636	84625.9725
P1-A6	gpr1_7_1	7	1.5	1153.414504	242878.8137	235567.9535	17034.384	27755.92669	390622.3439	45535.23461	25466.252	3141.413	74155.45608	140477.369	49549.295	3573.601484	39403.021	771616.5685	143960.2835	431950.5785	101710.4091	10522.28688	5662.5775	10024775.64	294656.8725	9799.684	42033.58507	9310.211153	41899.34224	823930.5583	11424.9725	116130.035	116130.035	545766.34	165727.9825	11662.1455	116130.035	390622.3439	545766.34	115252.935	8186.795312	42868.84516	22435.09919	545766.34	9167.3295	1562039.673	3811146.327	2397.763497	76557.284
P1-A7	rgt2_7_1	7	1.5	2524.4085	227951.535	219150.6775	20339.0765	32823.6555	402710.1303	54872.69026	25032.1255	3176.0885	114425.9888	111372.2035	50338.2315	3191.114004	52438.024	753016.5799	125827.9405	387828.573	107637.6869	11234.4305	5810.9235	10816095.03	316956.1785	13350.882	42928.0085	14634.55411	43203.217	805703.4028	11020.961	135887.4305	135887.4305	571928.689	171918.3585	13284.1865	135887.4305	402710.1303	571928.689	134278.5305	8138.321333	38373.75385	20369.81839	571928.689	9365.0285	1384417.618	4140246.68	3210.081893	78313.898
P1-A8	rgt2_7_1	7	1.5	1393.442508	227266.8813	220464.778	18266.54	30462.98795	456806.1938	38207.67324	21373.3225	2671.176	84423.3215	130416.8535	42161.3075	4264.859188	47359.144	787249.8943	105805.067	335532.5615	90587.25231	11218.79458	6080.0175	10417993.35	365476.4025	10402.529	44916.90674	11044.16949	22376.5964	713999.9354	10807.4555	124221.094	124221.094	493842.797	169280.019	14468.389	124221.094	456806.1938	493842.797	122482.164	7904.963766	48202.04531	22209.17998	493842.797	6567.183	1361408.393	4450236.474	2617.035783	74651.9355
P1-A9	rgt2_7_1	7	1.5	1447.343031	255210.9647	248138.7775	19060.1035	34550.83545	419804.7945	38612.2505	27153.674	3276.682	83809.86081	145398.033	55516.03	3474.803	48875.6205	772243.625	118881.8575	378498.8065	88786.4225	10452.01295	6218.722	10372308.86	339725.1925	11836.2715	39908.84741	10115.94995	25888.90435	721978.9184	10873.4905	145320.6425	145320.6425	494429.064	166135.9875	16215.16	145320.6425	419804.7945	494429.064	144073.652	8132.253357	51022.49314	18290.84815	494429.064	8969.79	1438919.298	4679413.615	3250.681856	77027.2135
P1-B1	wt_6_1	6	1.5	2709.945641	200957.134	192628.157	17168.911	26750.6765	380568.2373	43428.94421	27488.5695	2923.5135	94953.426	114953.5255	52201.3135	3441.888076	59575.265	664655.1041	127620.772	429708.787	89247.99209	11963.62523	5718.5105	12600001.26	345373.0925	16008.3615	38597.65333	11730.18456	44839.2894	700644.8639	11318.6385	111197.242	111197.242	470583.1655	190123.884	14530.579	111197.242	380568.2373	470583.1655	109866.444	8088.97507	37037.06481	19046.19885	470583.1655	10721.598	1246716.044	4215032.161	2929.562582	80698.904
P1-B10	snf3_6_1	6	1.5	14198.45558	300481.6699	286169.876	17015.9635	33259.23866	432594.245	36221.79521	34358.637	3686.9245	75746.61177	103282.0435	46805.2595	5823.9015	73080.931	698111.8703	233492.294	296383.8235	68616.238	13011.42632	5083.532	12763861.99	438434.3975	28220.5065	28885.01304	14789.76608	51150.26209	538479.9364	14752.3195	121578.46	121578.46	362806.9645	231378.6705	23710.599	121578.46	432594.245	362806.9645	119468.842	6453.732989	48431.34466	17790.00779	362806.9645	10267.67	1325557.387	4449813.837	3223.439106	77954.1075
P1-B11	snf3_6_1	6	1.5	2295.4385	231444.7925	223818.6825	18203.7865	31961.434	379055.958	34615.82383	26139.9495	3086.2305	101518.849	87790.115	55752.4925	3417.55327	48465.837	668997.8515	109586.08	387854.071	76080.95801	8693.6655	5170.874	9657074.692	282852.1025	14989.239	29885.271	9229.241086	30497.4245	663847.8843	11462.529	134368.524	134368.524	457310.779	173142.334	18634.236	134368.524	379055.958	457310.779	133139.2155	7592.48272	40577.55596	12389.65308	457310.779	8511.5795	1365007.931	4389425.741	2848.726357	78259.264
P1-B12	snf3_6_1	6	1.5	7778.841883	284427.4243	272766.8905	18556.794	34369.62072	354962.999	37676.30559	26423.3975	3482.645	75906.55958	85523.25	54692.6685	2563.626	54090.4425	625305.195	123844.081	394601.7885	76768.0095	8785.375527	4898.0645	11816984.09	213068.3625	16305.2725	29467.4381	12931.20512	40344.59189	638713.1973	12523.5515	112272.1075	112272.1075	427886.9275	193580.7795	19995.62	112272.1075	354962.999	427886.9275	110434.0595	6517.079322	38861.84456	16159.69495	427886.9275	11603.7705	1327848.058	3844660.863	3169.133844	70789.1475
P1-B2	wt_6_1	6	1.5	3572.816348	200209.9109	190300.8775	18691.5845	22472.94477	374068.1865	39180.3985	23155.316	3042.006	79591.24278	87560.929	51531.73	2981.783	64886.8775	603546.928	127234.069	392383.313	84831.6875	9062.829742	4709.3565	19289316.11	303648.3	22178.696	28003.28468	12812.67754	49114.33216	652629.1881	11287.7775	104987.933	104987.933	446522.511	202017.7835	15683.647	104987.933	374068.1865	446522.511	103265.7995	6844.492488	38724.13566	12382.21085	446522.511	11233.3915	1309133.949	4001347.062	2686.302428	77896.917
P1-B3	wt_6_1	6	1.5	2287.881477	166533.8169	160539.511	20218.263	31100.51333	435655.675	37508.9265	25506.083	3227.699	59194.40771	117618.703	51200.3775	4084.588	47466.8845	737657.7477	129271.596	387341.7725	86764.1475	10473.78983	5921.6425	11200565.79	382573.755	12092.0725	40538.2999	12333.35595	26404.71368	729938.6653	9707.197	117747.625	117747.625	486987.8	198981.593	14050.2335	117747.625	435655.675	486987.8	116480.145	7916.567566	55859.71547	18704.52048	486987.8	8460.842	1463292.717	4560724.817	2977.797418	81467.701
P1-B4	gpr1_6_1	6	1.5	2712.182	274840.253	266843.2985	17551.7725	27481.43	377784.5945	35508.7925	22929.458	3075.2025	57941.1095	100214.0775	50631.102	3242.0955	39589.746	698434.6011	132912.3755	437674.882	84928.258	8616.732	5573.1665	10677846.33	271704.0405	9543.402	42247.0025	10522.45116	30545.587	716720.2077	11490.951	111503.909	111503.909	459503.5745	168165.1045	12519.8905	111503.909	377784.5945	459503.5745	110754.2475	7691.124234	45024.18266	17758.58533	459503.5745	8146.5705	1622328.779	3744021.509	2655.615863	69886.379
P1-B5	gpr1_6_1	6	1.5	4335.752027	270186.3229	260520.263	17081.8115	27632.7608	402005.1375	39926.688	23656.801	3003.507	84383.1145	88660.6005	48733.731	3268.0115	47845.4285	736508.4783	129500.519	395489.9495	75392.7455	8094.660242	5305.672	11035192.24	309000.4835	12996.0505	33351.0109	10489.28629	33714.90208	668018.1442	12003.2045	104380.6485	104380.6485	445124.3525	166695.281	14981.2125	104380.6485	402005.1375	445124.3525	103297.1645	7297.128535	36457.28307	16094.76805	445124.3525	8698.1725	1414866.2	4076660.483	2970.630188	77700.007
P1-B6	gpr1_6_1	6	1.5	1315.812047	262173.6948	253126.411	15580.261	25790.22216	319524.0733	39067.98531	24663.701	3230.5305	51516.31139	98563.607	64260.878	2658.054367	36128.9675	620264.7438	160630.8195	562802.312	78436.05172	6934.185258	5063.3265	10303582.33	211918.9695	11016.764	27158.17621	8723.190629	35102.23113	752136.9434	10667.0055	92574.8485	92574.8485	485088.0535	208440.917	11830.87	92574.8485	319524.0733	485088.0535	91783.385	7885.237391	36101.28302	14357.48836	485088.0535	7727.419	1431101.857	3395246.559	2782.961721	75177.6115
P1-B7	rgt2_6_1	6	1.5	3287.665746	174891.9098	169919.246	19943.2295	29785.10499	414228.1895	46656.284	29699.0405	2805.1245	105199.2949	151948.3305	56797.0275	3924.598	58860.929	803323.8325	126690.646	397310.3475	94740.01	12693.15104	5464.337	11167573.78	390181.7755	14379.0045	44007.44512	13397.61333	32331.03057	782181.8137	10675.2615	101159.419	101159.419	559394.585	172865.951	12147.6335	101159.419	414228.1895	559394.585	100275.553	8729.836363	54659.87661	23233.20623	559394.585	9331.4065	1429707.868	4661467.882	2940.918007	82397.0075
P1-B8	rgt2_6_1	6	1.5	2251.056551	240971.1217	231955.803	18211.4725	28728.53263	442618.1385	41453.63453	22839.251	2854.957	62267.92214	121341.526	49284.4585	4261.39042	61402.892	752022.6787	112913.4255	390364.8635	84478.83446	11154.19527	5441.8045	10255113.76	336989.239	14011.4875	34835.76796	10761.84532	28070.59532	719540.487	10781.2205	102664.8425	102664.8425	477067.4825	178235.601	11318.374	102664.8425	442618.1385	477067.4825	101500.302	7512.828223	51280.80212	19811.30382	477067.4825	8570.651	1388775.527	4493199.949	2542.773853	74064.1615
P1-B9	rgt2_6_1	6	1.5	4220.900172	276304.2467	268365.324	16730.8625	29879.15028	423880.784	31485.7985	21588.451	3290.9035	55376.34104	95391.4385	50451.3205	3870.8295	56402.4355	680479.9141	103330.9245	376254.322	66610.2865	10488.42864	4996.811	10293887.94	316861.5315	16564.8885	27409.73084	9667.056679	22862.45302	603747.4066	9910.0995	114035.821	114035.821	395523.9935	185606.013	15643.9055	114035.821	423880.784	395523.9935	113263.7865	6755.436027	39219.32947	13989.54146	395523.9935	8160.491	1326864.664	4438316.41	2935.078531	73581.227
P1-C1	wt_5_1	5	1.5	2875.461254	202510.0667	194350.828	17467.762	24906.81167	419912.2529	46848.94328	25321.597	2979.1875	115013.83	135976.6565	52502.9105	4501.269105	69082.054	804145.5869	253636.274	351684.074	84360.67812	12366.2543	5900.1515	11842559.04	377918.445	21120.967	39429.16196	12322.26772	36092.89066	678077.4259	11744.459	112688.037	112688.037	482900.0605	173076.7435	15023.5825	112688.037	419912.2529	482900.0605	111550.8115	7702.057814	37925.41679	21024.34088	482900.0605	9719.6505	1384800.505	4572639.116	2612.668326	82152.737
P1-C10	snf3_5_1	5	1.5	1894.132863	250765.8948	243490.2175	17104.689	33856.07933	453630.431	30754.061	24518.0035	3066.864	57692.3545	145740.8385	50409.866	3519.7095	47308.6745	753883.9718	101196.7225	359127.9055	61472.1405	10516.51431	4791.802	9514336.055	328146.1245	13171.244	33519.86058	8299.414922	16487.49829	626376.831	11836.8725	113480.6385	113480.6385	390337.7675	185283.133	14027.1805	113480.6385	453630.431	390337.7675	112757.68	7116.385602	40673.3286	17775.70813	390337.7675	7667.2055	2311736.77	4617029.256	2723.010977	72258.106
P1-C11	snf3_5_1	5	1.5	2453.889477	278851.9824	269082.4045	17185.866	30115.28222	390315.145	37510.179	20009.9645	3297.8145	90294.37156	73438.4065	47742.01	2768.2715	41781.842	628724.9662	107145.5275	363759.9575	77477.0565	6274.582535	5277.0755	8592347.052	208684.8035	12725.8805	26129.1844	9910.181356	35886.29598	665892.6248	10850.293	124978.563	124978.563	416371.5685	190256.8985	15715.266	124978.563	390315.145	416371.5685	123538.2445	7139.884361	36663.56391	10773.1213	416371.5685	8482.0975	1297682.266	3749986.606	2926.936805	68870.3695
P1-C12	snf3_5_1	5	1.5	3721.682	208954.6965	200296.696	17190.312	23997.255	393858.0405	45349.1569	25165.1915	3350.6435	82573.00674	99369.196	52674.7685	3972.462803	66474.213	737291.5488	241918.862	339288.5885	89067.67831	10331.7195	5435.725	16891847.36	321319.8485	22524.1195	32471.4225	13532.23334	42693.1485	681472.2158	10812.286	116797.7695	116797.7695	478425.392	176357.3225	14757.6035	116797.7695	393858.0405	478425.392	114944.1315	7457.993408	38521.45832	15784.20629	478425.392	10344.9725	1308014.325	4273412.228	3139.015791	76281.8415
P1-C2	wt_5_1	5	1.5	1312.124238	190083.8232	184803.29	17484.643	26110.80817	450671.4235	41474.59547	22798.8945	2844.5235	65858.62876	128785.3555	47067.9965	4740.3925	55068.924	763178.2695	113662.8865	372095.8815	78143.668	11533.87155	6670.055	9912177.374	347725.714	13507.0865	34227.56439	10719.04837	19782.67605	711292.3506	11576.287	107350.992	107350.992	480551.4385	187440.7265	13316.8205	107350.992	450671.4235	480551.4385	106436.8335	8042.782726	40287.73343	17951.79616	480551.4385	7539.351	1480084.913	4649117.248	2265.444113	77964.2665
P1-C3	wt_5_1	5	1.5	3092.517	203558.5115	194120.0235	16061.299	21823.221	397617.09	40469.20098	23929.97	3206.506	118014.7922	120611.163	50926.9285	3964.3165	94886.594	682476.5078	113113.5185	367075.3485	74228.0175	12559.8375	5868.8495	11317149.37	306054.48	24780.962	26762.3645	10420.12743	35269.116	634654.0707	11089.926	73679.7435	73679.7435	419912.4085	182661.366	11313.904	73679.7435	397617.09	419912.4085	72940.531	6517.46414	36669.96234	21241.39685	419912.4085	9310.6535	1306805.706	4347562.657	2764.530564	73437.371
P1-C4	gpr1_5_1	5	1.5	8355.7695	276146.582	263009.7505	16367.155	28032.3115	339850.0621	41829.32018	23879.2	3592.0925	62237.34024	85427.513	51521.7455	3317.801932	65746.4545	640019.8564	297301.288	348859.4405	78305.45317	8687.6325	4015.007	14256586.61	265561.0015	21987.548	27890.113	13494.86056	65863.8395	631203.6904	13067.5395	99889.9675	99889.9675	412149.2415	188464.698	21150.8015	99889.9675	339850.0621	412149.2415	98374.0075	7502.089421	43131.30848	11452.74042	412149.2415	12374.467	1304598.725	3530803.996	2782.389268	78698.0495
P1-C5	gpr1_5_1	5	1.5	1228.823234	280196.2906	271551.7315	17398.4975	24472.89939	321224.6832	42626.27779	29433.2815	3266.5125	53896.81953	108894.917	73169.154	2757.065842	38775.2475	725575.3984	151375.04	542103.1665	80610.74366	8545.775922	5405.597	10483936.27	236825.0595	11768.5085	30892.10368	8044.41276	40230.63361	749860.5544	9873.9825	103018.8425	103018.8425	492577.657	175911.3015	13090.1365	103018.8425	321224.6832	492577.657	101716.414	8367.691075	44753.57073	14006.25283	492577.657	9149.338	1905039.123	3717870.899	2956.585992	76642.856
P1-C6	gpr1_5_1	5	1.5	2708.624121	256222.9564	247420.5385	17452.323	25756.8414	365833.4595	43657.4365	22587.1585	2986.2365	98183.971	98174.607	55035.516	2619.222	50780.8135	700504.9597	133080.1415	418159.0695	80346.1175	7829.993449	5025.407	10081380.84	271389.9215	14345.692	33990.26073	11724.0491	38494.74099	735033.7658	10575.889	109199.1765	109199.1765	481386.9425	166686.666	11754.928	109199.1765	365833.4595	481386.9425	108157.9735	7260.445753	38470.3878	15636.0562	481386.9425	9819.9495	1589218.579	3754776.157	2496.669508	75444.214
P1-C7	rgt2_5_1	5	1.5	3989.606379	244388.8845	234803.46	16329.246	22954.4672	359975.5455	40346.959	23322.263	3343.143	92931.426	96375.1195	56570.903	2917.5625	83813.0335	605852.4758	266161.88	382813.75	80547.0935	11480.68859	5383.9605	19425865.53	260803.7295	25982.3275	27101.88939	12195.2349	46454.12095	621809.8144	14341.68	102334.5415	102334.5415	418802.666	193063.5985	16549.5055	102334.5415	359975.5455	418802.666	100833.698	7495.13902	41215.99454	15112.19263	418802.666	10788.2815	1296364.497	3999369.877	3284.928074	76990.2715
P1-C8	rgt2_5_1	5	1.5	1301.022	238020.5715	229918.9535	17278.0175	27326.3995	420947.88	38127.78188	23429.4455	3270.415	63237.40614	137334.0195	58055.6185	4228.329	48997.257	717459.7801	116705.12	371940.69	71142.863	9761.3835	4790.236	9305871.62	318612.67	12224.427	30407.2635	10912.78413	16746.613	707386.2637	11606.675	115327.338	115327.338	472255.1165	173930.7	13360.4825	115327.338	420947.88	472255.1165	114338.0375	7991.097525	39831.52214	14642.33025	472255.1165	7815.2395	2410993.151	4562330.756	2558.161491	78783.254
P1-C9	rgt2_5_1	5	1.5	2940.739	257959.361	247846.413	17560.496	26133.435	425957.596	36281.54281	22631.2745	3091.367	54535.34456	111769.4495	56405.132	4141.7895	75053.9625	764712.6989	107872.5445	340426.8205	73478.6055	10151.24	4624.279	11956297.69	367827.106	18564.995	31672.785	12840.36604	28626.0325	624463.8246	12872.7175	105814.237	105814.237	436403.4725	177432.999	15274.296	105814.237	425957.596	436403.4725	104426.615	7122.705701	36756.60402	17614.71317	436403.4725	9272.6425	1369517.437	4610821.967	2434.716486	79675.285
P1-D1	wt_4_1	4	1.5	1329.79291	178387.3304	173137.9285	17510.3905	24277.97486	435162.424	42527.5545	28596.898	3205.525	68994.037	190329.3755	53137.978	4814.0895	65843.24	876503.683	126436.6075	369981.6195	83846.9385	13073.97699	5300.0955	10362107.99	437477.907	15610.071	38779.08623	11770.24161	22866.01705	730363.1767	10609.28	96775.5115	96775.5115	505417.351	170988.009	13241.504	96775.5115	435162.424	505417.351	96220.9805	8155.816086	45584.1467	22319.68877	505417.351	8685.585	1606140.423	4912404.541	2881.368379	82750.5375
P1-D10	snf3_4_1	4	1.5	3010.252	244164.649	235696.52	19159.421	28477.689	433913.8498	35662.2524	24173.2255	3385.138	99763.70039	124826.7415	45581.3435	4359.87074	69649.1005	761187.1047	215164.381	324971.4645	69555.12962	10648.4815	5624.6135	10519122.98	341055.527	20755.1685	31681.587	10265.71593	28647.786	620018.6493	10972.084	111938.6395	111938.6395	412743.429	179268.3665	15102.404	111938.6395	433913.8498	412743.429	111115.4675	7609.770527	36112.08761	16868.0611	412743.429	9299.647	1365062.526	4336143.889	2638.005982	74123.583
P1-D11	snf3_4_1	4	1.5	4912.371449	231728.3727	221980.054	17967.1745	22191.6991	366311.6421	38016.00947	22751.941	3247.7165	84550.603	69103.8165	54665.0185	2825.852881	68088.5525	616643.5531	112167.7545	340138.9255	74510.74647	9264.752063	5207.9315	19070002.95	254648.401	22911.6795	21359.09834	11412.94563	54546.4403	627648.3216	11834.0325	96727.443	96727.443	426775.862	190794.3985	15010.316	96727.443	366311.6421	426775.862	95559.7175	6961.336436	36374.00272	10855.40789	426775.862	10604.945	1273548.067	3769202.653	2834.611404	75677.8925
P1-D12	snf3_4_1	4	1.5	1089.0175	240577.2675	231931.413	17534.0335	28813.553	449011.085	36503.9855	22040.7565	2878.1115	59732.10516	153730.9595	47832.123	5494.0915	54375.381	794845.4268	104281.6265	329890.2555	73812.0065	9978.1375	4962.71	9342773.1	327155.814	13092.926	34622.6655	9201.224032	20132.817	663793.6508	10068.2565	113976.3755	113976.3755	445570.19	180156.343	15597.2305	113976.3755	449011.085	445570.19	112646.253	7469.646995	40412.2015	19470.03159	445570.19	7283.186	1448260.249	4427389.3	2782.3615	78596.9745
P1-D2	wt_4_1	4	1.5	1053.522117	201858.9208	196837.199	19173.091	22578.25711	448056.417	41094.22563	24603.108	2968.2825	74373.34243	171596.184	49770.673	5688.462	62912.6075	857208.5962	113486.2225	341915.8435	74762.7625	12283.08439	5519.5395	10176685.41	477706.7505	17014.8355	34726.15517	9776.632021	14856.67553	684882.8645	10468.013	101601.943	101601.943	471101.2735	172704.858	13049.969	101601.943	448056.417	471101.2735	100882.689	8322.792253	40677.27718	21511.71328	471101.2735	6418.3385	2659925.787	4839413.246	2521.651882	78809.4215
P1-D3	wt_4_1	4	1.5	6614.891	209500.829	198851.6355	18662.204	24020.088	385990.5045	44985.1595	24801.4815	3250.0215	86942.92376	115095.897	45898.3365	3912.48	84654.7625	705098.508	118903.58	314796.6385	82517.892	12231.148	4609.6085	14759395.79	378815.464	25604.495	32515.0825	17229.92971	51393.823	634266.8212	13648.2065	91791.4685	91791.4685	466865.5015	208937.9525	17463.2045	91791.4685	385990.5045	466865.5015	90434.2045	7632.23357	41635.72806	18273.84382	466865.5015	11500.89	1379528.185	4015898.628	3411.503493	77201.035
P1-D4	gpr1_4_1	4	1.5	2604.570691	240659.161	233202.4125	17950.1025	23283.51711	433562.43	38236.45279	20602.5045	2895.574	106696.8325	112503.4865	46011.5995	4072.1355	42935.58	778980.7743	115501.0495	368456.563	72196.0045	9203.669543	5924.5995	9803879.879	304977.006	11421.937	35148.66074	9564.611677	25062.22407	728157.2377	11425.7975	102773.158	102773.158	445133.4205	162052.394	11040.607	102773.158	433562.43	445133.4205	101977.605	7360.346912	40988.0625	17207.16291	445133.4205	7002.4475	1400019.217	4142875.448	2298.866461	72949.8845
P1-D5	gpr1_4_1	4	1.5	2592.368012	228808.3723	220455.751	16509.1365	21577.9153	375719.3295	40169.77127	24271.043	2899.8365	95533.25534	109808.4125	53259.3505	4159.568283	52071.8395	774439.7096	136903.969	398536.289	74657.06985	8513.598535	5706.4035	10202532.2	302331.3275	16618.8825	31707.77254	10334.32554	32864.04233	699820.2522	9696.553	83188.4255	83188.4255	476384.2785	149347.716	12050.627	83188.4255	375719.3295	476384.2785	82442.004	7091.053601	37015.00296	17031.58498	476384.2785	7999.148	1470637.861	4064942.838	2693.451639	77894.2605
P1-D6	gpr1_4_1	4	1.5	2439.0435	256523.0351	248029.1975	18538.1555	24026.46415	351839.4899	40055.4084	25049.037	3552.392	51665.0555	106708.202	61121.3035	2697.55701	46954.0535	756249.8645	140882.644	455270.3575	79533.55058	9205.657293	5874.648	10383020.87	269399.14	12931.268	32530.31316	9269.408791	37889.05655	750631.0157	10399.985	102906.2935	102906.2935	491583.2875	159375.8205	12612.0395	102906.2935	351839.4899	491583.2875	102131.5535	7578.026584	52123.00871	16395.49051	491583.2875	10602.911	1683504.831	3934502.416	2819.834102	80027.3525
P1-D7	rgt2_4_1	4	1.5	1391.886789	281980.0981	273406.8735	19057.8925	28631.13981	419171.7555	38343.81903	21650.1205	3182.893	59185.5986	161935.887	46611.211	2261.8245	59916.8355	752474.9291	107730.343	326686.3725	76758.895	11380.73566	4959.9445	9500393.11	283143.342	13793.1995	34875.58332	9502.135466	28255.71249	683076.6287	11792.4405	122448.596	122448.596	463328.4175	173145.0455	15463.798	122448.596	419171.7555	463328.4175	121603.0945	7472.309564	49237.26904	20255.73135	463328.4175	8950.909	1453763.721	4156893.358	2807.824254	69870.7015
P1-D8	rgt2_4_1	4	1.5	3814.887707	287374.3101	275298.6945	17705.0975	24823.89543	390260.1666	33233.52136	25248.3085	3938.0805	57978.26574	106694.037	57171.3575	3015.784072	84497.013	651239.7868	117139.27	376881.029	66042.98629	10184.11409	5465.935	11392561.58	252503.082	21787.1735	24034.28794	10367.87493	34244.48545	601859.9731	11613.9065	88187.663	88187.663	386986.274	190286.7595	14224.23	88187.663	390260.1666	386986.274	86933.386	6946.792752	40373.30388	16146.15045	386986.274	9668.9895	1412684.129	4249088.215	2763.89481	75361.5935
P1-D9	rgt2_4_1	4	1.5	3148.525973	293441.46	282965.236	16838.4955	29157.64196	442292.1217	34188.6578	21921.07	3198.0465	57636.10055	114282.4005	47445.0355	3965.957061	70213.925	707206.5617	102476.715	325739.46	71813.14197	10002.13725	5237.141	9817836.329	306800.2185	17867.021	30600.95791	11772.80232	26698.54311	628534.31	11990.0595	106319.78	106319.78	417512.7065	183966.751	14169.3335	106319.78	442292.1217	417512.7065	105086.109	7543.985548	37693.54563	15538.94922	417512.7065	7909.9305	1367112.011	4214442.053	2749.699691	72911.218
P1-E1	wt_3_1	3	1.5	1492.297445	211349.8493	204366.685	20235.19	27799.44506	405059.7565	53096.45568	29048.2955	3277.432	63472.97818	167017.9495	64998.6875	3679.995	49235.157	801005.7662	134284.1805	407550.4395	85008.567	11965.36957	6359.9195	10038523.04	364379.4435	13373.412	48171.40631	11285.29144	36446.73547	793758.6939	12225.1405	117623.53	117623.53	578895.3215	159900.3745	14552.731	117623.53	405059.7565	578895.3215	116498.3545	8627.005872	46855.74605	23400.22956	578895.3215	10690.088	2621043.612	4524957.171	2991.744239	80178.4935
P1-E10	snf3_3_1	3	1.5	5893.985785	236901.9615	226770.9055	17065.1385	32045.22131	378475.5826	39174.92656	25844.882	3131.3375	83901.6795	113697.108	54374.556	3799.451867	72645.239	693966.4547	115516.223	353794.059	73031.09541	11458.06512	5200.9135	12404243.95	288421.917	20240.772	31958.07106	10638.49875	44325.2407	632357.2088	13018.5225	103693.973	103693.973	418984.51	177458.594	18311.183	103693.973	378475.5826	418984.51	102295.947	7742.090129	38791.01233	17235.14271	418984.51	8943.113	1355787.629	4112614.022	2924.837727	77557.1365
P1-E11	snf3_3_1	3	1.5	4827.262352	235004.1924	227493.8275	18010.0705	30166.95178	406160.2341	40400.86223	27921.6215	2556.8865	54106.3921	132187.4275	56581.02	3991.213387	66459.729	734213.78	114017.9515	372957.0935	69119.38616	13647.73541	5471.147	9562245.418	335099.3135	16836.824	35107.07011	10044.18255	30848.87919	678413.4006	11360.051	94579.954	94579.954	444548.681	170185.0315	12528.2355	94579.954	406160.2341	444548.681	93714.41	7756.348891	37919.48084	21930.88486	444548.681	9110.801	1447641.841	4400015.007	2759.915424	80173.066
P1-E12	snf3_3_1	3	1.5	1429.193234	215674.8396	207991.6915	18240.415	33668.51859	425653.5943	45059.04506	30128.5935	2890.1635	61002.50473	149240.0695	58139.34	5105.631068	42412.3525	815862.8749	119993.9085	352708.13	77743.00429	10775.65743	5246.7975	10177295.75	397767.8445	10260.6485	38384.80275	10420.05144	25806.81601	759185.8473	11998.88	142354.425	142354.425	510006.563	161698.365	13993.771	142354.425	425653.5943	510006.563	141147.2965	7905.631154	39692.82322	20271.13429	510006.563	8200.241	1544442.029	4442338.425	2636.619193	80364.55
P1-E2	wt_3_1	3	1.5	1237.5805	200027.539	193055.8165	18798.5235	23790.25	447863.0904	46249.56151	20856.801	2994.9215	76964.138	166713.032	50793.1935	5272.413023	61596.218	840760.4792	129654.6875	363090.3215	80123.53115	11589.7445	5947.373	9888088.202	445962.169	16105.2095	38008.1755	9497.067227	17953.6515	722571.702	10013.824	90691.136	90691.136	486314.9125	165207.7785	10684.351	90691.136	447863.0904	486314.9125	90384.697	8406.994934	39261.24756	20343.22052	486314.9125	7389.9535	2940575.262	4561833.625	3031.110273	74719.9985
P1-E3	wt_3_1	3	1.5	1055.707344	191071.5161	185776.669	20670.2935	25441.1567	394468.1865	48406.2185	24496.9085	3299.979	65247.1815	175238.733	48773.157	4675.689621	44584.3745	827050.7147	118294.8525	327936.4785	80422.0686	10768.98666	5310.9805	9893334.141	374806.8205	12380.2195	44774.33436	12925.16409	21364.53484	759693.1685	11005.33	98350.345	98350.345	533152.6695	171343.6685	10945.2885	98350.345	394468.1865	533152.6695	97319.493	8098.798289	39068.74567	21407.13904	533152.6695	7927.654	1589371.867	4040921.201	3128.661225	81334.784
P1-E4	gpr1_3_1	3	1.5	1398.181	251165.077	243947.9125	17346.5715	29603.112	399136.881	43206.67644	20477.8045	3696.572	54067.34535	132231.596	52639.549	4488.102775	39078.371	789839.0245	130008.7225	392222.4935	79717.94758	9329.462	5606.1605	9865329.705	301272.9755	9120.574	38118.8425	11476.89201	33668.7745	747391.1494	11259.7045	123299.445	123299.445	509541.5155	146141.7505	15364.6485	123299.445	399136.881	509541.5155	121891.6325	7362.683762	46470.62141	15572.89775	509541.5155	8491.604	1388516.67	4008829.924	2483.715799	77132.5915
P1-E5	gpr1_3_1	3	1.5	1673.808145	276179.6381	267530.613	19356.0695	25627.22841	381211.9295	49078.0305	22364.5095	2866.8465	58257.9081	139787.667	58135.0225	2287.34	41139.59	791240.6824	135925.1855	407574.265	75884.3165	10370.44909	4910.4485	9451819.276	284042.35	9986.025	38616.44019	9056.47286	35046.10322	797770.3917	10210.832	90557.7065	90557.7065	532545.416	149255.7555	11944.859	90557.7065	381211.9295	532545.416	89944.2205	8373.609002	40582.89546	20509.30401	532545.416	10176.17	1508526.213	3828856.785	3010.714215	75352.8625
P1-E6	gpr1_3_1	3	1.5	3115.1655	257412.835	249159.0135	16441.3835	24386.61	392955.1545	34400.66594	23197.8035	2964.2445	49737.33012	92342.112	48568.768	4779.843523	46551.2265	717821.1588	118515.909	368689.0745	68727.4997	7570.6545	5577.736	9665927.812	309334.246	14210.4935	29235.853	9782.455931	27287.2005	660875.5345	9786.2505	97060.3735	97060.3735	428158.019	165468.4125	12221.643	97060.3735	392955.1545	428158.019	96153.667	7125.864774	47041.36707	14047.31221	428158.019	8063.692	1460946.327	3910108.019	2412.806494	73377.5825
P1-E7	rgt2_3_1	3	1.5	2828.239164	225171.9374	217751.933	17863.3815	36447.0999	432955.45	48865.63778	22726.94	3130.7845	102870.8945	124380.559	48357.33	5307.420137	47724.817	771643.9199	116740.759	331334.5555	86257.14232	10975.0791	4625.2105	9918905.924	333422.929	14570.29	44173.86205	13442.93029	30345.2953	760944.4357	10723.472	132081.56	132081.56	548869.7725	162788.195	14483.683	132081.56	432955.45	548869.7725	131250.6	7865.684881	45377.63837	19587.94768	548869.7725	8850.7995	1457358.332	4217752.588	2624.009957	73071.7935
P1-E8	rgt2_3_1	3	1.5	1776.565629	231384.3813	223275.813	18522.421	28602.65599	429134.8229	43364.46712	26054.9685	3053.8415	61590.9035	170056.911	53266.7235	5078.492648	66505.3085	809072.1679	123504.8635	363792.9415	70365.31962	13475.15038	4535.377	9445062.944	358167.1355	16901.7655	30939.03893	10192.66968	22237.78999	735182.6178	11233.274	88730.3905	88730.3905	499223.262	165860.7355	11062.398	88730.3905	429134.8229	499223.262	87704.802	7754.347529	44997.51502	23780.64487	499223.262	9327.018	2577052.049	4512469.005	2341.803705	80364.3165
P1-E9	rgt2_3_1	3	1.5	2623.9355	279487.548	270604.9705	16589.5895	27279.709	435218.518	30705.59999	21945.16	3049.7925	63787.46473	120378.8255	48307.452	3759.522432	64460.2215	730388.7862	107047.3435	356966.077	66997.96823	9583.9225	5630.581	9123742.739	288602.7065	15613.391	28005.26	9511.902619	15448.7555	629182.717	10473.6225	110682.0745	110682.0745	410419.0675	180563.829	13482.5015	110682.0745	435218.518	410419.0675	109752.468	7951.331127	39013.35173	19138.00027	410419.0675	6765.627	1499596.758	4501230.816	2974.792438	75013.2195
P1-F1	wt_2_1	2	1.5	6295.049094	219945.3017	209724.3105	18530.302	24146.13415	393614.4285	49339.65428	21597.727	3608.916	93333.52531	104602.6975	48216.163	4600.1705	71013.1255	764242.2237	264272.4065	305991.0525	85432.9255	10006.11212	4600.195	15803273.74	359843.8245	22129.2455	34825.65105	16248.45968	51806.28366	656003.7882	12078.6675	120846.7475	120846.7475	496559.32	188889.844	18531.422	120846.7475	393614.4285	496559.32	118932.866	7844.894966	42568.93283	15976.94163	496559.32	11419.5585	1434137.153	3959523.815	2796.344821	80853.752
P1-F10	snf3_2_1	2	1.5	2500.3375	209486.4205	202364.304	19477.705	23415.566	449065.5695	42112.4575	30620.951	2841.1505	59457.034	134843.259	54148.999	5635.134	56693.9545	855562.8838	107188.727	337834.9645	73201.9835	13341.979	3889.636	10548901.7	510948.9985	14395.684	36278.7865	11076.17508	28227.2575	676931.6141	10505.3365	103415.425	103415.425	470158.975	166934.4935	13438.86	103415.425	449065.5695	470158.975	102498.0925	7480.044977	37481.42429	20039.16028	470158.975	7937.2815	1485904.848	4826117.138	2749.50198	80797.2555
P1-F11	snf3_2_1	2	1.5	6604.607508	292492.8801	281172.927	17711.7015	25492.79583	367718.1165	32497.4285	24937.05	3627.7355	76425.35682	106454.7875	53171.808	3504.258	80094.1945	645198.6138	229785.309	300580.29	65281.044	11280.26273	5093.038	14845887.47	290333.771	26897.9185	28471.07267	13476.39109	48319.80447	526271.6099	13625.3755	116493.014	116493.014	366758.3365	216864.109	21536.675	116493.014	367718.1165	366758.3365	114759.5355	5929.634922	42434.0338	14773.22293	366758.3365	10646.39	1329140.5	3883783.191	2585.259081	76252.0845
P1-F12	snf3_2_1	2	1.5	1129.9165	229678.623	222539.6775	18441.2065	27355.0785	415956.3003	37974.20088	23195.8855	3237.803	60287.31101	140441.583	46774.8875	3906.68941	50983.9745	760082.3738	109951.635	331773.2185	76064.72828	9145.7425	4487.473	9377014.989	311352.75	14432.783	33779.842	10765.38476	25435.6375	676502.5239	10225.588	111133.805	111133.805	438151.4385	159419.1145	13936.478	111133.805	415956.3003	438151.4385	110267.5285	7305.589011	41832.93323	16808.62093	438151.4385	7607.431	1475360.417	4211510.446	2629.113582	71615.1725
P1-F2	wt_2_1	2	1.5	2441.166	214451.5285	209069.9585	18262.736	28563.361	403443.104	41193.27118	20451.92	3220.0035	63372.44572	123494.388	50269.8385	4573.2135	45202.5935	775677.5608	113051.8385	331251.7515	76455.218	10608.709	5532.257	9652422.723	328247.1475	12253.2985	43758.144	10744.12874	24350.6075	727822.6778	12274.0885	130416.562	130416.562	525381.913	163184.9555	12793.946	130416.562	403443.104	525381.913	129420.854	7975.410704	39521.41454	20394.92182	525381.913	8408.645	1456637.519	4043797.213	2823.966813	75116.7905
P1-F3	wt_2_1	2	1.5	3121.273219	192872.9603	187590.673	18966.585	32922.66641	421063.0662	54638.26881	25162.02	3082.8045	59949.5705	134729.2135	51916.1785	4539.371846	46892.8695	868189.9036	124905.9215	341483.8515	88720.62294	13238.76795	5562.1095	10523524.12	445227.189	11602.204	50180.09226	14769.34963	36288.00761	788539.6961	12067.845	130476.7175	130476.7175	603421.6685	155017.3535	14938.2965	130476.7175	421063.0662	603421.6685	129011.7525	8816.876576	40582.41642	26213.91953	603421.6685	9827.597	1492684.304	4233516.109	3032.782902	80802.9415
P1-F4	gpr1_2_1	2	1.5	1301.782453	181489.4264	175381.7855	16447.446	21608.25679	438066.8965	38766.13906	26271.736	2813.712	54424.62327	139365.2915	51855.8565	4350.471	42029.8015	818083.7031	110183.5355	409023.4245	78360.893	9377.222563	5719.791	10770316.11	340913.711	10991.6885	32476.11357	11126.63977	26554.43335	750908.7222	9691.0715	73364.1135	73364.1135	503130.2285	178606.2695	10171.3405	73364.1135	438066.8965	503130.2285	72715.1455	7527.702365	40987.18875	15694.63897	503130.2285	8602.8195	1201073.092	4535065.356	2312.868219	77201.4385
P1-F5	gpr1_2_1	2	1.5	3185.989762	241537.9338	228840.111	17897.5845	20039.23043	345849.4116	46841.60433	25062.078	3037.5085	84601.11374	90173.2165	60492.088	2886.261143	55851.595	706749.8887	290879.468	460123.488	87120.73698	9397.144727	5182.736	10984241.73	244622.7165	20595.5465	31790.63214	12793.76892	47589.26066	727936.4667	10280.6505	75476.7855	75476.7855	490981.8785	170331.4165	11999.7505	75476.7855	345849.4116	490981.8785	74250.554	7387.086163	37272.16322	15758.13239	490981.8785	9890.142	1334609.162	3808678.474	3074.59392	79152.6445
P1-F6	gpr1_2_1	2	1.5	1114.48202	268314.5776	260058.693	17966.4555	32197.34706	492986.2765	52442.16478	43533.1285	3016.475	72410.36344	164748.8265	61272.543	4370.569578	39632.53	1165818.371	91966.889	290859.462	94693.03353	11527.99779	5453.68	9465425.451	787771.481	10222.857	50285.58525	12511.47166	27902.50191	792914.4479	12068.0375	137110.6055	137110.6055	638526.026	214046.8185	16462.3345	137110.6055	492986.2765	638526.026	135936.549	8868.138958	44503.681	26013.79579	638526.026	8621.2515	1944332.577	4945127.63	3027.015271	71224.0155
P1-F7	rgt2_2_1	2	1.5	5559.5045	245311.451	236100.8645	18401.8345	40855.341	394134.6014	50026.15337	27919.5515	3066.828	88579.60309	117373.869	55143.8495	3299.50317	49406.8055	756012.7359	130326.983	342339.737	85034.36526	12834.2655	5302.1795	10064295.74	318757.281	14028.9805	43056.301	14058.90073	34932.294	750998.6665	10050.923	130458.674	130458.674	553096.901	162687.368	15875.516	130458.674	394134.6014	553096.901	128826.897	7377.168808	38804.83622	22843.13886	553096.901	10488.969	1441268.384	4157275.74	2932.592071	77776.4405
P1-F8	rgt2_2_1	2	1.5	1203.9145	214602.247	207999.3825	18714.4855	29543.7385	448108.3441	47492.50855	23579.4525	3224.681	70996.99547	172282.0075	53569.158	5093.121117	58373.009	854597.7883	110904.619	321601.054	87043.19177	12146.749	4725.826	10405211.93	401623.1375	13680.254	37030.8375	12856.36984	19718.3475	748821.0569	10095.8945	118844.774	118844.774	551468.325	165450.105	12616.856	118844.774	448108.3441	551468.325	117515.438	8239.619458	43842.76842	19366.54237	551468.325	8628.347	1498395.412	4569185.631	2564.713539	76276.446
P1-F9	rgt2_2_1	2	1.5	3673.3685	256759.467	248635.406	18296.706	22398.007	384341.455	34293.1985	22704.2245	3465.246	81032.462	86470.242	54728.254	3399.739	81130.5625	610989.6943	116619.4865	350625.4265	70655.6335	8790.015	4041.074	17449848.76	278176.185	28366.1185	22728.676	13331.93964	37284.0335	575129.2933	12304.6285	99074.079	99074.079	383302.4015	198218.591	17547.48	99074.079	384341.455	383302.4015	97786.314	7013.051883	36443.48127	11798.03511	383302.4015	11550.8175	1471039.249	4203327.001	2848.352867	79562.5915
P1-G1	wt_1_1	1	1.5	1165.93007	189886.5874	183930.379	18661.3745	28646.75195	366446.6609	60396.25532	22131.157	2881.148	60945.7772	159727.8995	51590.8525	3945.340195	38760.527	774892.8597	128444.5745	343237.9805	94179.14713	12717.92895	4571.588	9076172.064	280971.4975	10434.246	47834.15288	13507.28927	37260.06312	864413.7519	10578.1605	136435.2875	136435.2875	656567.5045	157916.39	12030.417	136435.2875	366446.6609	656567.5045	135678.8275	8596.178163	41513.33608	22090.61763	656567.5045	8875.19	2376689.392	3660026.179	2418.714863	76783.556
P1-G10	snf3_1_1	1	1.5	2963.343973	240219.5076	232356.993	18351.612	29459.85719	401006.7788	41398.32103	23370.3295	2924.395	52972.8977	110019.312	50972.794	2850.693219	48043.3835	724035.2521	123089.364	352435.6675	78229.19283	11071.8777	5988.4155	9024914.562	260351.0985	12397.986	37818.3764	12027.51915	32567.3269	732310.6017	10944.956	113330.0755	113330.0755	492420.812	167146.985	13457.3255	113330.0755	401006.7788	492420.812	112509.9085	7911.379206	48327.37825	16164.41229	492420.812	9110.9225	1396162.254	3899275.283	2503.687402	69953.1095
P1-G11	snf3_1_1	1	1.5	1207.20209	244249.786	235831.187	18370.8985	22575.13148	428672.601	41141.85503	26087.888	2576.1335	61607.88542	128459.7355	51689.342	4635.299916	60267.4255	839178.9747	119296.3385	339501.1005	82219.12629	9784.898766	5498.5265	9827861.819	356152.613	12596.1165	36328.9057	11822.51983	28130.78786	751092.5151	10924.9225	109896.8315	109896.8315	533271.3505	158677.8985	11110.509	109896.8315	428672.601	533271.3505	108952.563	8061.913405	46060.32396	22146.74841	533271.3505	9110.974	1458550.338	4398043.147	2938.151837	79204.7355
P1-G12	snf3_1_1	1	1.5	3851.2855	271104.4515	259788.374	17189.266	28884.1745	347905.7756	43437.08487	24499.1225	2642.337	76445.12194	82631.18	61384.9335	2932.266879	51218.8145	628457.6614	132668.5195	402235.691	87928.05563	7848.258	5109.115	10381425.15	210408.5615	16035.939	35127.4335	14074.62166	42932.4115	701560.8895	10081.1635	119152.7185	119152.7185	475760.9315	181583.555	14014.854	119152.7185	347905.7756	475760.9315	117723.6215	6689.115948	36961.46157	13774.33752	475760.9315	9807.8395	1439389.32	3811778.78	3171.107336	78153.037
P1-G2	wt_1_1	1	1.5	1433.402832	183200.9817	177893.9775	19428.169	32761.79284	405912.4245	66959.56997	24254.2195	3555.3375	66154.65623	170974.1055	56940.757	4476.627	41009.241	859697.7166	134283.405	348655.2275	95000.382	13105.50527	5433.8235	9565715.696	366421.798	9020.1535	49248.69808	13889.12715	34378.04561	870993.059	10795.505	137256.214	137256.214	665247.933	164991.7375	12989.483	137256.214	405912.4245	665247.933	135890.017	9315.372281	43288.79125	25506.68362	665247.933	9914.0365	2589415.34	4060820.812	2874.841543	80362.1025
P1-G3	wt_1_1	1	1.5	3063.617512	267160.7513	259175.814	18713.687	31892.35798	386855.2055	46085.624	19683.818	2889.2975	101898.074	116767.4295	52208.0485	3281.394	47148.096	732702.9164	119197.191	330104.0365	82742.9655	10023.62264	5286.8835	9330215.421	289488.7575	14208.551	44921.90088	14476.55909	32723.84641	739085.1933	12349.3105	137296.778	137296.778	524640.1055	172857.2045	14453.232	137296.778	386855.2055	524640.1055	135232.686	8146.701789	35352.19244	19765.85171	524640.1055	9027.4015	1416489.728	3869383.799	2811.460539	77509.7135
P1-G4	gpr1_1_1	1	1.5	2602.804	226680.7915	218628.9955	16328.3755	28087.134	380969.608	43873.6945	27003.32	3272.9315	85759.861	82341.582	61798.7295	4755.8055	37322.4245	748781.0315	103469.777	410355.28	82361.9315	7843.3955	4803.509	10292349.5	295126.3445	14027.656	31384.874	11486.58823	37563.788	733843.649	11553.67	121411.0055	121411.0055	521698.697	163990.7505	12445.816	121411.0055	380969.608	521698.697	119930.296	7992.893215	43937.63194	11547.60194	521698.697	9321.2855	1151529.102	4232938.407	2757.894855	76883.0965
P1-G5	gpr1_1_1	1	1.5	1423.105262	209071.4639	201571.784	15654.574	30471.69158	395190.8088	48194.4165	23862.0385	3285.16	59179.3	131765.6335	60170.0415	3980.895352	34255.119	821768.0479	109686.603	464782.1095	85670.3417	9148.309129	4633.5855	10123294.5	248816.2745	9765.3415	40782.60082	10197.83446	38054.76819	825076.6762	11281.918	121155.4805	121155.4805	560851.459	174144.9355	11953.38	121155.4805	395190.8088	560851.459	120002.8155	8539.512836	40142.15074	18058.20593	560851.459	9324.078	1942905.955	4202892.878	3314.687937	73780.6645
P1-G6	gpr1_1_1	1	1.5	1159.4135	240178.614	233020.562	16734.1245	28174.219	417772.3547	37328.95369	24235.313	2705.784	51086.90182	102824.723	49868.0255	3100.398057	33502.402	687841.3282	91032.823	432092.4335	78049.3178	6962.51	5359.6255	9709339.466	252123.7185	8030.5705	29740.852	10127.36039	30193.012	702884.5403	10429.346	116653.3285	116653.3285	462798.7645	178277.282	11961.1025	116653.3285	417772.3547	462798.7645	115656.5545	8181.164598	42937.17558	11030.22253	462798.7645	9210.224	1875372.396	4055385.67	2545.135818	68014.642
P1-G7	rgt2_1_1	1	1.5	3407.065648	244342.9509	236189.4455	18169.203	24894.36469	334938.605	44818.99162	19983.218	3289.639	81655.87324	89439.1925	46816.002	2021.688523	45371.27	562277.636	139562.81	435416.278	86014.27841	8382.013055	5721.2065	9191744.789	192806.7335	14890.3435	33916.98713	13637.73228	38380.31773	753624.1966	9823.9425	96591.2235	96591.2235	498688.1915	181585.5805	11219.223	96591.2235	334938.605	498688.1915	95496.955	7645.251546	39273.4384	13833.23782	498688.1915	9739.447	1593521.467	3191391.337	2551.987518	71065.8875
P1-G8	rgt2_1_1	1	1.5	2223.9005	297336.3085	287819.2015	17018.939	30771.082	440158.422	38221.5515	21301.1195	3099.3135	62345.209	128858.8805	53882.5055	3905.4855	51393.446	744897.5172	118886.5205	304778.118	68320.0185	9982.675	5257.946	8820951.919	292870.373	13930.2705	27759.494	11427.37689	18934.2745	685446.9072	11054.124	113746.0885	113746.0885	478889.237	171373.7595	11234.732	113746.0885	440158.422	478889.237	112190.8065	7873.760523	46735.10503	19713.20204	478889.237	8271.405	2589737.728	4289344.848	2955.963598	80053.424
P1-G9	rgt2_1_1	1	1.5	2741.61952	262278.979	252682.476	18104.363	31451.33543	399862.48	43319.1155	20356.3575	3103.3055	100505.9525	121474.0965	50458.9565	2934.8865	62946.2005	719031.6926	117749.8345	340828.1185	83868.862	10127.14164	5781.686	9191668.439	254552.286	16827.8445	40556.48662	15292.63547	31546.19095	726554.447	10034.3005	108457.5585	108457.5585	509474.4705	173377.6035	13367.619	108457.5585	399862.48	509474.4705	106997.8735	7833.816281	38221.20746	22701.12959	509474.4705	8999.1685	1431067.092	4065119.129	2929.2245	72229.717
P1-H1	wt_0_1	0	1.5	2240.921375	230518.1491	222059.64	17988.19	24081.51557	446614.6887	44565.05717	22867.6235	2957.3135	63820.9851	130354.5135	46982.089	4256.807146	54638.946	761495.2294	119827.8085	338696.7425	84526.43437	12271.41598	4789.9725	9625709.659	319935.032	14571.4575	40886.12409	10875.35091	25893.69766	747627.0012	12452.28	116203.725	116203.725	502247.769	168515.7395	11482.2805	116203.725	446614.6887	502247.769	115340.4935	8285.876736	43715.73782	21387.89161	502247.769	8129.1365	1552321.97	4272408.433	2684.473987	78502.3045
P1-H10	snf3_0_1	0	1.5	4476.005289	212567.8374	203634.2055	18804.0635	26100.95391	334675.7209	53974.48437	24281.4465	2855.9975	43301.53664	94156.3985	53494.0195	3096.699811	51538.1795	652162.1525	137966.0165	374194.521	86055.36747	8855.879051	5261.1765	11859634.53	249800.152	14842.0545	34341.75916	15464.96061	48251.17398	753719.851	11141.7375	114947.4755	114947.4755	533491.6595	163092.26	13498.867	114947.4755	334675.7209	533491.6595	113244.25	7655.1179	39220.76073	15726.60929	533491.6595	12698.0665	1386611.288	3645212.055	3183.063123	80392.5475
P1-H11	snf3_0_1	0	1.5	1526.5285	259362.6425	250709.414	17296.297	29063.1605	419842.114	41887.084	24875.3795	2819.8825	63131.358	147577.686	52074.944	3826.5935	44986.4125	735103.6712	119239.664	362160.346	77474.8695	11473.3755	6002.351	9402160.901	302683.404	12193.6575	40165.924	11575.92353	26155.804	750069.5619	11081.3945	117926.6995	117926.6995	490339.327	172439.9245	11842.652	117926.6995	419842.114	490339.327	117043.547	7770.187312	44602.79214	20762.63849	490339.327	8148.5125	2526235.129	4327850.001	2358.335539	75779.2885
P1-H12	snf3_0_1	0	1.5	1489.841453	198041.4241	192787.934	21493.384	25845.31329	491449.3214	51710.62317	37480.7325	3231.439	67302.9405	149174.719	47621.397	5732.581834	48870.975	858112.7382	111424.122	330578.803	88390.85204	13572.74673	5126.7555	10911232.42	535717.67	10878.9725	47362.13519	11867.14332	21567.32064	773829.223	9726.156	133718.909	133718.909	564347.6745	156889.3395	11690.5145	133718.909	491449.3214	564347.6745	132696.7715	8301.75599	45136.85359	26865.11131	564347.6745	8650.5285	1518529.231	5035260.539	2724.960084	77695.8505
P1-H2	wt_0_1	0	1.5	2796.20052	235905.0456	227864.987	19394.8865	25766.4402	409377.4585	56395.7115	25734.2635	3155.495	62169.823	135107.802	57358.2625	3468.897	47892.028	812937.7565	126474.5385	356288.49	98129.762	12345.87446	5803.881	9757472.463	409688.28	13626.677	50416.83829	13689.58613	39821.61427	843186.1879	10491.706	120097.758	120097.758	609332.9	170920.3875	11365.3685	120097.758	409377.4585	609332.9	119228.182	8727.796371	50259.61034	23362.80663	609332.9	9154.5575	1481789.939	4176580.529	2501.622438	76092.238
P1-H3	wt_0_1	0	1.5	2716.483711	207063.9856	201473.77	16994.382	24398.32536	421961.5842	45547.06993	22178.728	2833.1055	116696.8785	130089.9775	49328.056	5103.756334	50561.412	825854.2403	121885.744	341788.2015	87975.83364	13749.02476	5737.4845	10361415.06	373135.998	19133.632	44934.37463	15084.91598	28447.90808	743500.5647	10181.9605	105244.28	105244.28	519807.1705	168023.6055	13308.824	105244.28	421961.5842	519807.1705	103823.5355	7945.41002	40623.11384	22770.84849	519807.1705	8817.2985	1554415.993	4407430.329	3177.480453	80031.176
P1-H4	gpr1_0_1	0	1.5	3381.633305	253627.9233	245168.557	14775.3115	27652.79672	395838.0316	30720.34751	23125.4365	3506.0095	49050.5025	94447.742	47570.9335	3136.60758	37882.8465	686761.3112	94846.7205	421148.395	70968.63764	7565.385258	6129.931	10007501.49	237697.494	11477.0515	34206.01281	8926.249746	30421.54401	672884.5697	11664.3835	98798.8675	98798.8675	419770.517	179476.2625	13842.291	98798.8675	395838.0316	419770.517	97663.924	7562.447107	46027.14227	16480.0862	419770.517	8891.8405	1083359.449	4020332.665	2377.258975	67303.7755
P1-H5	gpr1_0_1	0	1.5	1408.723367	212831.2874	204919.29	14212.814	26125.38054	388357.237	41132.9815	24007.4705	3241.2855	50605.0704	88425.5925	50697.556	4259.0275	35142.368	725710.0558	98664.202	445466.991	80670.3305	8970.587672	5506.3355	10038717.92	241328.692	10350.116	38257.56183	11349.60533	35369.95775	749575.2375	11203.3475	107774.7965	107774.7965	515178.84	167740.1385	12902.78	107774.7965	388357.237	515178.84	106496.5495	8446.472529	48246.01432	17315.01152	515178.84	9252.2945	1106138.166	3974602.681	2489.888459	70140.5755
P1-H6	gpr1_0_1	0	1.5	4553.004	236442.9915	227087.009	16094.2315	25522.4875	330055.9552	45786.44929	24119.2705	3529.569	77728.9636	74151.0955	57049.5505	3306.473258	48424.116	655669.9278	116363.8195	462501.7345	84214.40545	8515.9085	5797.105	12495420.67	219790.7645	15287.706	33929.11	14092.52656	48497.1985	732191.8335	11798.7085	109398.1345	109398.1345	497756.595	166845	13913.3475	109398.1345	330055.9552	497756.595	108244.113	6862.342355	38056.20853	12972.36004	497756.595	10397.067	1106126.439	3697935.797	3056.855684	75855.596
P1-H7	rgt2_0_1	0	1.5	1329.163086	248600.7665	240842.8355	18361.4465	26559.02693	410179.3273	39515.82963	22753.7355	3344.181	61120.1012	150148.7435	52663.3005	3859.82202	45478.4155	742403.8477	137097.0975	361481.486	81176.51825	10371.69046	5558.6815	9332195.132	268863.5	12940.79	34055.77276	13446.8521	21069.3254	755112.7867	9416.7615	108578.2235	108578.2235	238050.623	169091.524	10464.588	108578.2235	410179.3273	238050.623	107411.811	7510.410004	38124.92474	18459.55405	238050.623	7904.14	2619261.25	4264504.057	2911.490249	73339.4495
P1-H8	rgt2_0_1	0	1.5	3654.969391	241542.5241	233606.765	20625.164	25496.29373	470626.894	49145.7345	45625.8905	2674.423	117073.6893	151177.9255	53081.6375	5479.321	75180.9025	1030997.148	195089.046	209169.912	97004.3645	17597.82502	4722.6255	10775301.07	767575.4205	24443.2785	44953.34385	14477.32294	21589.66565	700539.4033	11243.4145	127412.4595	127412.4595	564608.9425	183915.6805	13337.434	127412.4595	470626.894	564608.9425	125914.023	8415.715598	40464.99264	26947.18711	564608.9425	9025.407	1410529.292	4901729.828	2950.695386	72478.6155
P1-H9	rgt2_0_1	0	1.5	5117.978469	247488.5388	238028.6775	16592.415	22846.96946	377635.3895	39081.34874	24215.29	3072.2185	90009.84063	102962.9465	50373.5355	3272.1305	88665.798	631862.8166	272739.309	326360.427	80625.886	11565.49091	5418.358	16898412.41	271419.0755	27402.41	29483.27229	17605.15853	36034.41765	613542.1581	12427.7255	95348.0325	95348.0325	438596.19	201664.009	16954.8185	95348.0325	377635.3895	438596.19	94137.3015	7481.011185	40160.11885	17116.92838	438596.19	11966.4505	1409946.851	4052091.224	2956.22029	82850.673
P2-A1	wt_7_2	7	3	1337.045711	101751.8491	97574.91	18871.9755	33425.892	392853.2701	63173.88539	24576.2165	3407.5305	84827.03792	196233.887	40727.6925	2480.100279	51627.2245	697783.4835	148740.5865	420038.5235	106956.0098	13767.02459	5266.101	8221802.468	262970.247	8883.5665	40350.00142	11262.16028	38611.43801	961926.2501	9814.8355	74218.36	74218.36	667611.1665	184136.537	9175.6975	74218.36	392853.2701	667611.1665	73581.295	9846.984944	37274.53181	31695.79602	667611.1665	8305.7015	2324751.038	3696383.363	2409.841211	75320.0195
P2-A10	snf3_7_2	7	3	1537.3725	105771.9155	102156.65	20046.8725	33894.331	372247.3747	55652.26306	27620.3655	3276.182	81297.65	201971.0775	47740.7385	3135.116314	55411.362	732804.2475	139218.3525	476271.776	102023.7083	13632.7705	5659.633	8798428.546	272019.195	11508.8955	43892.022	9853.962996	43850.7095	913908.9822	10207.7075	88252.6135	88252.6135	302636.3305	167357.2205	11254.0995	88252.6135	372247.3747	302636.3305	87645.912	9194.094963	40030.68601	35299.77181	302636.3305	8716.2935	2170588.768	3858180.242	2480.213141	80133.542
P2-A11	snf3_7_2	7	3	1128.94732	128200.1386	124306.477	20396.281	29020.59537	385831.998	61181.4085	28485.5165	3672.0575	91142.7645	200121.131	41308.2655	3059.0285	50526.974	747063.6923	134762.464	455196.7545	109958.2495	14827.75223	5125.8235	8943379.412	269503.928	10028.5145	41573.7142	10870.67485	40014.88618	916445.9772	9044.0065	90059.8035	90059.8035	624734.7345	172863.4485	9392.6775	90059.8035	385831.998	624734.7345	89234.2965	9759.284281	40244.04063	32915.48417	624734.7345	8023.1095	2230595.625	3717107.29	2989.227	76879.3355
P2-A12	snf3_7_2	7	3	1241.373	113059.2	109354.5265	20018.5365	29135.526	413861.7139	64560.1438	28867.396	3597.41	94012.86807	214285.0235	40269.3405	3511.648988	52084.2505	810416.3746	123133.0755	445468.928	117660.9735	15896.9445	5720.0165	14939021.45	337752.9355	9427.519	46349.158	9340.197895	31993.4745	956657.0462	8312.568	81404.9355	81404.9355	287625.977	79908.195	8365.854	81404.9355	413861.7139	287625.977	80809.8795	10244.17133	38726.4566	35716.8469	287625.977	8311.726	2207414.154	3888759.532	2410.62693	76709.0755
P2-A2	wt_7_2	7	3	2048.574617	100433.3628	98149.562	21450.268	31605.76504	402538.1181	57672.42579	24512.2165	3327.4165	99906.8905	197173.0275	41994.4435	3112.509115	49882.261	708798.7698	136291.265	444111.3895	89443.81575	16005.80993	4774.9245	14642267.17	289230.455	10624.7355	41646.52848	7830.537381	34043.37057	912563.2009	8480.1975	78392.2695	78392.2695	290846.151	177796.1355	10227.778	78392.2695	402538.1181	290846.151	77662.424	8696.003596	38128.04013	31836.01144	290846.151	8006.941	2344999.89	3804994.365	2810.936021	76592.4115
P2-A3	wt_7_2	7	3	1277.861234	100208.2654	98304.1435	20206.644	35904.47459	405286.1203	57492.92315	24929.913	3637.3525	107673.4125	197283.8885	43067.256	3570.23999	52855.729	761644.9087	137339.4195	436573.095	110526.8439	15646.99163	5391.847	15316438.35	299582.135	10505.8	41921.98356	9348.932404	33734.00041	940344.365	9106.506	94675.8375	94675.8375	297975.6535	80824.1015	9386.718	94675.8375	405286.1203	297975.6535	93992.1465	8967.276564	38415.8368	33273.97966	297975.6535	7340.33	2368977.154	3802606.482	2710.089455	75240.342
P2-A4	gpr1_7_2	7	3	1065.77423	100277.1316	97060.715	21763.26	32555.17993	380804.1995	66054.651	27366.2745	3749.2285	100582.3797	182872.566	46173.7695	2649.0155	43062.1625	756598.5434	165941.2575	515361.5865	108932.6635	13661.11641	4173.7365	14869576.74	285339.8795	8110.091	37729.67838	17456.30251	42451.38636	988713.0628	8110.711	75918.7365	75918.7365	304334.614	79074.3295	8452.5025	75918.7365	380804.1995	304334.614	75534.6085	10106.57926	37830.24138	30054.63176	304334.614	8438.789	2697634.455	3681740.313	3488.647957	77119.8315
P2-A5	gpr1_7_2	7	3	978.8518281	128170.7395	123058.9895	20508.0985	30541.37985	382827.5622	50564.08805	24654.4265	4006.618	98051.92126	169210.7795	44382.631	2478.946977	45233.3665	741822.8017	163269.4875	513240.19	101466.1791	12675.3419	4515.9675	15293168.26	242794.0265	8913.203	40788.48952	16959.55979	35585.88089	909993.2533	9875.981	85123.178	85123.178	262646.364	87005.405	9828.1545	85123.178	382827.5622	262646.364	84470.467	9513.523769	38217.86368	26726.84253	262646.364	7797.6685	2717871.11	3709743.046	2862.383203	76734.1425
P2-A6	gpr1_7_2	7	3	1349.169625	78990.05389	76490.548	20910.4945	31446.45961	348383.0193	74326.25363	26849.5	3285.003	86570.71283	179422.945	46571.5185	3631.920164	42227.954	700106.332	180150.402	536443.628	108589.6848	12675.62634	4395.7945	8349706.634	264437.627	8243.158	38392.59616	10169.63084	53543.90703	1039559.476	8621.624	69044.638	69044.638	334664.6495	177526.227	8765.0545	69044.638	348383.0193	334664.6495	68473.5965	9913.0412	37029.49231	34188.78689	334664.6495	7998.2955	2623890.089	3355916.033	2643.545505	77473.946
P2-A7	rgt2_7_2	7	3	1374.145711	124742.5984	120981.452	17477.2325	35519.66385	393197.8455	50838.64127	27772.5255	3334.928	102993.9038	196181.3465	46533.831	2682.1095	61932.243	752056.5894	134532.9965	456373.643	105534.7515	14853.7275	5661.6815	9084143.399	285194.9255	10658.6765	40544.37049	8991.190172	32954.33169	872185.2364	10498.751	121317.009	121317.009	576952.4655	193695.076	12453.7515	121317.009	393197.8455	576952.4655	120319.8345	8684.747801	40026.77003	31867.49109	576952.4655	8214.8865	2272971.446	3880914.14	2768.226144	78995.9265
P2-A8	rgt2_7_2	7	3	1415.681637	112656.7931	108655.179	19766.123	32820.20765	395084.857	61129.94139	25696.5555	3894.9035	109072.2548	192642.4275	42515.516	2862.027	51554.8085	785043.1133	125414.9605	428445.873	112282.5155	15205.39836	5303.75	14762107.76	291288.555	9762.3845	43477.50893	9292.801944	35575.32188	942691.8092	10332.3515	98706.421	98706.421	291086.752	181956.2115	11110.901	98706.421	395084.857	291086.752	97834.7075	9617.931907	40380.05244	30877.9815	291086.752	7686.0695	2228434.216	3552735.621	2627.135724	77559.801
P2-A9	rgt2_7_2	7	3	1962.1375	119357.2045	116386.819	20305.006	33931.1585	377128.8264	57044.49586	27629.338	3471.971	102604.9921	196170.3575	46041.668	2657.438748	47504.344	749260.4675	132210.6765	456288.4885	96567.28788	14897.794	4980.945	13947941.02	275044.5525	10038.435	40014.197	9444.20659	37687.7105	949876.7942	8795.118	85713.474	85713.474	300037.747	78170.693	9260.998	85713.474	377128.8264	300037.747	84953.1685	9233.196254	36868.51336	33046.17504	300037.747	8081.2385	2244021.085	3582366.057	3102.110047	77716.1175
P2-B1	wt_6_2	6	3	1168.459559	108555.5157	105163.503	21920.9565	26270.41725	404926.2465	67215.1245	27749.3495	2808.4915	69896.41852	185591.562	45427.6345	2818.8435	48471.6755	751678.8541	141152.793	429998.016	102442.218	13908.41709	4119.1435	9583226.862	345608.9355	9347.6195	42737.3024	12197.58369	39947.09581	964942.0556	10046.984	88756.7695	88756.7695	675008.147	180176.4815	8761.544	88756.7695	404926.2465	675008.147	88156.413	8757.076535	40395.28222	29723.1455	675008.147	9085.3095	2379550.638	3861052.577	3035.998414	78469.695
P2-B10	snf3_6_2	6	3	1394.978	131859.3245	128470.5305	17728.1275	31110.934	434047.5615	51372.576	30627.746	3524.5105	78875.74969	210935.0275	41472.0225	4775.4135	55867.5765	830528.618	111218.334	402444.6885	88904.05	16186.6185	4509.599	14357723.36	406052.0455	9023.702	41857.838	8256.41421	24058.508	861776.8713	11569.342	100945.2165	100945.2165	258704.1165	181614.5355	10073.462	100945.2165	434047.5615	258704.1165	100143.511	8860.25394	38199.24116	33794.41202	258704.1165	7268.38	2223365.084	4062141.449	2521.159477	77613.3985
P2-B11	snf3_6_2	6	3	1224.161602	128530.3818	124233.0275	20069.234	33705.09018	381012.3775	56088.92036	25672.997	3853.921	71697.5725	193711.5395	43141.8395	2179.088494	42432.844	757420.1594	139431.25	460620.68	90499.11567	13568.29243	5589.529	14202954.97	251878.708	9696.483	44158.63989	17692.65848	32960.92501	912071.1645	10686.06	90169.853	90169.853	275880.471	78559.653	9924.4275	90169.853	381012.3775	275880.471	89303.2215	8579.975	37496.60846	31342.95838	275880.471	7215.0795	2298451.525	1760895.044	2754.891492	73944.555
P2-B12	snf3_6_2	6	3	1290.355918	181790.6687	176354.9105	19685.7885	23431.78474	357050.41	56935.5749	23434.251	3401.544	64453.27012	147437.7675	44951.4875	2503.630703	38991.502	709763.437	148292.876	493980.6565	95461.01879	10443.50452	4336.311	12917502.71	203247.452	8791.5975	36081.50087	8514.29927	35057.05035	905330.7689	8734.9035	90917.996	90917.996	276792.7475	182422.2095	9242.793	90917.996	357050.41	276792.7475	90563.813	8885.947775	36541.12861	23772.01306	276792.7475	8406.2515	2432115.464	3498472.643	2931.25977	77759.104
P2-B2	wt_6_2	6	3	1210.137344	142360.2287	139759.768	18334.17	28888.79463	403931.049	52429.599	25908.9875	4196.23	77566.3725	176185.931	45973.6105	1990.152	52317.8255	768698.5841	137915.55	425612.2055	89614.276	13283.56261	5820.7345	15160156.41	298201.748	10330.765	37089.60831	15079.48395	25943.97433	849471.1083	9666.6545	103178.6475	103178.6475	265298.774	77053.222	11485.4545	103178.6475	403931.049	265298.774	102219.3355	8833.225195	36796.72177	25452.19545	265298.774	7712.1145	2550101.428	3958950.471	2532.300953	71902.364
P2-B3	wt_6_2	6	3	928.2029297	112709.6774	109937.358	20771.3595	29460.81838	434944.509	55758.42259	24544.311	3468.829	75637.14206	173114.8275	43399.6385	3597.2475	53566.051	739266.5694	129125.1535	419918.818	90788.0125	13106.78763	6113.3665	9567574.818	341471.287	11241.1075	36637.47132	10348.95168	28050.29783	875446.7546	9554.504	117276.782	117276.782	584386.4705	175971.2125	12269.2055	117276.782	434944.509	584386.4705	116509.49	9094.934959	35286.94393	24041.55852	584386.4705	8158.899	2400788.091	4063579.305	2707.961598	79274.2545
P2-B4	gpr1_6_2	6	3	1462.276164	164825.9285	159315.9925	19786.511	29811.83135	373391.767	48249.79729	22123.787	3360.1385	66173.00086	133578.0675	45195.909	2988.9155	36307.3965	681241.3014	161034.796	529219.6625	83536.942	10595.34314	4663.3355	14606927.98	233650.2845	8014.718	32581.23378	14990.02717	26358.68048	850647.5671	10686.9275	104893.659	104893.659	233495.283	83409.056	10482.3705	104893.659	373391.767	233495.283	104214.611	8719.907688	34563.91187	17321.73902	233495.283	6565.208	2888056.382	3545418.864	2867.536186	75267.39
P2-B5	gpr1_6_2	6	3	1299.641305	133286.0544	129508.355	18404.3255	26296.43938	348827.324	45542.47058	22412.17	3341.593	62104.22045	150035.5525	45199.229	3497.5895	47182.216	664261.736	147542.9055	468948.365	85205.346	10853.13333	6106.713	8819163.675	225125.405	10268.6735	32764.51049	9719.983611	37122.73828	820169.0671	9625.6045	97350.645	97350.645	535201.86	166697.0505	10418.263	97350.645	348827.324	535201.86	97132.562	7812.433977	37870.84465	20924.23232	535201.86	7275.706	2414766.599	3506465.595	2436.71223	76177.8285
P2-B6	gpr1_6_2	6	3	1422.660684	162250.6688	157807.0265	19257.6745	27540.91158	367129.4895	54423.84333	24012.228	3429.815	64263.03744	142823.292	46900.258	2609.422639	38223.2805	712153.7712	162335.8945	500803.789	84750.82622	10779.45193	5019.382	14873494.73	257975.61	8670.488	35296.87175	17121.04882	37684.75483	901596.7209	9487.6205	105090.5495	105090.5495	268839.858	77143.896	10958.9445	105090.5495	367129.4895	268839.858	103934.906	8683.864691	37621.31432	19943.149	268839.858	8017.9585	2743355.311	1677290.034	2713.43642	79279.631
P2-B7	rgt2_6_2	6	3	1621.898996	112411.6335	108296.3465	19465.3225	36695.12139	380779.0761	55471.16137	28247.7835	3265.474	76860.587	205773.6055	49697.6805	3576.811387	56510.3315	794245.5603	132154.8125	449047.32	89096.27252	14626.73749	5365.142	15394275.82	317090.757	11505.439	40709.07468	10631.25741	34458.68557	917896.5545	11064.914	112446.1435	112446.1435	295224.475	166687.1865	11582.9655	112446.1435	380779.0761	295224.475	111374.0695	8837.306582	39154.55734	29266.25779	295224.475	7962.3815	2276137.756	3837620.304	3035.050348	79865.778
P2-B8	rgt2_6_2	6	3	1319.7455	135915.5385	130766.1705	20205.123	29730.3185	368487.8233	45699.53	25605.0065	3088.993	63254.49012	164206.0625	51358.9385	3132.934723	48175.771	724216.0604	137383.3445	482076.7265	88710.99256	11662.0865	5268.086	15096815.58	261938.5345	11357.189	33940.1375	8875.304036	31238.9545	856166.8277	10738.747	101200.6265	101200.6265	261106.181	176791.065	11496.54	101200.6265	368487.8233	261106.181	100622.9965	8631.303352	39922.69905	22742.46497	261106.181	8508.5495	2258313.033	3954631.621	2610.092049	76348.924
P2-B9	rgt2_6_2	6	3	1192.664	118280.7635	114401.826	19459.6105	31752.17	373145.7865	43898.508	24284.9405	3012.731	62031.313	178581.0265	47442.1345	2887.3985	56549.72	710381.5286	134162.404	426438.0285	86610.253	11657.814	6370.854	14662917.64	274157.2915	11238.775	35518.9155	8326.588573	33514.69	821580.7409	9761.055	93612.467	93612.467	264750.2065	77523.0055	11232.7825	93612.467	373145.7865	264750.2065	92911.1565	8561.576867	36115.05322	27496.52705	264750.2065	8657.6375	2122844.988	3650076.155	2608.15873	76205.7195
P2-C1	wt_5_2	5	3	1121.463949	126879.6455	122984.781	20921.5845	25950.31105	398401.0939	68655.95701	26171.557	3490.554	69274.959	177368.4415	49098.2925	3862.6465	41408.547	755806.5808	142898.952	429777.41	96775.43365	13229.39993	5153.1565	14456155.72	291281.3505	8575.8865	42893.06969	9725.613357	38051.76411	990786.418	9001.6845	98307.8605	98307.8605	324709.5085	77619.775	9338.4215	98307.8605	398401.0939	324709.5085	97406.711	9967.261547	35964.2187	31408.40393	324709.5085	8781.9045	2342548.092	3750686.141	2598.750076	76234.0955
P2-C10	snf3_5_2	5	3	910.1270312	134574.0913	131603.571	18251.496	32971.7908	426281.554	55754.64198	25503.1395	2830.901	85193.63195	209221.243	42595.4395	3225.3815	62233.2205	798060.0209	118929.451	424896.1205	85755.0775	15134.29733	4705.897	9241424.191	325574.321	12317.773	45882.65766	10020.57887	28977.91628	860487.3616	11219.475	101837.6105	101837.6105	564217.4825	187918.4815	12355.775	101837.6105	426281.554	564217.4825	100752.115	8024.4521	37955.35821	34844.78941	564217.4825	7255.2705	2226142.368	4102110.735	2942.798755	73042.009
P2-C11	snf3_5_2	5	3	1667.2255	144822.9925	140671.4155	19501.3905	30665.967	339037.0835	54345.87984	25322.514	2980.66	57911.21118	149916.35	53353.1995	2811.022	45653.7425	673895.8752	147868.735	486938.3565	87773.261	11279.7325	5512.632	7868619.265	196943.1715	11478.564	34188.086	11367.49101	38932.8005	924166.1005	10230.173	102400.3925	102400.3925	613753.3465	182710.655	11236.375	102400.3925	339037.0835	613753.3465	101760.1035	9112.761876	39135.04722	24019.23589	613753.3465	9311.3835	2281889.524	3569819.078	2856.275008	75864.7875
P2-C12	snf3_5_2	5	3	1143.6435	142516.2685	137750.191	18795.236	29582.3165	404523.3623	66952.60816	33274.448	3254.041	77377.61611	220784.2515	54986.398	4364.976367	57473.455	905010.7043	132220.2485	434266.374	94839.16969	16469.6545	4969.4355	15924818.86	368605.286	11378.0325	49106.847	12327.99468	31633.852	934015.4626	8668.7495	94825.4425	94825.4425	297633.789	71903.0855	11994.396	94825.4425	404523.3623	297633.789	94114.2455	9451.801064	37892.00362	36891.08425	297633.789	8514.5795	2355866.864	4421441.254	2062.652673	82237.012
P2-C2	wt_5_2	5	3	1010.068289	117666.4035	114158.626	17766.4745	29697.13199	396842.6519	67066.17501	22784.3855	3816.33	72105.6007	168069.008	48264.818	3013.666656	43826.1655	730480.7527	138048.6175	422206.3495	99614.24171	13901.62443	5295.058	14440845.24	286442.583	9709.9435	38787.20678	11547.63988	33528.31071	957551.04	10318.194	111011.0965	111011.0965	311049.447	77667.7345	9692.5825	111011.0965	396842.6519	311049.447	110224.785	9774.840576	38844.84619	25728.79146	311049.447	7265.3825	2367561.065	3711996.859	3131.011422	79220.166
P2-C3	wt_5_2	5	3	1009.57307	152712.267	146998.4905	18324.9715	30163.41969	426202.5567	54135.54407	21883.457	3319.6535	79817.69119	161930.827	47832.5385	4185.044092	51591.278	737505.18	131105.213	403598.7725	87193.66911	12036.8114	4820.7645	8937256.008	320450.3755	10786.4725	37604.36559	10502.5283	23474.65761	865303.9922	12341.0855	127016.1215	127016.1215	575378.117	180592.4645	13164.076	127016.1215	426202.5567	575378.117	125474.86	8108.480369	37054.11245	23735.89493	575378.117	7446.2515	2510382.223	4033850.66	2725.921448	73998.9405
P2-C4	gpr1_5_2	5	3	1471.34784	182861.17	178527.2855	17897.8895	28570.75843	388245.0178	52725.57007	21895.6485	3246.9355	67953.42696	137241.29	46979.6415	2461.27849	37972.9195	686908.2934	152026.831	469853.573	81506.57271	9462.323859	4052.136	8727097.33	239802.3145	9181.928	32983.74725	8619.189379	32072.63927	859611.0147	9835.15	114634.5155	114634.5155	251902.306	170355.545	9757.533	114634.5155	388245.0178	251902.306	113485.611	8829.053547	37497.70671	20940.14636	251902.306	6002.479	2686502.476	3699440.866	2750.035656	75486.9765
P2-C5	gpr1_5_2	5	3	1188.607289	194365.9397	187400.5055	17579.914	24285.33909	344271.874	51959.2	21161.3855	3810.257	61243.7345	131550.1815	50914.4815	3012.5985	36579.55	653793.9512	175763.808	545246.8365	85186.0435	9908.509242	4915.706	14003699.86	206120.467	9097.0275	32808.0083	18476.08121	30669.24604	897676.4773	10353.86	108658.3575	108658.3575	260959.988	80073.7925	10337.8325	108658.3575	344271.874	260959.988	107972.8035	8878.992473	36212.36057	15925.84877	260959.988	7653.892	3021214.647	1572530.058	3276.370773	73641.5115
P2-C6	gpr1_5_2	5	3	1328.11198	201456.338	195738.5265	19273.352	28023.25549	403428.011	52713.8839	21066.5795	3512.018	65078.69873	122078.524	47708.0645	3089.034	35118.8785	703295.6363	159985.9445	500750.1185	75205.3795	8346.487961	5015.6465	14156754.46	234441.0565	8410.4115	33037.37616	16764.11277	29481.38528	837848.8475	9770.328	95353.8155	95353.8155	240357.324	81397.6665	9802.7895	95353.8155	403428.011	240357.324	94767.7765	8242.071649	36173.88173	16816.75862	240357.324	7702.9585	2792548.143	3757567.602	2429.281951	78388.522
P2-C7	rgt2_5_2	5	3	1182.1425	148331.2535	143547.8995	20815.7615	32714.1655	389469.868	53221.1695	24957.5375	3961.9	70861.10936	160742.566	49793.531	3605.2245	46667.505	734138.0692	138000.6355	466585.2115	90321.544	12898.437	5158.902	14427485.84	262057.4195	9431.0885	33050.762	8781.585956	30312.8545	888652.6936	11461.0135	128365.6385	128365.6385	272052.675	80383.344	10336.527	128365.6385	389469.868	272052.675	127191.6135	9223.173143	36932.93639	23232.99225	272052.675	7255.2165	2334460.055	3801687.518	2917.335914	74044.1225
P2-C8	rgt2_5_2	5	3	1739.5805	165292.398	160018.452	18822.6	30390.8775	427822.3635	53740.832	25079.611	3239.9695	76245.192	174951.402	46882.244	3924.1465	51925.727	823050.6919	122660.865	408545.602	79404.9215	13244.6695	4633.8555	15315210.21	349949.5605	10186.452	40663.8925	9253.759977	21671.0245	848541.6256	9932.796	111043.759	111043.759	256012.7455	79822.621	12356.6815	111043.759	427822.3635	256012.7455	109936.98	8017.62843	38068.41131	20953.37718	256012.7455	7137.992	2343469.847	4237518.317	2598.66325	79749.561
P2-C9	rgt2_5_2	5	3	1283.3125	124159.9735	120761.2735	19585.846	33506.2305	429602.863	48095.86804	24119.071	3177.025	76734.00263	199751.3525	45646.467	3669.693	58030.1385	807128.0855	110065.8325	390922.2135	84720.85	13917.5355	4908.293	9697644.256	358392.8045	11389.728	40295.2085	9726.809903	23266.948	825728.8169	12320.7535	108161.404	108161.404	262448.6055	181419.1195	11864.984	108161.404	429602.863	262448.6055	107396.191	8735.253862	37406.86489	27434.2203	262448.6055	8292.609	2212370.376	4160496.302	2615.00276	73130.9835
P2-D1	wt_4_2	4	3	2229.664254	120349.0797	116162.183	18014.8395	33192.1562	372101.18	73461.94878	31444.7885	2683.3265	67618.55005	199615.5425	53714.862	2688.6535	51517.5275	851455.2871	151235.247	391386.3515	92403.9165	15978.03299	5527.1515	13982193.75	317508.5125	11271.2765	43049.85945	15176.49088	46205.41837	981792.6555	8576.321	91479.439	91479.439	354034.6205	161266.2685	10820.996	91479.439	372101.18	354034.6205	90626.5825	8978.65994	38076.19426	36566.33277	354034.6205	10544.645	2408974.918	3715351.963	2896.360898	80602.996
P2-D10	snf3_4_2	4	3	1003.534	147338.376	143671.6535	19945.45	33320.7815	406322.7796	55045.08803	25474.774	4046.7115	76432.11574	203174.626	47149.1145	3226.721154	47732.498	791329.0965	138428.9675	415684.906	89559.03694	13275.196	5194.126	14441981.28	299543.598	9454.0255	41796.362	10878.5324	27475.8065	893975.8313	9555.504	120748.915	120748.915	272057.6925	75932.3255	13217.2945	120748.915	406322.7796	272057.6925	119703.98	8904.904062	38782.18533	27868.89264	272057.6925	7945.9815	2482951.208	3931778.865	2718.886962	77054.0625
P2-D11	snf3_4_2	4	3	1358.215	192286.018	187513.2615	19995.6405	28542.782	407505.9165	46896.978	23628.838	3728.787	82116.976	181468.3655	47349.934	3760.2945	46801.975	801004.3047	122058.525	380149.7155	83688.8635	13971.696	4508.823	14542631.69	296327.3695	10602.938	44452.0625	13387.34416	20146.89	811937.2427	11543.0325	115714.178	115714.178	238327.269	75690.7155	11756.0495	115714.178	407505.9165	238327.269	114521.001	8638.555148	37262.30857	25240.76236	238327.269	6238.854	2482075.657	1871568.297	2232.461004	76579.557
P2-D12	snf3_4_2	4	3	1944.5365	181177.013	174948.4645	19312.5125	28421.7925	373011.5957	60304.56412	26371.5675	2835.146	63204.084	193251.9165	54063.0875	4694.709881	45733.752	799064.6647	148587.1035	407899.198	87423.64064	15173.88	4565.5965	8288695.216	286021.4135	10094.189	51258.372	14802.86401	29640.4605	882309.0446	11706.872	97495.249	97495.249	292533.1475	160069.8745	9902.4625	97495.249	373011.5957	292533.1475	96887.341	7828.386447	38405.51988	32488.16542	292533.1475	10220.394	2378199.524	3860430.105	2887.263244	83488.9925
P2-D2	wt_4_2	4	3	1420.983086	120680.631	117506.449	18964.453	33118.60227	424440.194	61335.24	28480.8115	3203.9425	85839.358	217918.449	44796.708	4384.116	66456.52	822348.3922	124457.0375	358359.7795	88347.07	18558.51812	4534.7475	15830707.73	436433.427	12605.554	44404.73679	10317.68856	23912.99402	859593.3305	10822.51	129631.879	129631.879	294533.624	164734.219	13522.6545	129631.879	424440.194	294533.624	128585.1435	8775.568254	39903.06329	32489.81908	294533.624	7910.762	2522900.66	4180247.407	2667.647969	80965.82
P2-D3	wt_4_2	4	3	1244.750484	111220.7377	108445.081	18403.3345	32321.78598	418914.2949	57556.73083	24818.072	3788.2975	91547.3705	201159.2945	45798.1	3898.411781	67631.986	775369.6676	131753.903	388786.601	83845.78534	14758.59254	4703.8435	15214126.93	351000.889	12338.3965	35021.75385	16796.76537	21656.3812	860544.612	9786.1135	115993.5975	115993.5975	279231.8135	76611.9765	14249.706	115993.5975	418914.2949	279231.8135	114739.5975	8418.73982	35054.85483	32419.6188	279231.8135	6834.08	2610816.424	4064928.305	2868.842627	77950.54
P2-D4	gpr1_4_2	4	3	1574.800168	140686.8369	134914.9455	18403.835	26967.00399	383898.899	45216.98744	22235.9065	2936.947	75658.05933	158195.876	50917.525	3620.627	57831.981	691586.1151	177343.0815	443958.244	71313.5635	9801.763918	4773.024	14400728.64	333921.137	14359.255	33109.93569	9674.30041	28276.22951	792166.3668	9305.868	81083.3875	81083.3875	241589.5745	74044.651	15321.8785	81083.3875	383898.899	241589.5745	80457.519	8364.057136	36260.25814	22894.29279	241589.5745	8384.478	3195092.912	3995310.927	2463.185664	80014.5255
P2-D5	gpr1_4_2	4	3	1235.607	224038.6715	216197.7275	18190.769	31144.273	359580.2505	41778.146	23616.0415	3420.902	55615.69733	145095.1075	52513.578	2760.9425	42913.5035	683714.7395	152475.696	456564.465	76682.8695	9538.9835	5423.1955	8646960.406	242630.258	10406.452	34800.834	8141.435931	31798.259	794989.7412	11928.1115	119659.8135	119659.8135	492326.27	166690.609	13609.6285	119659.8135	359580.2505	492326.27	118452.2835	8315.857184	36043.19106	18110.74238	492326.27	7788.4525	1633386.885	3890178.541	2755.439426	74863.909
P2-D6	gpr1_4_2	4	3	2282.152	198011.719	192104.173	18759.0625	34724.403	372077.0145	45324.76121	26107.7915	3384.335	64865.44095	156907.58	51303.399	2736.511	50248.6035	711943.7357	163320.727	511242.133	73304.649	11840.083	5701.4715	14297772.41	245356.4635	11251.761	34847.9045	8679.690705	29934.5925	811947.1476	11850.6085	104949.1305	104949.1305	231069.1795	77724.3935	14457.3155	104949.1305	372077.0145	231069.1795	104301.288	7756.58789	38332.16727	21904.41845	231069.1795	8007.1635	2995911.231	4073470.715	2636.405538	80949.822
P2-D7	rgt2_4_2	4	3	1108.0155	175101.7595	170612.605	17251.999	28042.743	382281.179	49651.3205	20002.5635	3869.3055	72294.458	151368.2015	47063.084	3157.464	49244.0805	686639.739	129979.36	415769.9825	83606.518	11710.3915	5154.838	13244684.04	233462.5015	9692.615	34178.501	14148.3953	28764.686	842099.7417	12800.8985	113994.007	113994.007	254892.68	78961.3415	11276.1625	113994.007	382281.179	254892.68	113120.039	8348.014531	38828.16573	20530.20537	254892.68	7199.7105	2406682.162	3634098.671	2614.667485	73974.2395
P2-D8	rgt2_4_2	4	3	951.4445	193067.5465	186914.991	20630.3375	29141.221	381623.5865	55736.564	20301.9515	3553.4025	72081.288	155468.0855	49777.6785	3446.6415	45621.5665	710194.0951	147767.775	438508.2505	88130.156	12142.3105	5230.7355	12945712.38	239175	9928.515	34733.1315	10767.08131	28073.183	869931.0813	11507.826	126580.6605	126580.6605	270414.8465	181195.107	13035.423	126580.6605	381623.5865	270414.8465	125523.764	8757.409102	38147.81613	22109.06762	270414.8465	7665.552	2594959.258	3672483.599	2618.620516	75471.045
P2-D9	rgt2_4_2	4	3	1572.188383	167312.8877	161629.769	20382.4215	29483.27815	398388.2885	46788.47693	24596.033	3569.763	77507.56051	173289.408	47373.1125	3790.232176	57186.0965	770364.0765	128839.1055	420310.553	80445.90621	12713.3422	4377.9985	8763672.198	296451.958	12416.697	35875.44359	8878.652197	23642.66185	807016.1674	12838.519	127106.3685	127106.3685	538412.962	184058.241	15624.8675	127106.3685	398388.2885	538412.962	126294.7325	8490.301678	38675.79403	24185.90376	538412.962	7645.0605	1498955.814	4190852.16	2691.020788	75973.4135
P2-E1	wt_3_2	3	3	1063.038105	104918.3314	99230.065	15951.724	23369.7561	374152.5035	61546.08935	26173.2115	3260.9615	65642.113	171629.896	55662.0135	4222.602133	52424.2555	627144.2725	157268.7075	392131.9975	85863.01165	12528.43428	5151.204	14731479.43	311807.8395	12571.0835	39404.31682	25402.9953	27859.07084	906862.817	8865.6125	74576.861	74576.861	334177.7735	65168.8145	10035.0095	74576.861	374152.5035	334177.7735	73535.517	7889.560652	37367.69535	22774.34797	334177.7735	11066.6435	2577921.263	3939580.197	2636.541627	83125.8645
P2-E10	snf3_3_2	3	3	885.1667305	168481.0665	163324.358	22235.9005	28855.33316	390444.9392	57278.74421	22644.7695	3663.5615	71758.0307	175254.1445	51541.676	3014.949348	46411.76	749204.0985	147984.8695	442466.8715	87549.40352	13179.67071	5106.453	13904428.5	259040.5325	9470.0115	37963.27943	17309.17836	27412.20965	903550.232	11883.12	120652.7605	120652.7605	272850.553	76262.6145	10663.717	120652.7605	390444.9392	272850.553	119731.1185	9248.047082	36165.04294	24975.90234	272850.553	6737.3505	2599135.366	3733008.834	2362.186	73330.363
P2-E11	snf3_3_2	3	3	1454.3775	187437.998	181325.951	19349.7495	25397.433	347643.6065	47486.22442	25755.6295	3294.2235	61161.24759	166570.179	54309.4485	3389.977498	42177.1955	744897.1445	144725.863	412619.257	82983.58551	12729.7265	4987.0695	14352011.17	267700.68	8884.8385	43181.1845	10925.41971	27915.5915	843374.5987	10006.0945	113714.096	113714.096	261761.589	154380.4735	11016.517	113714.096	347643.6065	261761.589	112762.576	8310.90032	37798.145	27426.35101	261761.589	7703.7235	2399307.088	3819271.586	2300.356486	75723.1105
P2-E12	snf3_3_2	3	3	1047.268926	181691.7295	175525.0095	22341.491	29372.55023	415811.8763	63197.40527	30472.7875	3665.6035	72936.83198	210990.013	50254.396	4523.626234	40573.253	895187.6076	143029.127	370737.8635	94625.30179	15448.50764	5258.8435	15586761.64	407678.158	8073.6075	56582.18934	21487.62997	22932.36147	935737.8931	11074.3045	114107.713	114107.713	303630.593	71502.35	10767.956	114107.713	415811.8763	303630.593	113094.649	9396.656562	38508.03131	36822.27823	303630.593	8007.046	2628572.061	1932308.236	2646.134892	79662.549
P2-E2	wt_3_2	3	3	1155.928438	120232.9078	115825.4205	20641.679	31623.51441	365175.4035	71713.41181	26366.9805	3916.4675	74025.18387	188044.5	54040.7375	3327.0095	46823.6875	760065.2983	157382.1255	407954.663	99497.032	14183.92723	5200.3265	14258524.95	287272.019	10984.7855	41716.51084	9853.461406	40400.05918	969048.6573	10673.7645	109140.418	109140.418	345029.8925	72929.495	12175.9095	109140.418	365175.4035	345029.8925	108183.428	10383.11338	40563.80738	27788.23257	345029.8925	8175.7615	2540485.681	3656850.911	2876.959168	81378.5575
P2-E3	wt_3_2	3	3	1479.394551	101328.8592	97945.218	18271.811	34769.46036	381173.3178	56414.76259	22018.717	2871.5385	69908.19	182169.1715	43176.126	3103.374217	59387.7445	685478.2359	135002.387	370053.86	90194.02511	15137.65529	4879.9245	14293583.98	271616.991	12370.036	36199.17154	10414.84511	31459.02911	868293.0766	9880.3535	109161.5465	109161.5465	290049.6175	163444.926	13230.416	109161.5465	381173.3178	290049.6175	107923.0195	9680.640863	35660.54638	24733.4869	290049.6175	9440.01	2438633.496	3633455.985	2919.843158	77854.7845
P2-E4	gpr1_3_2	3	3	1271.087	156372.7595	151479.145	19908.1545	32726.3035	355582.6725	45029.7397	23145.689	3335.4485	64919.90628	161440.7075	57982.635	3147.476418	50230.947	704800.0107	151758.007	470950.134	82185.6214	11193.0005	5334.2265	14143361.29	242071.5345	11046.389	35026.639	8200.067286	30127.977	805828.7591	11069.0865	104837.211	104837.211	246852.7985	72117.9435	14860.498	104837.211	355582.6725	246852.7985	103812.7295	8801.383024	38430.43303	22928.66816	246852.7985	8804.2765	2594255.51	3945727.824	2837.503439	82060.8095
P2-E5	gpr1_3_2	3	3	1306.98268	203119.6205	195812.8855	18572.169	28667.79266	357225.387	45075.43186	21661.6465	2869.1595	56806.37792	135864.871	50743.2755	2826.0365	40193.639	652402.5296	145867.2935	457111.947	78774.043	10248.89783	4457.378	8525146.142	230599.7245	9774.338	35345.15384	8861.933468	31583.32831	796259.7192	11089.7145	118471.2295	118471.2295	232748.802	164306.7025	12105.5195	118471.2295	357225.387	232748.802	117043.2035	8449.720868	35995.14604	18903.35682	232748.802	8020.836	2536271.634	3709094.675	2224.991836	74296.7585
P2-E6	gpr1_3_2	3	3	1479.85	206907.0295	200484.2545	18609.2005	29032.002	382186.095	51289.6285	21981.4695	3914.2255	66232.90576	153515.097	52714.036	2556.065	37078.8685	681828.0074	154876.9265	453312.034	83391.01	10885.5005	4487.7445	13768858.86	252641.9455	9270.819	36059.623	8397.903066	32784.011	874154.2327	10003.794	118706.1755	118706.1755	251336.6225	71462.749	10749.2295	118706.1755	382186.095	251336.6225	117945.2225	8128.409324	35400.08176	23443.35999	251336.6225	7451.376	2663136.976	3626268.104	2562.142543	77093.4675
P2-E7	rgt2_3_2	3	3	1172.9595	163095.957	158267.397	17749.3945	33278.3425	392239.3445	52423.06936	20576.1035	3526.9705	74079.42609	175284.2895	48718.2425	3229.30485	47816.3425	734281.7274	138725.637	389089.256	82070.02346	13273.7555	4744.3725	8264939.749	266015.846	9056.7625	40689.4765	8937.322875	25259.754	882346.2452	12194.3395	143865.9995	143865.9995	270473.968	165453.352	10924.7575	143865.9995	392239.3445	270473.968	142954.747	9265.36018	36729.04466	24869.14428	270473.968	6265.858	2532728.233	3558922.676	2312.375471	77852.445
P2-E8	rgt2_3_2	3	3	1329.750934	158557.9399	153007.7935	18033.18	25706.09504	305541.7424	59976.06102	25206.7785	3271.21	56282.3389	137790.609	60341.5335	2890.280262	38439.738	639579.0212	155622.2775	437439.592	93094.8247	9369.068797	5864.1315	7841229.366	210453.3225	8451.946	37251.89277	12217.37231	45025.18093	934607.0565	10093.4975	123295.967	123295.967	693583.782	146224.202	10577.1515	123295.967	305541.7424	693583.782	122691.5215	9023.57916	38785.564	20646.92256	693583.782	9391.1725	1370295.364	3256880.617	2384.236583	76012.1125
P2-E9	rgt2_3_2	3	3	1710.794	182656.2915	176840.013	21757.5545	34950.4855	387986.379	54514.883	24132.723	3430.813	74157.84132	176603.426	51686.679	2888.6425	44325.24	777612.2764	150426.018	439472.8055	88973.118	14176.6165	5840.165	13522184.15	280859.9235	10294.5375	40115.2985	8732.153172	28178.357	893585.1593	10779.047	121790.774	121790.774	282123.5	78172.1195	12498.278	121790.774	387986.379	282123.5	121049.252	9209.492748	39470.49882	26010.80975	282123.5	7290.6585	2669240.744	3948022.308	3074.693234	79544.7245
P2-F1	wt_2_2	2	3	1327.014719	129312.8376	125725.8155	22658.448	34303.04718	397553.1925	72569.78645	25380.7755	3527.0045	78785.45861	217574.711	51434.824	3084.599	50386.081	775315.1768	159173.0345	398794.228	97397.929	14509.59145	5429.3925	14068587.38	287651.0655	9426.63	46907.62478	20117.12435	34973.40908	995753.3678	9677.884	108817.8525	108817.8525	338789.182	74856.735	11630.5955	108817.8525	397553.1925	338789.182	107751.9795	9791.795685	37688.56814	33624.81328	338789.182	8160.586	2617735.144	1813372.335	2720.097578	79849.0025
P2-F10	snf3_2_2	2	3	1378.234832	177505.6569	172635.751	21314.118	30083.53863	417884.0435	59744.55093	30746.581	4040.139	84187.9811	217093.098	52965.1575	2790.2	56268.7635	877875.7728	117394.06	367968.1055	91373.77	17213.54646	4869.7305	9326514.93	373957.435	9937.216	44390.88502	9621.141072	29747.35849	868917.4066	11907.4745	130010.28	130010.28	271456.84	159319.245	15494.361	130010.28	417884.0435	271456.84	129005.7485	8859.695171	39449.80493	29665.2111	271456.84	8268.4285	2464686.706	4127286.727	2460.827137	73756.7585
P2-F11	snf3_2_2	2	3	1698.276	153614.293	149109.009	20758.4775	33143.7445	368305.0883	57653.12769	28392.866	3276.41	68322.25897	208916.6815	55378.2715	3459.222838	51708.426	819500.1325	150301.083	426476.191	91607.83891	14895.139	4453.745	8856687.099	306592.3295	11198.019	40350.851	10848.02865	34934.5385	900553.2835	11748.04	119552.221	119552.221	626926.7885	161204.033	12454.238	119552.221	368305.0883	626926.7885	118536.0795	8758.914339	39178.5808	33754.2582	626926.7885	8755.3765	1528265.245	4126468.581	2234.351578	86644.534
P2-F12	snf3_2_2	2	3	1398.437164	162819.5038	157937.783	19319.5665	30490.15757	401691.9757	61108.75767	24612.1585	3671.4445	74923.40939	215734.7275	46657.0905	3430.243924	55220.174	812641.403	143590.728	381545.3115	96037.41531	17018.28827	5033.1285	14110861.53	308034.273	10408.2275	46696.14587	12317.99361	27110.50747	900303.7197	10976.795	126144.5725	126144.5725	282789.925	160951.24	12453.2905	126144.5725	401691.9757	282789.925	125413.1565	9052.64404	38546.37337	33842.31626	282789.925	6953.366	2543977.834	3799358.93	2677.265891	79181.784
P2-F2	wt_2_2	2	3	1205.923602	131375.8673	126693.3425	20056.968	31049.29188	407759.2859	59712.60085	22793.0215	3657.174	82689.15177	204382.8455	47007.59	1898.785076	64990.489	741811.9326	132215.223	385164.527	88260.11214	14285.71091	6085.785	13733713.03	275572.243	11237.0385	35784.61579	7666.239569	25002.31671	857267.3872	10338.288	105950.015	105950.015	275169.5965	74466.491	15540.32	105950.015	407759.2859	275169.5965	104905.482	8826.771718	39227.1493	29042.63222	275169.5965	8709.78	2526628.608	3911819.992	2571.6905	75476.679
P2-F3	wt_2_2	2	3	1087.499145	97353.58489	94332.1935	19726.504	34713.58587	361964.0431	61836.76488	31756.0875	2941.7335	65885.085	197757.4505	58092.5695	3174.537061	55379.2005	741032.4762	141426.594	417381.041	92813.37982	16397.51275	5550.203	9193081.039	303586.046	11677.6	40244.2145	9655.213447	37903.32645	890358.9699	10119.3535	112001.945	112001.945	664150.6455	157891.14	14832.75	112001.945	361964.0431	664150.6455	110773.359	8713.986838	36476.06955	28371.15631	664150.6455	9650.5365	2466262.583	3931656.061	2961.276125	76371.6095
P2-F4	gpr1_2_2	2	3	1199.859645	171553.398	165915.3415	16013.6465	28599.34985	398661.2722	32585.15539	24182.9745	2801.0105	64604.8095	146781.8475	46896.4685	3287.520502	50610.9435	675238.5881	114478.655	419818.6045	65986.86357	10397.36688	5880.511	9493600.322	270722.6685	9852.4365	34459.46959	6568.496229	24598.0633	684602.4564	10746.967	88948.9295	88948.9295	193146.647	170630.101	15784.1225	88948.9295	398661.2722	193146.647	88340.117	7744.223294	36058.78704	19697.80521	193146.647	7385.6185	2298409.435	4013330.649	2653.0891	72602.2335
P2-F5	gpr1_2_2	2	3	1700.489266	189841.8459	182662.978	19168.555	31595.86172	337301.7591	53377.47065	24531.2	3741.6495	63459.64521	145338.332	53221.2335	2874.034746	37279.2075	690770.3198	166526.4965	539927.8475	78212.26404	12957.7086	4996.3905	13111677.28	205823.827	8223.0215	36753.60698	8150.738492	38374.20611	884909.3928	9698.5885	109795.432	109795.432	268661.8915	78666.8605	11924.597	109795.432	337301.7591	268661.8915	109195.78	8223.859974	38004.49747	22442.35723	268661.8915	8374.2815	3111306.669	3333399.511	2590.728039	78842.9465
P2-F6	gpr1_2_2	2	3	1170.694855	159659.3627	155152.7315	21794.2125	31604.20858	421694.707	72743.997	42165.2865	4192.3935	82024.22113	216601.938	60218.297	3966.4665	49556.341	1123985.711	122941.978	348577.757	101679.447	16111.59975	4932.113	13429090.99	774710.638	9038.218	48122.96034	16828.67192	28422.85069	949974.2665	10157.429	117685.576	117685.576	327187.9105	85004.754	14231.483	117685.576	421694.707	327187.9105	116783.5595	10125.34084	40219.589	32628.78515	327187.9105	6951.161	2434521.485	1982454.96	3090.173133	77384.079
P2-F7	rgt2_2_2	2	3	2047.939113	176403.6327	171536.3235	18368.3055	36727.93989	399583.2935	53915.1797	25065.017	3205.3785	73823.07837	202965.376	48373.6925	3807.105801	52447.793	770948.5777	132584.94	402005.5955	84348.31322	14799.30499	4669.3195	8370533.625	289325.33	11205.034	43011.25408	8966.201478	27664.12306	852506.1788	11553.991	154639.536	154639.536	577668.741	164565.846	14667.246	154639.536	399583.2935	577668.741	153292.7285	8689.077419	39932.36961	29279.20729	577668.741	7026.288	2541164.117	3902554.111	2588.615213	77465.7495
P2-F8	rgt2_2_2	2	3	1775.778332	174578.9179	170397.111	19292.353	39244.12769	408956.1145	53075.10807	25282.667	4029.569	80101.75569	194129.75	50900.0525	3180.609	47999.8345	808956.9496	139228.6265	392672.076	79440.471	15310.60731	4180.6225	14815711.64	331802.239	10540.9975	44035.08476	15953.81568	26493.4082	850500.1694	10362.6315	129280.114	129280.114	271469.484	74191.058	13230.7445	129280.114	408956.1145	271469.484	127831.897	8768.369643	39427.16516	26103.81178	271469.484	7456.4	2610499.637	4036223.058	2471.976336	76194.0385
P2-F9	rgt2_2_2	2	3	1061.446363	139019.0574	134837.9995	19161.032	32002.24798	376478.3935	60940.9015	22275.5155	3107.638	60846.985	172067.21	49989.7525	2835.7705	51022.106	714070.2679	144310.318	441275.4965	87677.997	11368.30771	5976.209	13875320.89	244012.675	11006.597	35465.64396	18904.60651	40482.04641	914220.7482	9698.8745	114729.958	114729.958	300685.7495	75585.862	12358.064	114729.958	376478.3935	300685.7495	113733.37	8455.595973	39237.87345	23464.4613	300685.7495	9104.0605	2407041.354	1736008.365	2772.37066	77886.1015
P2-G1	wt_1_2	1	3	931.3669219	184625.3078	179100.5105	22329.6815	26090.17655	412869.058	68350.47853	24759.3295	4188.072	72674.56965	191612.0885	52876.8165	3382.7405	42309.5575	792578.2869	153228.405	376461.718	94116.3425	13168.93704	5218.305	14235436.42	310609.924	8956.7995	45445.46363	17435.97247	29029.02618	926102.197	10298.239	122632.52	122632.52	311881.1855	77950.9045	11646.519	122632.52	412869.058	311881.1855	122187.8935	9320.253107	37646.33486	29190.85046	311881.1855	7379.938	2664026.295	3926072.558	2874.934016	81111.9025
P2-G10	snf3_1_2	1	3	993.697	157760.6805	153092.4025	22102.055	34563.8055	367712.274	70506.14198	23965.5655	3394.5425	64666.55403	167839.3555	56970.975	2861.952	36606.044	717951.5854	161790.8765	468418.1745	93423.1745	11334.9885	5512.22	13576715.69	241558.739	7783.0305	44316.8135	18145.56343	41756.414	965768.5993	11394.5835	117451.9215	117451.9215	315675.607	75025.7905	10686.9985	117451.9215	367712.274	315675.607	116547.9935	9202.205003	38373.44654	29745.38712	315675.607	8868.363	2564134.333	3668045.285	2919.324922	78797.594
P2-G11	snf3_1_2	1	3	1345.492781	231278.5144	225112.1825	22646.1225	31488.66521	475501.2877	68856.13318	25649.7935	3823.828	78504.34902	180143.9215	53149.3095	4533.70774	42397.2985	887252.5083	153815.37	419550.4945	95830.85004	13191.16663	5451.529	14889574.08	372910.133	8078.0825	45226.11269	19072.08044	33875.00411	963685.0592	11433.3825	152436.552	152436.552	296271.5905	84170.8605	12990.4855	152436.552	475501.2877	296271.5905	151479.9755	9123.715176	38651.13883	24310.96683	296271.5905	6822.2825	2920737.883	4299758.795	3382.956193	82930.4865
P2-G12	snf3_1_2	1	3	1365.7565	202772.664	195733.1025	19599.259	22689.029	329413.2555	71067.609	24563.0895	3638.071	56110.721	133133.6855	53137.1705	2700.398	34158.598	603231.7483	181613.831	530176.0875	98734.0365	11613.237	4634.1065	12906005.95	181970.9595	7363.475	38778.852	8332.747594	48891.3435	970567.9115	12633.3815	109155.545	109155.545	307863.9225	179424.8215	8383.2045	109155.545	329413.2555	307863.9225	108172.162	9530.006398	38150.74606	23495.96408	307863.9225	8766.4555	2971845.729	3125995.396	2798.894273	80919.844
P2-G2	wt_1_2	1	3	1454.81448	162443.0661	156677.543	17926.283	31413.43709	419947.5185	56381.53084	21504.5765	2944.2295	72420.25541	182046.5975	44257.9975	3899.786375	49211.093	762979.8122	131281.9845	364363.332	88890.65191	12682.7541	4704.4245	8687187.643	311153.5355	11408.108	38219.65575	7786.351862	26415.14652	859369.293	10317.96	127872.7365	127872.7365	584504.1825	167613.4205	13694.628	127872.7365	419947.5185	584504.1825	126601.889	8779.658005	38589.23051	24393.3235	584504.1825	6819.4325	2547942.203	3983459.416	2685.479627	78683.17
P2-G3	wt_1_2	1	3	1429.157715	179163.9215	172945.2465	20268.586	34876.81693	388357.2251	57380.48	21434.0715	3557.641	68044.76835	175494.155	50787.532	3559.583789	42201.795	708777.5823	149018.9585	396029.956	87882.34759	12674.31436	5004.2475	13128894.26	257866.878	9092.429	41598.76841	7926.030801	29500.7091	885807.575	11940.935	137165.7945	137165.7945	280626.642	177922.5735	11909.8975	137165.7945	388357.2251	280626.642	135943.551	8638.115139	37429.40458	25357.61598	280626.642	8227.289	2603493.215	3757016.662	2886.968408	74886.8875
P2-G4	gpr1_1_2	1	3	958.0235	155186.791	150204.4325	18543.614	26857.6955	385615.056	64428.7745	24579.2855	3985.223	64851.3526	136069.5945	50544.4385	2989.6175	30593.097	722400.9532	117486.0055	466952.9685	95086.517	10017.7075	5083.5195	14348519.97	276980.2565	7540.5605	35324.3665	9553.892156	42040.416	961682.0415	10179.315	108207.28	108207.28	304981.3145	71274.739	9201.7545	108207.28	385615.056	304981.3145	107313.099	9744.743485	38957.12262	20338.67574	304981.3145	7624.09	1947319.576	3570951.609	2470.689757	75668.0335
P2-G5	gpr1_1_2	1	3	971.3015	188454.608	183069.2635	17604.7655	26607.3885	404790.5857	45177.24727	22477.331	3477.2995	62309.25064	119080.0065	49548.403	3226.570684	38662.583	731869.077	105981.236	471309.017	82753.85301	8576.925	5743.4955	15179584.31	251413.6895	9565.2455	28072.7615	8121.436733	31386.841	822642.5903	9697.8335	106756.2365	106756.2365	242580.651	177275.397	11454.5695	106756.2365	404790.5857	242580.651	105778.9725	8835.422056	38997.03013	17165.00895	242580.651	8056.8385	1955917.171	3981339.794	2227.44819	73133.2425
P2-G6	gpr1_1_2	1	3	1162.115438	181180.0761	175867.9265	18019.828	25978.3792	398802.3495	57325.50549	24422.497	3760.7115	70276.08899	139629.2645	50208.7765	3520.008	33253.4225	765882.7152	113513.8895	485240.4	88018.9005	10233.82331	5109.4565	15134206.78	252236.2685	6044.267	37834.05155	8209.334256	34622.34904	921025.6048	10097.4315	122680.466	122680.466	279420.92	75931.065	10289.1765	122680.466	398802.3495	279420.92	121505.243	8510.261262	34217.4156	22845.20264	279420.92	6611.532	1982946.477	3738719.335	2696.397734	73852.864
P2-G7	rgt2_1_2	1	3	1480.355047	200190.0589	193869.934	19850.518	28851.18551	312166.924	56086.5425	21398.884	3719.2935	54085.53429	133945.658	53488.3815	2491.73	32603.9685	583405.3052	164338.7395	538087.3635	89569.189	9894.526145	4822.298	8165397.356	174626.259	7864.9475	37499.51957	9947.215089	44355.58079	881413.1014	10733.2705	123211.448	123211.448	581107.084	174009.7075	12736.9195	123211.448	312166.924	581107.084	122488.176	8912.510576	36705.81653	22032.80291	581107.084	9057.564	2906479.07	3222871.12	2850.313738	74711.749
P2-G8	rgt2_1_2	1	3	996.3627344	193573.357	187567.903	19253.789	31851.59901	412725.9735	57857.168	21889.4045	3058.6875	74850.96396	187484.3625	51592.6415	4239.7455	43718.6705	785130.3828	143567.737	374975.585	94602.41	14742.04193	4169.8795	14187283.33	282501.292	9580.7725	45280.60583	10325.00616	29233.51205	895245.5225	11845.966	139303.613	139303.613	298710.46	76766.0915	14007.937	139303.613	412725.9735	298710.46	138398.873	8807.126712	41147.8589	29705.41884	298710.46	8753.6225	2616486.482	3979614.576	2308.728086	80317.8225
P2-G9	rgt2_1_2	1	3	1315.492	251639.502	245436.4965	20642.6325	33671.7595	404036.4812	43663.82648	20347.0445	3041.708	71028.2655	154581.711	52571.9545	2677.123283	39771.225	693792.0664	138422.848	402319.4105	79106.63779	11482.9105	5323.656	8035348.171	225563.904	9940.04	40837.7965	7971.872912	26573.9045	790915.9352	12083.258	133294.9565	133294.9565	518764.151	182938.1935	13481.3565	133294.9565	404036.4812	518764.151	131864.029	8898.757166	36827.22906	21605.27154	518764.151	7099.415	2653090.153	4011776.895	2422.303352	74407.632
P2-H1	wt_0_2	0	3	1266.804449	165951.8377	160807.15	22279.363	27601.70683	373158.592	74839.7455	26908.817	3519.8375	75485.63036	190045.288	56452.4045	2779.972	42239.1555	748785.8636	169216.3285	417967.8885	95355.036	15826.25835	4536.9175	14235626.22	281858.7955	9761.3245	48731.25994	20567.81145	40642.2458	979347.5059	8915.657	110900.237	110900.237	335247.0915	75246.3025	10865.3665	110900.237	373158.592	335247.0915	109721.707	9553.654006	40483.02702	32884.63616	335247.0915	9085.2285	2701251.974	3741764.314	2480.160016	81803.3185
P2-H10	snf3_0_2	0	3	1229.587512	124879.5667	119056.8295	20260.3565	32941.86602	365048.6835	69027.76563	26471.858	3398.5875	64914.7715	175718.7565	47493.8515	2374.343057	40779.9045	693784.2576	166886.6795	456852.609	94402.72553	13044.2137	4872.717	13911351.92	235333.0945	9059.6545	41832.71605	19292.72606	38846.81412	994749.1265	10461.5695	100877.8245	100877.8245	313401.047	75233.89	9135.375	100877.8245	365048.6835	313401.047	100120.0795	9672.399316	37384.41532	28705.89039	313401.047	7421.7285	2561365.985	1662797.413	2572.134371	74654.772
P2-H11	snf3_0_2	0	3	1565.026344	173162.1787	168308.108	22187.2535	32722.54006	385948.544	75539.70552	24362.2865	3653.592	66273.19384	185403.9445	53326.4615	2943.9615	35517.2085	757280.4165	175342.566	463975.498	88812.885	15494.72689	4906.429	13657530.07	264692.9535	9246.4865	47560.59986	19961.41543	47566.30214	1031211.099	10503.369	114748.199	114748.199	335692.588	74473.5315	9721.7665	114748.199	385948.544	335692.588	114252.917	9417.086712	36158.49206	35407.64086	335692.588	8410.421	2681745.582	1741190.177	2792.814032	81367.88
P2-H12	snf3_0_2	0	3	1204.129039	216496.2626	210947.951	22395.034	24725.47414	454190.5993	58848.76646	32348.0595	3984.122	73783.79164	184798.968	50932.87	4312.570816	42324.3355	841852.2464	129276.6815	359502.4405	88746.38613	14199.04582	5105.7685	16256617.19	433635.0565	7560.088	47861.8701	8079.022501	29350.10887	892476.5368	10442.927	122855.018	122855.018	282720.064	77427.185	10851.147	122855.018	454190.5993	282720.064	122223.274	9428.575468	38450.29191	30434.60309	282720.064	7014.5695	2616365.89	4258225.608	2914.016869	78902.132
P2-H2	wt_0_2	0	3	1499.3165	163612.6635	158634.687	20731.217	26738.252	381771.81	56930.671	26787.787	3371.909	69433.6513	187005.016	53579.546	2899.404	48565.3865	693524.2451	148331.2345	391311.095	91040.9375	14891.6175	5249.0255	13892447.65	340537.1385	11542.499	46464.693	10827.48184	36213.4845	877597.7442	10958.9675	107756.8145	107756.8145	302650.921	76990.7835	12584.3705	107756.8145	381771.81	302650.921	106835.1405	8714.085793	40297.34201	30413.59438	302650.921	10231.1615	2483047.922	3842321.699	3107.909389	82559.223
P2-H3	wt_0_2	0	3	1182.145285	136526.1724	131358.0455	18982.039	29429.71085	372834.55	68254.13752	26145.368	3604.0895	74591.36568	192974.353	56954.787	3648.1935	49880.379	756180.63	157145.923	411785.2835	99926.1955	13989.52348	5647.546	8877511.048	296525.6865	9925.1135	43808.52618	12384.79576	37649.79895	957171.9345	9595.3355	128305.0795	128305.0795	333088.2335	158511.929	12615.7795	128305.0795	372834.55	333088.2335	127208.57	9556.599656	38695.39075	31807.64466	333088.2335	8150.484	2667743.88	3775430.667	2798.43941	83367.321
P2-H4	gpr1_0_2	0	3	1290.3825	159448.451	154833.053	19478.2635	25306.838	344313.2253	68288.66034	23841.053	4057.531	63018.35689	128204.9105	48753.105	3098.035352	32758.3015	694983.465	132794.4505	548785.0255	98408.76905	10760.79	5107.875	14345223	224364.736	8350.9615	38409.966	16122.72202	47823.122	1002292.836	9915.3205	100402.92	100402.92	313934.142	75688.4845	9107.0285	100402.92	344313.2253	313934.142	100052.5095	9255.134833	35150.90578	24673.41228	313934.142	8628.488	1937225.171	1557252.825	2579.188739	75890.6735
P2-H5	gpr1_0_2	0	3	1307.562766	155372.3743	150995.211	19691.853	25364.3815	319209.8209	71094.50781	27122.967	3569.5355	58502.324	133831.155	54625.969	2589.961014	30532.504	656814.8902	142675.4215	577417.8455	92965.04099	10273.80133	3745.1365	13958947.09	215922.093	8150.134	36807.13219	19440.17876	55390.63899	1012354.354	9441.935	90923.0465	90923.0465	339812.4055	74099.6705	8596.017	90923.0465	319209.8209	339812.4055	89971.78	9571.372279	35873.85355	22687.39999	339812.4055	8096.1415	1846442.549	3155012.632	2891.070734	75911.382
P2-H6	gpr1_0_2	0	3	1217.627043	131729.5277	126112.4385	19977.4535	25951.64066	314440.2626	76694.40099	29566.1205	3649.3245	55057.5481	125536.836	55042.954	2927.169621	35380.1845	860108.3136	158564.209	600909.2235	99524.78414	9867.782012	4254.068	8608544.559	210417.9795	9080.504	38441.84414	11405.74897	67804.55718	1035596.23	8490.742	87034.4475	87034.4475	368376.624	159358.471	9465.514	87034.4475	314440.2626	368376.624	86540.9865	9897.886194	37977.44346	28133.88852	368376.624	9932.6135	1792361.243	3220824.31	3343.542074	78565.482
P2-H7	rgt2_0_2	0	3	1137.396879	176611.719	170188.8445	18754.0015	32135.68554	372476.3214	59103.87914	24756.235	3162.9535	59255.918	174913.868	57733.393	3281.453635	44099.7195	712772.9227	155235.7385	437076.851	93101.79583	12514.98084	5167.585	14115690.97	236377.7925	11130.2585	44297.89358	10834.02201	41761.99156	911049.1475	11425.849	121028.5785	121028.5785	310540.4625	163253.2	13396.9415	121028.5785	372476.3214	310540.4625	120272.647	8885.199424	38484.48878	28572.98977	310540.4625	9521.4455	2529848.372	3881626.176	2872.322543	78648.887
P2-H8	rgt2_0_2	0	3	1174.38107	219613.304	214362.216	20873.961	30379.94347	423880.7186	55105.52209	47045.2315	3698.7685	75972.7685	214540.4195	64749.186	4427.63716	49592.426	996779.5883	107207.987	279547.704	98645.76999	15933.73853	4228.993	15715113.76	632087.9775	10592.1255	56160.60425	10668.03033	25377.5792	821252.2111	13089.5145	144108.143	144108.143	296697.803	169544.3425	13548.669	144108.143	423880.7186	296697.803	142909.4915	9531.064582	41968.06214	35041.67816	296697.803	8259.9085	2328316.806	4756026.707	2993.330178	73709.1225
P2-H9	rgt2_0_2	0	3	2377.05	191617.9695	186150.636	18610.0985	33681.91	392018.1319	70190.36295	26146.9205	3305.441	62864.53503	193015.064	56680.8395	2772.187168	42859.293	768555.3964	167714.883	448782.895	90325.1841	15439.275	5250.5975	14204328.94	276132.391	9573.584	50678.952	13383.32113	44239.613	965438.0839	11664.4645	123670.243	123670.243	324135.7825	70304.354	12032.8355	123670.243	392018.1319	324135.7825	122544.6815	8490.611468	38900.15456	36481.1755	324135.7825	9642.926	2601820.858	4039001.652	3112.765467	84968.0235
Vial1	burnin			7630.196789	157041.1998	141041.23	5201.754	11401.47847	3868.303074	10799.7969	32603.1925	4473.6645	6232.613054	48560.9225	5662.0445	291.708	53063.2195	1810.577141	2240.5125	53983.053	2253.856123	7627.49125	9329.884	5238616.927	4843.2475	27644.517	19322.9202	2529.96623	19777.40837	7659.897366	18165.139	18224.9875	18224.9875	6085.6345	34117.258	7450.548	18224.9875	3868.303074	6085.6345	17764.9545	4806.34586	47576.5089	15202.75556	6085.6345	9358.075	11336.916	27123.236	2437.691026	748.7505
Vial1	burnin			10574.20263	72472.62373	60557.76	5172.7995	7779.56193	3591.513893	12831.20872	10219.9545	3331.541	7458.981	14132.5525	4003.435	322.6916035	55274.944	2149.522918	4166.1515	32644.159	1638.900365	7763.817074	4435.267	3253108.849	7828.5805	57918.0555	6760.740621	3222.375252	7117.698293	7776.878783	15993.5485	8610.039	8610.039	24569.1775	46529.9825	9705.652	8610.039	3591.513893	24569.1775	7739.4395	4851.889041	44863.69013	6675.801645	24569.1775	17696.609	8820.9525	37275.9765	2618.672771	1371.5135
Vial1	burnin			8076.770652	44276.04742	36903.93	4888.8825	6156.314629	3011.22682	12655.84231	10408.3775	3312.003	16399.85607	9500.178	3847.7005	133.3664043	57540.435	2529.44448	4468.018	27494.4175	1824.214582	7080.618863	4945.9035	2901082.647	6781.6355	21813.5285	5162.485699	3375.697773	7279.374801	7935.758668	14404.0425	6078.1745	6078.1745	26352.329	37554.5045	10150.31	6078.1745	3011.22682	26352.329	5794.786	5984.389037	47707.07809	3208.248918	26352.329	16366.738	8535.176	38856.169	2652.572826	1159.421
Vial1	burnin			5636.813828	32941.0469	28298.3865	5032.64	3785.35734	3603.311	12074.53027	11155.0125	3106.545	14280.86261	5957.848	3255.8015	137.888	56301.5805	2703.416867	9252.6595	24224.498	1367.649	7392.266227	4892.6245	2774755.626	8108.1195	22993.8045	4543.984859	2534.958252	12030.17152	7616.652357	14502.9655	5168.17	5168.17	23776.2565	37117.975	9413.708	5168.17	3603.311	23776.2565	4833.2965	4806.27477	42314.16718	3261.785625	23776.2565	18302.6545	8750.4445	34296.6005	2326.886306	1344.8075
Vial1	blank			4122.098652	27135.14764	23585.6175	6789.3995	3549.67516	3217.7635	12276.95	10618.7985	3334.114	12612.65821	5209.96	3466.4005	135.3645	53958.974	2732.515	7446.5165	21959.1505	1594.253	6612.30934	5418.985	2960122.044	7243.983	24770.485	4730.956371	3349.12013	10011.18543	6942.18093	13136.6725	4889.965	4889.965	22248.2165	33703.537	10100.0165	4889.965	3217.7635	22248.2165	4659.107	4795.909943	39693.14698	2269.441313	22248.2165	16444.173	8176.1045	33655.8625	2587.167017	1226.672
Vial1	blank			5025.397016	72436.11238	67078.674	6895.498	9171.476344	16385.748	10930.63728	14544.8015	2966.257	21277.70207	15858.736	3551.3045	228.322	49068.415	11345.43048	14952.036	71295.436	1502.8745	14652.28529	6569.431	13565744.01	5669.5135	45343.605	7713.581246	4624.399606	19831.52221	29554.37791	14228.7035	10784.8645	10784.8645	30667.8375	76795.785	9224.572	10784.8645	16385.748	30667.8375	10369.4765	4945.067138	30107.47721	3065.906047	30667.8375	15919.9655	20030.5335	164776.653	2366.962899	1996.808
Vial1	blank			4984.885477	60228.29393	55182.709	5405.47	6126.829793	13937.87801	12293.03056	15372.3455	2625.093	14056.75799	16308.3425	3167.5405	274.3125	42711.9135	10734.26567	5864.5915	53249.9775	1378.154486	7189.724828	6573.2755	7994998.411	6478.246	39478.128	9592.576801	3345.948368	16711.51145	34622.18418	14089.9905	8423.6335	8423.6335	31832.339	77561.363	8794.5215	8423.6335	13937.87801	31832.339	8198.3295	5117.477216	27643.50703	3613.378234	31832.339	16913.382	19992.3335	142848.391	1825.380289	1608.93
Vial1	blank			3338.596859	58475.94738	56452.3955	5775.4285	5976.64166	12874.4639	9739.635547	13676.6885	2887.0545	16297.64565	12415.4335	2800.8525	332.1675	35380.981	9785.669191	4628.678	42995.3665	1311.467279	7278.668559	6673.826	6113780.214	7707.2385	41567.2755	8743.691375	3487.287252	15325.77287	37110.74116	12910.566	8753.9315	8753.9315	32374.834	76336.69	7497.604	8753.9315	12874.4639	32374.834	8531.9595	5266.570421	26912.86041	3131.847609	32374.834	13829.2865	17950.5135	122036.9225	1581.063999	1306.957
Vial1	blank			2550.667441	46055.90375	43880.248	5014.303	5231.333922	12414.72	6970.093178	13987.2225	2558.683	16601.93544	13136.322	3109.287	172.3285	34874.62	9290.83866	5400.4045	39763.717	1327.3145	7985.617043	8251.123	6020558.34	5969.425	37896.9815	8808.170004	2905.856599	14391.37161	37682.75685	13417.8715	6241.0375	6241.0375	30594.7865	73490.2255	7837.358	6241.0375	12414.72	30594.7865	5902.156	4546.216861	46923.21167	3356.786754	30594.7865	12775.302	15836.16	107065.2725	1611.561824	1616.0175
Vial1	blank			1779.404566	48156.45198	47111.1815	4859.1535	4421.633547	12402.77249	5668.948685	14793.4925	2708.764	18516.80511	17342.631	2958.1745	297.5518184	30209.1175	9888.97941	5346.8375	38276.4825	1478.366473	6405.175008	8216.962	9945937.528	5390.8315	32122.189	10555.75209	2604.516301	12679.50026	41438.3347	11159.291	7077.527	7077.527	15729.471	69997.9055	8259.87	7077.527	12402.77249	15729.471	6870.2235	5456.588214	38370.98677	3579.539914	15729.471	13651.435	26472.8565	111830.1275	1566.516333	1324.7555
Vial1	blank			1393.183926	39629.42776	37456.3225	6258.024	4491.637582	12771.03653	4656.867016	14565.263	2365.832	18821.25357	18168.566	2929.908	289.2105	32017.1795	9459.329891	4728.2705	38157.772	1105.711648	6583.473137	7325.475	6060271.293	5951.9285	33166.2885	10067.20314	2235.090648	10836.63191	40020.8817	13342.47	7050.4965	7050.4965	32082.124	73251.3245	7339.0175	7050.4965	12771.03653	32082.124	6627.7595	4592.476577	35665.58848	3446.592828	32082.124	14104.788	16016.0545	118177.1745	1526.08759	1468.1435
Vial1	blank			1486.873121	41030.29343	39368.376	4871.125	3443.450715	12486.98644	3950.797038	15296.1565	2609.8625	19024.05379	17208.7825	3243.288	202.2955	29812.56	10203.36511	5199.322	34651.2625	1198.143826	6185.595	8628.2495	5647879.999	5919.3685	33953.322	9842.113789	2825.482612	8886.767199	36860.16965	12077.3735	6433.107	6433.107	32958.8195	72088.669	8197.3665	6433.107	12486.98644	32958.8195	6196.8225	5149.9584	30807.04062	2877.517988	32958.8195	14074.175	25165.514	109093.822	1550.800867	1130.519
Vial1	blank			1520.660203	45947.55797	43937.2815	5038.231	4055.864746	11274.78763	4345.107927	18055.238	2915.4425	20296.71114	16681.4345	3269.265	140.6195723	27015.581	9360.467508	6037.0105	41106.122	1229.303988	6585.453	8108.3705	5974571.767	6612.8605	33175.817	9840.887883	2899.653408	12495.65304	39606.87823	12846.7925	5117.5085	5117.5085	32546.942	80045.6575	7165.4035	5117.5085	11274.78763	32546.942	5050.0585	5034.8741	28195.52325	3143.203848	32546.942	14134.1615	25605.797	100056.594	1400.4375	1069.5765
Vial1	blank			3456.050816	52522.24039	49620.9445	4296.2855	8208.144129	8990.501193	3604.228578	18640.7535	2581.3685	17725.39014	16848.9045	2974.188	251.7495039	27295.913	7477.564992	4465.2115	33055.1775	1164.641465	7520.285578	8110.4735	8537844.469	6781.6825	31026.076	11147.59714	5575.842006	9722.067211	31413.52691	11694.6125	6478.468	6478.468	14321.9705	25393.47	7944.674	6478.468	8990.501193	14321.9705	6091.1845	4946.357924	27661.7592	5257.694531	14321.9705	15341.0165	21934.002	83524.1225	1816.89941	822.7945
Vial1	blank			1309.019133	27294.39864	26676.7815	6371.215	4120.095652	10506.4285	4199.6935	15951.616	2992.7535	19937.60688	19683.07	3038.3675	242.757	29646.401	9490.874371	5389.4395	34284.4215	1304.508	7897.20793	7636.79	8950949.855	6740.0345	29757.666	9295.194355	2914.711625	11538.57784	48890.65906	13428.618	6266.135	6266.135	16622.375	31951.917	7340.5485	6266.135	10506.4285	16622.375	6079.567	6148.873694	24904.79713	4550.073668	16622.375	12772.819	22767.515	95173.552	1561.533029	1427.8565
Vial1	blank			1870.9605	36471.3375	35275.8415	5309.8745	4161.7115	9133.9995	3516.021491	18223.62	3434.691	21550.83054	17492.614	3143.3995	138.3615	26729.087	8709.26082	5376.9475	34993.479	851.167	6854.236	9160.408	8610814.332	7080.392	29011.5655	8918.2575	2513.252451	15165.1625	49616.15548	14369.6015	6611.6515	6611.6515	16167.368	29281.9985	7734.499	6611.6515	9133.9995	16167.368	6550.7935	5596.641456	27490.30386	4172.435672	16167.368	13436.5515	23688.254	90451.016	1747.648898	1652.3685
Vial1	blank			1470.114453	29509.89076	29001.5115	5472.8515	4334.301398	9791.275	3924.785234	16257.1335	3055.7175	21999.77853	21400.0195	2687.5245	283.7157773	26436.429	9557.58382	5550.2765	31820.658	1020.748457	6627.799652	8415.7025	9066868.995	6070.2025	25990.6685	9594.200152	6492.064504	11055.58134	50375.84631	11743.66	5801.568	5801.568	16172.6245	32729.404	7729.6445	5801.568	9791.275	16172.6245	5464.8805	5747.934819	24254.0116	4843.115012	16172.6245	13400.727	25455.4145	44832.351	1871.735492	1983.396
Vial1	blank			1398.972	35011.4815	33568.4935	5744.508	4435.189	11621.8261	3754.473783	18780.1035	3832.528	22103.06188	20553.7885	2335.113	264.5218594	25864.1615	8855.382344	5097.7925	31496.1275	1205.677465	6229.578	7757.848	8907371.903	6865.4355	24753.5495	10170.0175	7116.419902	12032.149	52384.21493	11622.9125	6856.066	6856.066	16987.7965	29442.2765	6983.3165	6856.066	11621.8261	16987.7965	6716.2065	5823.484365	26746.10293	4043.121387	16987.7965	12272.2915	26237.5995	44498.738	1642.632723	1799.043
Vial1	blank			1715.72	37895.1585	36058.386	5268.8855	3682.741	12310.157	3227.6845	19213.763	3664.1045	23432.49666	20490.024	3267.135	287.224	23272.688	8118.88075	5261.9505	28703.4215	1095.959	7170.0885	8422.5975	9152390.721	6346.8845	25036.3025	11532.0105	5595.288939	9593.1265	51252.41157	12308.1065	6782.3985	6782.3985	17954.5875	31926.5835	6490.464	6782.3985	12310.157	17954.5875	6586.3925	6086.441606	24245.61541	4065.201965	17954.5875	12962.156	25691.5485	44915.661	1375.774718	1665.051
Vial1	blank			1330.31	33565.8115	32142.378	5064.6815	4961.958	10460.154	2945.694	17155.2685	3977.2635	24091.8755	16341.008	3229.4235	360.7135	23210.1755	8638.397402	5885.7915	30199.2105	1037.645	6654.925	8225.0835	8704473.329	6746.15	24652.2765	5994.3495	6012.798578	11099.6615	51388.69456	12930.2255	6041.625	6041.625	17776.5735	30032.6485	8223.6445	6041.625	10460.154	17776.5735	5649.727	10415.03543	23658.55854	3734.816375	17776.5735	13157.733	26502.8065	41193.5095	1705.012766	1066.6215
Vial1	blank			1668.852887	26079.52145	24695.1855	5377.2045	3776.172242	10934.75297	3792.497301	17943.4935	3587.795	22484.7137	21123.4935	4027.767	88.927	26274.981	8543.097492	5578.9165	26311.6365	1360.812559	5917.96427	8490.3115	8780137.031	6164.3295	22802.263	9771.234539	5781.553578	10292.81673	51454.6443	11692.48	6633.9565	6633.9565	18264.5425	31489.248	7566.9915	6633.9565	10934.75297	18264.5425	6563.5175	5524.849578	23750.60172	3603.533016	18264.5425	12927.097	27419.045	41057.985	1659.442488	1742.905
Vial1	blank			1458.384215	31684.06516	30183.9655	5301.4845	3380.523965	11083.33938	3084.129999	17023.2025	4011.0705	23053.77498	20482.8265	3162.715	323.1764082	25982.3145	10557.41048	5813.1595	27343.149	976.8572559	6768.385105	7578.416	8519522.965	7705.238	23367.4135	6895.396551	5825.024768	10074.02986	53325.66488	11731.438	6932.1775	6932.1775	16641.3045	32701.577	7407.121	6932.1775	11083.33938	16641.3045	6617.2405	10066.33482	22430.54213	3700.098867	16641.3045	20371.7255	28073.0615	43903.0545	1815.749652	1568.2875
Vial2	mm			159824.5123	1133596.739	1054840.603	106742.823	155157.8624	32526.24723	124188.8713	576352.534	18799.327	3913518.06	224392.4465	66387.784	28089.95758	179947.41	29312.74049	139405.826	36348.476	872271.5605	79640.08193	142632.2355	17058551.53	119398.6695	118692.0405	93302.43089	7651.521254	28521.20444	53028.71264	60954.289	243638.648	243638.648	259974.093	279949.076	40528.814	243638.648	32526.24723	259974.093	236444.113	4784.653262	155857.6798	102550.0272	259974.093	1297150.117	160762.5945	83267.667	13642.67127	8429.7195
Vial2	mm			151420.1322	986721.3027	938963.288	113497.606	189991.5617	36916.48	102377.5842	577003.995	18983.431	2029070.678	273801.8895	63829.3385	27844.489	189691.668	30164.94419	54116.0135	43821.5685	872653.2105	108855.6735	152552.304	21048332.69	117712.3095	123035.446	142316.323	6408.08537	20042.73078	58516.38003	57951.372	253787.3265	253787.3265	260650.3145	256373.247	38156.938	253787.3265	36916.48	260650.3145	248579.2155	5094.172967	169739.6624	194119.098	260650.3145	970059.954	142496.044	92198.0695	10537.011	6829.2025
Vial2	mm			147234.6285	968200.3385	926095.0285	118700.546	207782.4585	36756.9765	101385.4115	645132.1585	18929.9265	2177047.433	297287.8	71709.875	28120.1055	203749.228	32465.10223	55615.5645	42947.1125	895707.001	125550.466	171984.987	16857890.71	121824.295	127622.6435	186904.163	5791.388508	18402.709	66760.24308	59851.225	262982.4115	262982.4115	279908.166	258100.8375	36525.1875	262982.4115	36756.9765	279908.166	258831.124	5207.094793	174561.3436	230855.2536	279908.166	927819.399	143047.572	91141.702	10829.10646	7039.8255
Vial2	mm			143378.387	926074.8895	896902.26	115756.1065	208151.861	37444.667	92331.7365	568356.5695	17367.778	4589482.474	311302.617	59730.3975	28048.869	201160.83	34119.08061	48830.176	36717.1345	897054.9435	129443.823	169760.079	14739701.05	110178.4005	190276.478	193747.913	4979.272488	16052.127	67233.12332	53977.018	254833.478	254833.478	276889.595	243682.147	33436.894	254833.478	37444.667	276889.595	251870.585	4833.933113	174553.5342	246848.3915	276889.595	811074.191	132259.4165	82210.719	9632.588629	5855.8075
Vial2	mm			138637.3449	907913.4397	878144.9075	112591.215	204772.4085	37816.9435	85602.27194	534691.934	16081.925	2169790.401	307674.0845	58155.6545	25332.9275	198803.4485	31397.82256	44736.4615	38665.912	859794.7745	130683.7835	170206.8065	14131066.7	104719.519	123541.3725	190166.1575	5114.056482	13228.52432	62029.04986	51631.7265	254214.026	254214.026	266475.063	245839.8895	32722.592	254214.026	37816.9435	266475.063	251523.0775	5360.719835	185205.5634	241422.6747	266475.063	741032.214	126799.2175	85377.6875	8871.625202	5448.061
Vial2	mm			71398.354	915408.651	884907.2935	114127.1635	205876.9595	38271.77921	82568.59465	562850.3255	18079.9535	2263291.511	384256.072	57890.7455	25651.06158	205814.9135	31881.18668	46913.091	37720.306	878336.3886	131699.6395	177130.619	23573129.84	104055.17	128190.993	199888.512	3579.704178	14708.2595	64912.04951	53564.531	251132.0385	251132.0385	127778.423	111166.7645	31790.032	251132.0385	38271.77921	127778.423	248471.65	5184.50207	183771.8089	247083.6108	127778.423	731522.624	204546.211	84226.708	8339.881627	5305.611
Vial2	mm			74275.97732	912959.2457	881745.619	105593.987	199187.8222	34753.67696	80488.65553	524865.726	16738.05	2180554.266	384564.843	56955.389	26250.5211	204322.9565	33141.03536	44461.2395	38306.14	874792.4338	128674.0931	167202.669	13835164.51	100280.391	122689.3485	196819.0462	3701.580527	14354.41972	64663.2427	46901.749	258027.053	258027.053	268837.69	247658.997	32188.48	258027.053	34753.67696	268837.69	254391.63	5328.492865	173803.5541	244459.9658	268837.69	709037.136	207201.478	85434.28	7854.328102	5518.942
Vial2	mm			67569.916	893043.125	862588.5875	110309.8225	199781.844	36645.82515	81103.50233	573623.621	15033.319	2238568.83	357628.164	59344.2345	27311.55002	199930.2505	30428.16066	46144.3515	38213.252	869935.9017	125809.374	173618.5635	13678857.11	102565.9505	116444.789	195729.845	3850.301307	13778.1545	65048.58355	46777.3695	245949.751	245949.751	267785.0735	230425.972	29335.012	245949.751	36645.82515	267785.0735	243325.142	5223.842747	172660.4017	247690.6988	267785.0735	689924.1195	195022.0245	83249.8085	8587.502258	7022.508
Vial2	mm			73545.90346	947528.2796	916381.2505	116105.2795	205673.5796	36739.1335	82337.374	616053.4365	16847.2445	2336898.741	392822.024	61061.1605	27495.328	213888.108	29967.47267	49966.737	37582.8085	878996.878	132340.9824	175673.872	22699501.6	109508.409	123252.1195	194057.0337	8981.706344	13799.21745	69442.1772	45431.428	237721.3275	237721.3275	122329.3395	107000.8105	32127.5805	237721.3275	36739.1335	122329.3395	235531.1195	6285.813363	176208.9544	256937.9481	122329.3395	714757.373	209904.161	86399.3445	8329.133609	5637.398
Vial2	mm			73840.43533	935619.4226	904879.409	107712.1985	206272.6373	37176.9817	82928.46966	593172.3325	15711.72	2219724.67	387165.2055	61358.7825	25609.69241	205176.052	30724.50994	47355.309	37443.7325	857836.1349	130948.7927	165056.6115	21787215.38	105814.388	129153.608	191394.6087	3339.194619	13405.94414	60562.83228	45910.141	239543.2155	239543.2155	123530.399	102512.9675	30752.847	239543.2155	37176.9817	123530.399	237298.5445	6129.540443	166329.1531	261405.1549	123530.399	711757.0325	201323.38	84675.293	8069.050338	5656.1685
Vial2	mm			71779.67045	893216.0243	864703.032	106921.3745	204475.6322	37374.1535	79887.55218	653621.737	16574.454	2324759.33	364128.0865	68751.055	25575.3505	207259.0855	30186.94006	48032.0595	38932.682	858124.0915	125942.7303	165504.636	21164221.07	110695.9875	118123.1785	180678.1847	3716.231784	13714.59594	76169.24971	43225.2215	243333.657	243333.657	122016.787	105279.004	29513.4195	243333.657	37374.1535	122016.787	240830.982	5521.654128	165339.3578	250302.4645	122016.787	714003.523	212947.027	86129.1315	7631.119017	6195.1455
Vial2	mm			71147.43632	929569.3881	897116.2485	108925.934	206619.5184	34859.903	80730.159	583212.9145	17412.9035	2335135.46	386838.366	60176.2675	29108.94	212884.0075	30514.55111	48089.616	35305.959	872167.614	130587.8525	170212.018	21867725.63	104145.8635	124301.92	200714.4368	6900.311163	12918.88984	75236.45807	43347.1925	235435.226	235435.226	126104.6545	106192.88	28601.5685	235435.226	34859.903	126104.6545	232646.2945	5728.666209	175996.6768	253267.1301	126104.6545	675492.1095	202729.554	37942.767	7540.824676	6227.1975
Vial2	mm			70971.34385	931654.6417	898956.7885	112139.406	202883.4546	41304.89572	79369.87727	588348.3	17752.28	2433661.478	392795.035	59041.3035	25436.37883	208890.0815	31495.69393	47666.8425	34587.2195	911004.2834	130406.1371	169653.13	21607015.46	96367.575	124466.699	196736.317	8002.847413	14132.3842	75497.92842	45510.476	246919.16	246919.16	123478.099	111905.0895	28367.772	246919.16	41304.89572	123478.099	244892.579	6320.374937	173363.3604	264304.1099	123478.099	653084.2785	199790.0895	81283.236	7833.947461	5673.637
Vial2	mm			73412.27343	931005.1931	899538.6105	116936.648	215344.1749	39010.19908	79971.98039	590082.8215	16085.3865	2422131.846	396152.3165	58462.15	24960.27959	213794.9855	31832.17135	43783.795	33322.5405	923727.8726	131522.8548	171483.526	21399855.76	96709.265	128129.1295	200638.9504	8580.592319	13351.70849	74305.87008	40136.743	242376.4685	242376.4685	123262.1075	108261.9235	25929.662	242376.4685	39010.19908	123262.1075	240320.782	5430.525042	169937.2666	265573.5211	123262.1075	637442.7325	198994.9495	36536.7765	7177.142467	5194.383
Vial2	mm			69417.2772	926697.1419	894524.3795	111133.5695	209274.9212	37154.2025	78026.90737	576458.1275	15702.211	2482513.021	401239.1605	57453.557	28181.4315	210400.561	29880.17146	45832.0115	32340.2135	924566.2005	130571.5065	173583.7025	21085941.49	97408.474	130045.4975	199874.3541	8180.782889	13029.72453	73162.45343	41845.5955	227379.8735	227379.8735	121058.826	106238.4705	25696.986	227379.8735	37154.2025	121058.826	225510.852	11198.0173	168146.849	269189.495	121058.826	637723.535	198915.3745	37806.0005	7501.737535	5413.485
Vial2	mm			72240.27765	925332.7545	895405.711	113751.5	203506.5438	39368.1985	72186.73838	582085.4855	17317.414	2444802.064	401896.065	55146.5245	23657.25371	218028.137	31001.22884	45770.8905	33323.3365	896850.8272	128686.4259	166138.1235	20885974.62	94184.1075	128549.6865	128989.6167	7305.234147	25426.40753	77463.89559	38860.2455	220170.802	220170.802	123800.9325	106268.419	24747.0505	220170.802	39368.1985	123800.9325	218360.4285	11783.89602	163294.7747	257439.968	123800.9325	1012310.554	205360.7445	36995.623	6698.301377	5613.6035
Vial2	mm			72492.845	896273.1585	868180.024	108378.7915	211441.211	34943.714	78427.5225	547835.1985	16905.6285	2426809.3	379240.781	53651.4825	25777.4665	212265.102	29998.75038	41408.741	33032.742	879074.617	129125.0855	169294.885	20656692.42	94066.9005	128074.7725	190182.221	7655.719737	13521.4075	73960.30584	35994.166	231037.98	231037.98	121873.5945	107735.855	24218.445	231037.98	34943.714	121873.5945	229026.235	5799.89776	169326.236	260686.4972	121873.5945	612205.4765	196121.5395	36387.945	6634.244	6011.8005
Vial2	mm			72760.86372	911181.6905	879954.528	106386.8465	210040.6071	37830.77285	75446.52577	575172.5945	16244.5435	2465639.081	391046.9195	53378.426	26818.04271	213256.95	29357.48547	43298.838	32296.316	888437.7206	129522.7691	170494.795	20751477.02	92681.94	130801.184	128021.2228	6899.742208	13657.66186	75021.5692	36518.101	227700.865	227700.865	121284.5635	105214.8535	24259.371	227700.865	37830.77285	121284.5635	225104.6055	11634.25223	166327.5571	258953.9556	121284.5635	1009144.878	189048.5525	37401.8325	7404.356908	6127.9435
Vial3	pss			37310.2556	390281.1793	378855.7965	12458.675	43508.23652	236049.9468	23927.54288	38335.9345	4624.9455	44256.19102	83449.5255	30029.0115	2322.01724	72781.0755	340693.8256	212114.255	243421.5445	38828.51886	17771.30105	4804.6435	9255639.005	120587.7705	17857.5515	25700.14035	14425.11174	67409.89138	391834.7845	17431.562	82607.692	82607.692	274836.1395	188481.743	22605.3345	82607.692	236049.9468	274836.1395	80903.2805	6310.202441	53154.2509	15254.15053	274836.1395	14397.371	936150.153	2216905.939	2908.864992	57012.7695
Vial3	pss			16906.41921	300033.0001	291803.3305	12909.115	42644.22453	238800.432	23355.4435	32602.0885	3609.489	27961.5385	80460.5825	39001.556	2181.011	59434.553	395124.7688	90176.146	302405.649	41998.942	13861.85807	5060.5875	12683978.23	125413.0575	23490.9635	26705.95949	11270.34359	37555.17996	434092.9104	14778.628	73107.056	73107.056	310710.5815	157784.558	21623.362	73107.056	238800.432	310710.5815	71834.9825	5784.745398	42133.89021	21377.74166	310710.5815	13211.2085	903020.5155	2560894.894	3124.629215	57901.9655
Vial3	pss			16747.83498	285298.6773	275468.934	12752.353	38803.56995	247054.489	23562.36615	31120.599	3305.714	32647.25605	78260.8515	38553.962	2754.9615	51136.792	415553.3618	86917.5935	316709.4925	40810.1825	12359.17372	5418.141	9400085.771	126754.397	21276.424	28438.2788	9590.36465	31046.14756	459745.6108	11859.7855	71544.0095	71544.0095	317512.147	144575.16	19093.646	71544.0095	247054.489	317512.147	70874.7065	6313.206105	37455.64013	17683.86229	317512.147	11439.1125	938733.315	2726583.829	2916.341031	59319.783
Vial3	pss			13541.40509	245992.2601	237568.65	14074.508	37826.07275	258221.7484	22731.6777	26930.1075	2918.8145	35366.2755	79894.8615	39955.2935	2185.911307	43732.1685	400377.7691	81539.2375	324666.746	39136.51073	11083.84578	5579.492	8083767.865	126816.187	17408.8565	28552.21268	9287.113266	26550.0544	458179.9357	12348.1765	74464.5465	74464.5465	321080.8455	142112.274	18392.8035	74464.5465	258221.7484	321080.8455	73518.079	6216.522287	37714.11891	17280.58372	321080.8455	10345.722	923186.406	2733123.638	2508.265611	55180.3265
Vial3	pss			11538.50968	234039.7068	227073.4395	13173.8535	37309.35856	266254.461	19314.76719	24715.726	3556.2015	70077.71221	78658.677	31220.1145	2892.92	43528.3445	408194.4148	76527.638	292125.8495	38954.1265	10247.1815	5750.374	7921889.271	119369.523	19364.2365	26712.69723	8533.000471	22782.87014	459475.6659	11226.1255	71162.1995	71162.1995	323283.254	142237.7915	18827.837	71162.1995	266254.461	323283.254	70454.417	6176.897262	52878.63152	16596.94818	323283.254	8893.8685	894502.0345	2563011.659	2489.161582	50406.8
Vial3	pss			6425.4355	243935.108	236644.9175	11748.743	37961.127	266406.628	17543.96781	24231.6175	3036.4865	38890.46076	105301.4615	37782.557	2247.806072	42801.3955	416013.9609	78191.4425	312600.0445	38252.72284	10145.8175	5403.0595	8008676.057	113358.8065	16076.8345	28565.961	7320.195793	24467.035	466392.6171	11802.3395	71236.7325	71236.7325	150207.3435	143362.3425	17008.5555	71236.7325	266406.628	150207.3435	70774.2475	6462.938653	49582.37233	17897.34944	150207.3435	10053.642	1499256.881	2730078.169	2444.234844	52666.7685
Vial3	pss			6074.171824	222381.8553	214642.464	9927.1425	32751.82386	264028.5343	18393.04306	23894.751	2624.022	39476.962	99713.7155	30450.3045	2662.8545	39395.4365	397962.7257	75239.3525	296138.671	39157.08679	9742.356004	5695.941	7648585.165	112503.6115	15741.6595	27793.55266	8148.274201	20512.10336	456145.6353	10868.4765	71679.0625	71679.0625	318055.2605	143325.277	15732.661	71679.0625	264028.5343	318055.2605	70464.057	6416.359455	44605.20439	17108.7499	318055.2605	9399.1095	891202.9785	2555379.089	2293.352002	51413.27
Vial3	pss			5204.5125	233609.1745	225735.012	12073.1445	35231.0575	267010.3625	16996.40045	24691.9945	3039.4435	43158.93786	102110.412	34074.497	2678.2495	38783.9585	409343.5294	78249.858	300308.0025	39331.9685	11072.438	5538.411	12504760.17	112978.224	14522.13	29286.4075	6978.364626	19363.9445	452611.8322	11210.714	72171.976	72171.976	152373.6465	129896.384	15932.555	72171.976	267010.3625	152373.6465	71535.6205	6599.765684	41450.42421	18831.85064	152373.6465	8694.1665	1524135.02	2679928.536	2710.688598	54666.5995
Vial3	pss			5664.27	230662.42	221731.466	13362.5095	36612.1725	267233.2315	17982.65313	27848.3905	2968.312	44144.34018	102060.513	33966.396	1993.039002	38289.5255	432530.1272	81252.954	316541.1565	37517.05632	9476.2665	4842.324	12739769.22	109580.2785	14997.937	27027.1175	14007.35268	19487.355	466577.6211	11559.1955	70316.095	70316.095	154090.7995	64792.229	15043.5765	70316.095	267233.2315	154090.7995	69350.907	6251.688434	39504.86828	18171.25036	154090.7995	7975.631	1535238.082	1295481.156	2417.227328	54419.6905
Vial3	pss			6826.422508	237585.1173	230552.1525	12041.6085	35963.4838	256291.422	17919.18108	27461.2015	3182.633	43501.54317	105521.6285	36922.6365	2564.39083	38725.6865	406698.6593	82272.644	318663.433	36760.1097	10211.60544	6236.5855	12328967.01	111535.0085	14760.418	26825.18465	7866.430118	20448.23909	456469.0831	11602.7495	71577.5975	71577.5975	149387.6525	58437.146	18032.617	71577.5975	256291.422	149387.6525	70744.5895	6168.669359	37947.55973	18720.37904	149387.6525	9365.4175	1541090.261	2707251.284	2181.778965	55810.876
Vial3	pss			5728.872746	225965.3986	219479.548	11396.5795	32778.68923	276911.366	17875.9265	21885.4505	3598.8115	46840.8685	100705.7825	30685.083	3027.6615	37546.576	404457.7525	74296.596	293401.6905	39489.667	10364.14277	6021.283	12297216.24	105338.99	14686.9485	25855.28259	7481.192445	17986.06066	486198.6881	12076.707	65957.0855	65957.0855	150658.616	57527.5485	15214.016	65957.0855	276911.366	150658.616	65364.991	6880.173293	35136.42531	15962.75022	150658.616	8636.7395	1487714.497	2571522.306	2473.299555	49893.5845
Vial3	pss			5783.2945	236441.3045	228665.7475	13228.6315	37153.167	261414.9065	18670.27358	29150.887	3508.388	49550.51822	102554.869	38474.96	2413.859	38680.503	441163.4517	89023.1785	335868.101	38504.48	11495.772	6269.384	12843544.3	117089.3265	13623.672	27777.3285	12620.0735	16757.389	495113.0515	11271.1075	71760.8275	71760.8275	159611.346	59544.792	14733.444	71760.8275	261414.9065	159611.346	71572.3885	7109.925104	38439.94766	20835.40931	159611.346	9235.3825	1659703.557	2908220.228	3078.597511	58446.286
Vial3	pss			5836.30977	222118.4112	214804.286	12156.0665	37548.90414	284474.796	19138.9395	25806.631	3507.7255	50463.033	100539.3975	32119.971	2714.559	35676.0685	421193.6007	78250.0995	312467.199	39975.022	10305.87387	5832.7545	12440879.46	109813.872	11998.2135	26123.33899	6109.754668	14806.37534	487267.2257	9599.9315	70951.558	70951.558	155391.6545	58969.3685	13714.875	70951.558	284474.796	155391.6545	70542.959	6219.568316	36766.85111	16614.39198	155391.6545	8470.0225	1576854.848	2674500.226	2473.154484	52436.3255
Vial3	pss			5140.433734	222989.8794	216572.137	13567.1945	34267.96144	273988.299	18467.16059	25724.7615	3938.5665	51992.5723	102752.9545	33237.677	2433.676	36419.567	425483.2841	81256.3085	312981.4325	39450.21	10458.59176	5489.133	12383891.87	113956.901	12552.1515	28635.53703	14457.64417	15301.0157	501884.9334	11197.288	68967.7385	68967.7385	161683.366	58843.1575	12167.648	68967.7385	273988.299	161683.366	68500.433	6590.552758	37233.98355	18195.63815	161683.366	9156.5145	1618043.506	1304627.215	2280.408074	53909.898
Vial3	pss			5421.37323	220836.5063	215109.164	12439.1035	33617.8255	282468.1655	20039.85923	24298.7005	3641.0395	56874.46255	102821.6825	32809.5965	3113.969	32282.7415	422165.704	78031.9665	305813.701	40291.895	8996.841215	5966.398	12338627.09	117057.0785	13242.005	27397.91143	11497.27054	13930.2531	500801.7138	10934.065	68822.0535	68822.0535	158153.6935	61631.695	10767.215	68822.0535	282468.1655	158153.6935	68266.1885	6379.817592	38738.13076	16707.47827	158153.6935	8186.043	1620888.957	2672454.354	2115.562349	52173.4155
Vial3	pss			5787.595172	212768.6756	206869.3425	12686.4335	31648.13634	276283.616	19682.662	26134.6825	3644.337	56685.07877	104910.384	29017.581	2611.7345	31065.0105	420300.5618	75159.337	298743.2975	37177.0335	9466.846594	5874.7725	12062937.16	110154.0635	11051.108	25061.63111	12505.52055	12632.98552	486753.1841	11179.161	64305.4995	64305.4995	157295.273	60893.6945	11004.9465	64305.4995	276283.616	157295.273	63657.0075	6545.413015	35185.77355	17838.26902	157295.273	8050.941	1551226.202	1239391.313	2657.616117	50862.17
Vial3	pss			5677.663914	210628.6441	204984.4095	12176.641	33676.74334	279942.6289	18355.98722	25374.285	3405.673	56337.87623	99996.9685	32235.5605	2180.983158	31502.627	409111.1825	81370.2375	314042.794	39521.56825	9284.477234	5903.4855	12058572.48	104570.091	12406.0125	25249.62398	12927.99534	14017.13297	495594.879	11392.767	66932.7215	66932.7215	157280.9745	55885.7315	10887.275	66932.7215	279942.6289	157280.9745	66221.1545	7082.155091	36024.95352	18054.14145	157280.9745	7350.5085	1566043.512	1279682.934	2206.684617	49115.561
Vial3	pss			5084.314008	218170.8627	211110.2955	12134.0475	32253.50901	275713.8455	20061.11148	27311.0205	3735.6625	62387.3139	103443.716	32936.175	2123.232	34042.354	410794.3957	82683.8165	320600.8055	40763.9845	9648.971684	5201.3775	12050703.85	108196.368	11504.7555	17939.08973	12559.76253	11712.96507	494837.2745	9654.9505	64529.4165	64529.4165	154656.2495	57842.2995	10599.6705	64529.4165	275713.8455	154656.2495	63751.993	12498.45939	36134.80586	18925.61969	154656.2495	15047.0945	1611520.247	1306047.142	2456.271027	51427.1095
[truncated: 47 more columns]
