# Supplementary material for: High‐throughput metabolomics predicts drug–target relationships for eukaryotic proteins
Source: Mol Syst Biol. 2022 Feb 23;18(2):e10767. doi: 10.15252/msb.202110767 (PMC8864444; doi:10.15252/msb.202110767)
Supplement: Supplementary file 6 — Dataset EV5 [file MSB-18-e10767-s004.zip › Dataset_EV5/README.txt]

Dataset EV5. Peak areas for LC-MS analysis of overexpression mutants
Columns	Column description
Pos.	Position of the sample within the autosampler
Perturbation	Indicator of the perturbation applied for that sample with genotype, inducer concentration, and time indicated
Concentration	The concentration of inducer added for indicated sample with 0 indicating none and 7 indicating the highest concentration
Time	The duration of treatment with inducer in hours
Others	The peak areas for the indicated metabolite
