# Supplementary material for: High‐throughput metabolomics predicts drug–target relationships for eukaryotic proteins
Source: Mol Syst Biol. 2022 Feb 23;18(2):e10767. doi: 10.15252/msb.202110767 (PMC8864444; doi:10.15252/msb.202110767)
Supplement: Supplementary file 7 — Dataset EV6 [file MSB-18-e10767-s005.zip]

Archive with 3 entries (2 files):
- Dataset_EV6/
- Dataset_EV6/Dataset_EV_6.csv
- Dataset_EV6/README.txt
