# Supplementary material for: High‐throughput metabolomics predicts drug–target relationships for eukaryotic proteins
Source: Mol Syst Biol. 2022 Feb 23;18(2):e10767. doi: 10.15252/msb.202110767 (PMC8864444; doi:10.15252/msb.202110767)
Supplement: Supplementary file 7 — Dataset EV6 [file MSB-18-e10767-s005.zip › Dataset_EV6/Dataset_EV_6.csv]

Pos.	Perturbation	2ddg6p Results	2pg Results	3pg Results	4hpro_LT Results	6pgc Results	aaba Results	acgam Results	acon Results	actp Results	ade Results	adp Results	akg Results	ala__L Results	amp Results	arg__L Results	asn__L Results	asp__L Results	camp Results	cdp Results	cgmp Results	cit Results	citr__L Results	cmp Results	ctp Results	cys__L Results	cystine__L Results	dha Results	e4p Results	f1p Results	f6p Results	fru Results	fum Results	g3p Results	g6p Results	gaba Results	gal Results	gal1p Results	gam Results	gam6p Results	gdp Results	glc__D Results	glcur Results	gln__L Results	glu__L Results	glx Results	gly Results	glyc Results	glyc__R Results
Vial1	blank	1137.565977	16562.08571	16603.037	5920.208	2285.338215	7323.577051	12512.54163	18878.019	2691.565	22399.42774	12640.0795	2929.656	144.8365	23673.4295	2454.118844	5927.226	18636.1145	1074.277523	3846.658996	8248.787	7484679.748	6789.144	26428.7775	6394.696145	4424.382641	8717.748316	25502.80342	8414.6885	3340.354	3340.354	14801.796	9279.6735	8731.0425	3340.354	7323.577051	14801.796	3721.2345	10136.98458	22338.03374	2507.340328	14801.796	35653.8265	30391.4885	31877.287	2064.172009	1590.7295	481.065623	3225.649949
Vial1	blank	986.4001836	29870.07406	28764.1275	5572.8725	3592.05868	15201.703	10461.79051	18324.672	2723.956	28152.77372	20298.616	3394.708	258.7435	26990.594	7170.974004	6299.3925	31771.455	1233.101	5187.052547	9185.4675	9563885.455	6386.548	24852.2265	6032.08393	7011.710565	17069.05361	38486.67133	9265.398	4952.783	4952.783	17338.91	34067.55	7822.201	4952.783	15201.703	17338.91	4767.849	11950.71365	24046.39051	2362.416566	17338.91	28317.049	42321.9215	62406.7935	1874.227	1635.175	669.3595	2805.068
Vial1	blank	1079.0565	25668.1985	25000.041	6275.075	3147.0485	12637.6185	9495.136232	17151.764	3067.431	28463.74968	20683.952	3660.3405	305.2196855	25891.7385	6115.142281	7239.944	28382.457	1150.726467	8303.3825	10288.1525	10173496.57	6483.071	25474.966	6741.57	6955.414131	19183.141	46852.56051	11060.284	4373.328	4373.328	17567.5235	25733.3845	13108.769	4373.328	12637.6185	17567.5235	4310.476	12131.61235	23819.13743	2883.492539	17567.5235	26342.7505	41319.0235	53780.549	1845.807229	1918.6455	604.9364824	2598.747145
Vial1	blank	725.599	20245.8535	20060.7665	5056.0585	1986.939	9332.5765	6904.723556	18499.903	2734.7305	29369.47472	15026.6525	3630.0385	42.962	23932.859	4556.04427	6996.713	19985.9125	859.6959668	6488.1385	9429.345	9315646.319	7220.7375	25893.094	5058.9275	5372.727706	18474.947	38799.14579	9875.023	3161.283	3161.283	15751.12	18759.0365	13386.1875	3161.283	9332.5765	15751.12	3152.568	12258.62796	23647.08116	2489.155066	15751.12	30600.836	33839.1195	39975.214	1528.576	1254.7665	554.4645664	3733.361805
Vial1	blank	1227.543	32300.534	30829.2355	6232.017	3501.0795	14083.796	5255.545989	21483.3535	3007.4335	34941.41133	22128.441	3913.721	268.731	26761.7115	8604.352793	7456.5345	29113.934	1454.391	9331.852	11218.744	10718996.8	6492.897	21908.461	7073.4355	6788.657332	14119.4565	45111.36719	10154.329	6841.6225	6841.6225	19717.3785	33754.534	8172.0495	6841.6225	14083.796	19717.3785	6665.2355	11861.98564	24516.41667	2409.24341	19717.3785	28175.472	46939.2755	65350.144	1579.577014	1294.8755	707.3445	3260.026
Vial1	blank	9021.888977	114402.7682	107933.8	6414.939	31919.29098	9972.9945	5823.762495	47773.823	3209.915	36386.05882	40037.678	4127.139	249.0155	27975.861	3247.053367	6274.5265	20971.2245	1163.9565	9654.301645	6340.824	14096859.26	6865.6325	29584.4995	12926.00704	5395.12951	18696.51688	22816.09133	11906.364	14255.172	14255.172	14305.4235	57111.7815	7855.006	14255.172	9972.9945	14305.4235	13780.3295	10264.84836	38618.71221	14401.52652	14305.4235	68978.694	33941.8595	27723.245	2092.526045	1160.774	511.0175	8671.4
Vial1	blank	9138.627461	117818.9059	112202.4705	5604.008	34702.39442	9094.5165	5822.550597	50917.2715	3420.6765	36938.64817	40091.027	3922.6085	313.456	30613.799	2951.61973	6298.2265	25097.9465	1605.4125	14643.01003	5946.629	14601582.03	8194.101	29527.4135	14020.80561	5018.677872	19782.52412	19044.91652	14061.348	15012.592	15012.592	12939.249	59663.096	9637.118	15012.592	9094.5165	12939.249	14938.731	9940.916118	39742.33157	15561.62523	12939.249	73815.6085	30561.94	30587.412	2354.710789	1226.8355	503.555	9018.266
Vial1	burnin	8056.604082	68676.00142	67575.96	6434.702	13288.62105	17953.77589	13998.8185	55502.1065	3124.7075	23270.81964	25112.4965	4853.0585	226.2850801	22666.858	4201.415602	6601.6305	33787.4145	1672.43568	6418.4255	10741.2005	8651609.053	7265.975	19422.529	11210.32575	5555.388983	20277.5112	23227.09173	10625.731	7660.314	7660.314	29156.768	34655.7395	5270.945	7660.314	17953.77589	29156.768	7533.69	5049.775075	22489.9878	4990.224027	29156.768	25176.4785	38438.5525	134330.832	1477.623083	1200.614	526.0186382	3674.084313
Vial1	burnin	2541.301941	24625.14258	24832.1175	4420.1485	3457.689469	9665.739154	11956.58026	21148.113	2577.1145	22574.87845	13727.1775	3766.271	256.496	23033.937	2802.406813	5622.505	17963.3135	1415.297967	4739.220348	7872.666	6278508.96	6892.485	28373.3565	8697.129039	6550.334205	8219.689719	25052.13753	9367.447	3420.1505	3420.1505	31767.358	19958.9085	8168.5265	3420.1505	9665.739154	31767.358	3378.866	5319.519022	21605.52721	2706.725867	31767.358	21483.7615	32092.9595	75032.4895	1827.034568	1094.2095	750.4078574	3255.240611
Vial1	burnin	2915.774105	19939.9991	20228.626	5308.408	3030.465656	9883.572471	13637.61895	19837.8305	2763.654	29135.50718	11201.6125	3571.1825	138.861	24183.009	3123.280078	7575.823	18083.6735	847.0975469	5057.818586	7135.142	5281703.704	6360.8945	28780.107	8179.214773	5011.910532	8190.96134	26493.90842	9312.646	2712.3845	2712.3845	31319.45	14279.0955	9186.525	2712.3845	9883.572471	31319.45	2775.7795	6179.927428	22319.40555	2304.02534	31319.45	21390.9235	38147.1775	87546.327	1934.2305	952.6015	413.6983945	3604.261664
Vial1	burnin	1270.493832	18259.73336	18902.2035	5776.9345	2824.175824	9562.804	13489.70619	19037.165	2527.389	24428.10306	12020.5665	2861.9915	254.5115	22955.971	2482.729023	6286.287	16602.434	1201.392	3337.739297	7660.5325	8040330.413	7001.093	27754.3545	7177.702195	4716.041942	7870.798262	25217.41423	8968.698	4101.177	4101.177	15117.6255	11533.4815	8642.983	4101.177	9562.804	15117.6255	3693.3355	6130.407329	23456.87063	2194.173105	15117.6255	21767.8915	36056.5495	34827.2845	1739.014953	1117.4235	597.4004697	4172.532
Vial1	burnin	808.7009883	15163.47101	15391.4755	4259.1425	2038.273234	7465.4065	11078.33545	16888.806	2361.5705	24373.34799	12069.875	3188.311	157.364	21770.3515	2658.083961	5878.9045	17650.1545	995.669	4391.172477	8455.4105	7674187.841	6318.687	28704.2845	7295.403262	4788.93404	8535.363137	25327.84848	8932.728	3975.583	3975.583	15373.3945	10341.158	8968.592	3975.583	7465.4065	15373.3945	3741.149	10584.60512	21687.19464	2399.392949	15373.3945	32633.63	30126.689	30991.9905	1851.131798	1555.335	351.1634336	3168.3015
P2-D10	cefotiam	1595.371	188452.138	184936.119	24793.211	31870.7295	348459.5155	45299.5165	11041.6	3480.23	91003.64931	215634.1115	57523.2035	4198.517	76019.496	900041.0579	114319.3265	250461.8435	79752.7685	13930.1745	6190.2005	12383905.72	236095.6555	12710.785	29353.897	39071.97287	16369.646	893465.4408	13795.586	117691.867	117691.867	351811.283	67822.6685	18594.849	117691.867	348459.5155	351811.283	117500.2065	16788.23606	35572.7671	31215.87642	351811.283	15299.9735	2280877.004	1650369.798	2953.773195	82245.85	1946.144195	30238.6645
P2-B10	cefotiam	1498.101	229470.379	225128.3355	25812.3465	31063.479	351567.3002	47494.12207	11806.082	3452.223	96223.65021	190452.6625	56153.59	3868.341994	55734.0515	912653.9375	116659.657	252547.7705	89196.30867	14089.904	5399.228	11977673.26	298955.031	9559.8935	29804.862	39574.66949	13338.219	929985.1298	13117.411	143219.161	143219.161	368762.61	69763.4835	20412.3125	143219.161	351567.3002	368762.61	142612.3155	18185.30665	39581.78381	25728.23956	368762.61	15959.609	2357470.589	1620995.577	3577.668088	78702.2325	2125.010434	32163.97556
P2-C10	cefotiam	1077.281738	216348.4757	213945.091	26255.85	25873.31979	335949.714	48723.34924	10787.674	3347.4535	100813.4207	221443.318	60534.576	3579.679	80339.2215	935632.4976	116677.9375	258276.9565	88656.034	16376.50622	6575.217	12808555.86	263428.8645	13577.2095	29369.34689	35487.94645	11982.64957	910482.8042	11664.575	109561.281	109561.281	366529.526	71920.5285	16938.3975	109561.281	335949.714	366529.526	109067.5025	18046.59843	37352.68961	31470.82069	366529.526	9115.2775	2374306.797	1680111.819	3201.046078	81764.983	2391.296503	33625.383
P2-C5	chlorcyclizine	1159.729777	191445.0895	187827.6895	22071.782	29128.57177	413462.248	43353.33972	13787.3245	3561.8295	85756.32656	227351.474	46984.169	4465.66108	82125.162	909697.2444	99909.905	286120.136	74660.84869	20649.7168	3860.2995	12606597.66	350371.378	12833.9615	31417.29386	33453.67137	23046.79309	804600.2819	12323.4355	94070.35	94070.35	279874.804	79264.6045	22037.4615	94070.35	413462.248	279874.804	94125.5625	15583.54714	34911.70494	29797.17588	279874.804	15434.1765	2179202.181	1971472.357	3045.665802	73544.274	1571.705645	28118.09474
P2-D5	chlorcyclizine	1284.137703	192546.3997	189563.26	23582.5505	28198.08663	380939.7669	43966.5521	12062.6155	3349.126	89889.4255	223726.425	50389.174	4088.857674	83558.5305	892945.9949	109638.492	278830.077	71626.44485	21566.06211	5334.5385	12800818.09	274781.249	12028.9795	28941.36704	36324.66912	15198.48654	849486.8071	11125.352	90604.3575	90604.3575	308345.5725	73167.785	20429.2355	90604.3575	380939.7669	308345.5725	90882.0065	16915.24674	37010.82211	29280.184	308345.5725	15939.052	2216196.542	1802888.417	2806.948951	77002.2165	2042.152615	28456.88378
P2-B5	chlorcyclizine	1350.434363	238422.8942	235218.9775	28159.296	32676.44201	394565.3755	45528.48837	13375.888	3409.862	111264.6986	213192.8835	56258.9165	4450.146	69708.139	1025389.65	110052.06	277574.9995	85328.9545	13631.58407	6358.4095	13047316.9	349221.081	9729.569	45569.89754	32031.83685	7872.465895	859850.4051	14236.605	145918.3445	145918.3445	317863.2245	78425.265	22441.924	145918.3445	394565.3755	317863.2245	145441.102	17160.70978	41545.8526	24884.90823	317863.2245	8634.5135	2482371.431	1970779.534	3127.574421	79930.823	2149.480016	31315.3375
P2-B9	diclazuril	1142.983996	65459.62345	64302.673	29842.53	17588.86355	365563.084	46244.6805	11015.571	3129.852	355775.6722	277109.601	38726.329	4657.9745	91945.1995	836753.131	172037.0335	417046.4835	82955.7995	23418.13235	4495.874	10957052.79	148653.6805	15426.924	36956.35381	52270.66218	28747.55164	1025060.909	12186.549	119164.37	119164.37	382465.866	49982.698	20931.602	119164.37	365563.084	382465.866	119120.6725	16588.27367	36155.16101	34046.32963	382465.866	17228.6445	1992491.978	1872484.108	3014.389422	91546.3345	2078.658141	27393.72
P2-D9	diclazuril	1084.125	97234.931	94017.707	31040.8555	14615.4375	296040.3374	51813.38698	10065.412	3581.387	320137.9004	141408.816	44997.821	4449.227645	34065.436	719091.3096	168986.983	396087.8865	91014.13144	11588.971	6670.9695	11380887.03	154493.84	6441.1385	37890.2725	52374.29044	54178.667	1048625.011	11255.899	123506.7505	123506.7505	415476.3955	51353.3935	12927.925	123506.7505	296040.3374	415476.3955	123089.863	16688.17388	34060.73974	20599.50989	415476.3955	20634.4165	1911996.467	1509186.531	3183.241957	85685.252	1993.099445	30305.83913
P2-C9	diclazuril	1265.644125	85797.27228	84117.2845	27471.703	17341.33021	378993.435	41004.58297	9629.0425	3478.553	368874.7746	226296.8935	31304.4485	4530.258	72060.4605	789271.5006	152120.0855	359278.5635	82573.014	19154.48968	4645.395	11864992.02	140443.4125	10000.923	58406.77846	44831.23452	22987.11405	970481.2833	12985.514	150946.712	150946.712	364306.999	51616.571	18450.575	150946.712	378993.435	364306.999	150321.3805	8763.891036	34605.86819	28033.48546	364306.999	9145.7015	1953332.787	3526626.242	3105.083269	90504.9915	1937.120543	25820.9865
P2-D2	DMSO	1914.558469	204864.5147	198996.128	21251.3945	34921.96105	351779.2775	44967.64956	11533.6655	3106.1165	67222.43502	202861.8825	58391.9895	3053.818	49533.5885	828935.4406	121947.1305	288865.031	70325.114	13093.97465	4393.2345	12066981.45	219058.978	8076.4415	34036.00656	38175.81429	30635.26562	840375.2032	13603.988	122816.8895	122816.8895	311336.4275	74760.0605	23937.174	122816.8895	351779.2775	311336.4275	122394.6655	15336.64316	36676.23683	26303.17556	311336.4275	18559.1295	2234492.845	1802169.115	3265.988943	77444.3005	1786.28634	31029.9935
P2-F2	DMSO	1403.702	180979.9785	177777.554	23782.332	32755.9855	349239.4091	44989.84194	13097.0145	3366.5785	90439.94063	179875.1205	54929.8865	3224.453334	57160.4115	772883.5158	106670.889	264168.4085	81698.61712	13507.859	5126.8715	11958554.26	250603.159	8446.6295	40719.7275	34533.8248	17799.2525	819744.9665	12499.351	116018.5655	116018.5655	306171.5925	72839.568	21488.678	116018.5655	349239.4091	306171.5925	115807.6535	16889.37581	35861.93725	20335.94536	306171.5925	9338.7685	2113526.441	1654955.283	2805.639745	73167.4455	1965.161711	27114.61855
P2-C3	DMSO	1378.969875	229793.2102	225488.5205	21997.6895	33871.0038	389363.3405	38197.89073	12829.2015	3396.6175	75542.11343	194040.299	45517.994	4210.313	63849.7255	806029.2577	100929.683	258764.6365	69631.2835	12351.72137	5745.652	12328094.8	260698.14	8829.1715	26271.40586	29571.0671	10262.81153	747058.2919	13061.997	123614.467	123614.467	255693.959	80137.5535	24813.1235	123614.467	389363.3405	255693.959	123306.0785	14983.89174	38529.93919	19801.65715	255693.959	13680.7185	2187216.234	1786487.314	1971.800964	74243.78	1435.181384	25428.7995
P2-E3	DMSO	1623.079	184738.257	180831.1755	25443.9285	37830.4615	341559.1895	46954.05259	11561.9795	3888.024	90547.75775	213983.3565	65146.0925	3305.3075	61431.939	879095.294	117965.1095	256155.1715	84338.2265	14663.859	6587.242	12526588.09	241793.86	8420.7015	48557.9995	35866.6904	15249.3995	853458.9779	12424.816	142641.199	142641.199	338997.064	69730.4265	27625.3535	142641.199	341559.1895	338997.064	142050.8715	16709.65659	37383.72294	31191.69652	338997.064	10623.506	2299892.523	1781226.968	2896.255722	82339.8805	1874.321094	33313.536
P2-E2	DMSO	1327.502344	175795.2038	172623.5305	25241.225	32871.09716	364462.663	49038.54769	10987.8065	3132.119	75563.28034	202814.9995	50641.2025	4361.653	53473.938	856500.5113	111668.0395	272378.29	78611.907	13375.47565	6127.5605	12080837.43	258650.438	7463.9215	30086.92292	37129.8868	28029.07627	889106.6435	11416.4905	112755.3825	112755.3825	333808.0545	70532.9445	22203.348	112755.3825	364462.663	333808.0545	112374.206	17017.15153	37063.20852	25115.39521	333808.0545	16577.3895	2195988.705	1688967.379	2958.208822	74056.767	2070.8085	29224.4015
P2-C2	DMSO	1235.651145	200103.2286	197111.6995	24339.8265	29847.66923	355110.3595	38484.39291	11810.117	3353.2025	79520.208	189312.2	52014.1615	3586.672	55810.2785	808862.0888	113301.1505	274952.5605	75980.5455	12199.13414	4706.2665	12380040.37	201749.471	8207.428	27949.58441	35576.0658	19893.67328	829202.577	11162.3615	109677.8025	109677.8025	300626.5865	75137.7135	18681.523	109677.8025	355110.3595	300626.5865	109533.991	17915.34184	36710.60156	22276.06119	300626.5865	14229.321	2201308.224	1697238.131	2822.894996	80469.911	1962.685043	27600.041
P2-B3	DMSO	1260.834535	113193.5318	110359.6645	30226.668	33296.45688	332747.6309	57580.38568	10700.934	3601.7305	92917.67906	231550.6575	63355.3735	4010.33016	76958.883	895108.4752	131651.395	279059.146	95215.12079	22277.64305	5694.9005	12398032.48	338125.5085	11620.664	29838.78607	43907.56533	39565.6658	1011328.645	9933.5835	91183.642	91183.642	418753.0395	71021.4205	19139.697	91183.642	332747.6309	418753.0395	91005.8315	19190.64157	36766.62154	33758.23471	418753.0395	19768.1655	2324903.081	1640941.161	3134.357604	82874.904	2468.661094	27148.75941
P2-B2	DMSO	1148.429828	215341.9447	211738.5335	25387.247	27505.28402	348826.4535	45819.53033	13415.9675	3870.3855	75983.86293	172903.286	54426.4615	3231.21	53230.3765	875905.9738	119177.139	301580.3685	80918.926	11195.46064	6773.902	12615666.19	305081.181	8697.3685	26961.77497	35519.96848	14764.78646	886196.2661	11899.0925	110644.697	110644.697	319420.6805	75390.8275	17577.2205	110644.697	348826.4535	319420.6805	110441.4555	17510.29975	36057.31026	23507.40189	319420.6805	9645.2865	2284933.907	1649829.981	3462.750693	78262.5925	1899.259488	30747.802
P2-D3	DMSO	1350.791336	221937.0573	218626.868	25618.7025	29977.98882	375646.424	37145.39465	14525.1505	3113.7755	86614.51869	213649.9635	70071.104	3110.5425	82824.8925	932609.3215	115148.192	260824.621	75867.112	18711.41014	6115.317	12473463.72	360406.416	12523.7705	28162.56186	28537.96995	16317.94903	814351.2097	12226.469	102554.53	102554.53	305799.5885	73285.457	21690.7955	102554.53	375646.424	305799.5885	102820.5385	16538.63569	38050.26712	25871.06866	305799.5885	14391.481	2404454.821	1897469.18	2928.71135	78455.96	2041.577314	32702.102
P2-F3	DMSO	1034.0525	199469.655	195665.194	25727.978	38632.9825	334973.658	41204.4164	12520.0945	4011.0155	87190.24982	197416.727	68140.3	3840.7479	54371.689	869720.2099	121219.4425	278434.2785	81803.09168	12392.883	6144.799	12635843.68	241159.7625	8584.5295	32683.799	30919.88959	13207.8335	853380.3082	12778.349	128828.32	128828.32	329131.242	74094.1195	23356.0765	128828.32	334973.658	329131.242	129110.7855	16773.48701	37679.14519	23086.64879	329131.242	16919.7195	2422687.178	1749410.076	2822.342984	82445.7995	1717.371289	29160.6601
P2-G3	DMSO	1071.305	250455.651	246177.505	22683.7285	30126.106	350351.9595	38903.05656	14091.726	3221.1855	88985.2664	216047.199	67286.6385	3687.044502	72339.7445	832547.0671	114093.6865	275715.4065	77928.31801	13788.7445	6248.5935	13366063.25	239641.717	12951.3605	30092.9845	31137.19222	16852.727	783590.6136	12630.9975	102282.6915	102282.6915	286858.269	73576.73	19100.1675	102282.6915	350351.9595	286858.269	101947.566	17241.50506	36317.07808	27152.0348	286858.269	14961.0025	2349105.742	1842604.946	2764.918505	76784.0035	1252.872006	30501.93202
P2-G2	DMSO	1530.854656	228864.7063	225367.682	23066.616	36849.28689	365496.3142	39561.95539	12624.6765	3737.574	86079.5115	216558.7785	56854.1175	3976.203711	59004.9645	853747.7334	108706.6135	246590.974	71824.36956	19916.63218	5181.6455	12942948.13	235913.366	10273.098	32882.25962	29490.32573	13351.2003	773065.6301	14020.9	121023.0015	121023.0015	284818.48	71909.0525	18786.1885	121023.0015	365496.3142	284818.48	120656.719	16533.9105	38044.80421	25213.40487	284818.48	13329.0025	2316392.658	1761030.302	2613.627992	79992.306	1865.775459	28115.74156
P2-E9	felbinac	1577.5595	220065.902	216047.6905	24871.5155	27961.519	352572.447	48320.37696	11614.91	3795.597	83986.34884	191291.6545	56188.18	3296.991	58238.3475	864700.4987	102644.809	235699.5755	77118.6215	13945.5835	4015.8755	12414726.66	287951.148	10912.966	32509.0335	35810.21901	29976.285	899532.9762	12848.786	113467.7975	113467.7975	348543.309	72587.364	17112.0145	113467.7975	352572.447	348543.309	113265.614	17683.56583	32624.91133	26357.30659	348543.309	16624.865	2164107.153	1621424.931	2818.51036	73847.0285	1593.042021	30798.249
P2-F9	felbinac	1545.914746	154429.3407	151131.2605	26338.693	39077.47588	347915.513	53176.99093	11170.357	3422.1565	79830.70486	230467.5635	59129.594	3592.726	63864.064	876517.8801	116528.3105	260057.503	89148.1225	17864.68618	4993.0295	12346141	271711.167	9738.809	54576.94252	43711.75452	17566.99723	922358.3176	14828.085	117707.649	117707.649	372251.463	65781.5035	22715.7135	117707.649	347915.513	372251.463	117379.5655	9557.864561	37373.95066	33673.09339	372251.463	11381.9035	2255938.71	1728913.079	2796.343068	79261.263	1750.913002	30385.08
P2-G9	felbinac	2059.471172	178750.0138	175591.3295	24663.5885	40835.95999	342668.9105	55557.8411	13041.7745	3302.98	73914.63183	212885.4	61833.1345	4110.1875	47500.4335	880014.1454	109938.911	239504.697	82051.323	15085.7101	4655.526	12177868.9	253494.3415	8662.5455	55975.92634	42934.34174	16868.10807	910276.5937	12548.8555	109183.79	109183.79	365887.1475	64241.0755	20621.165	109183.79	342668.9105	365887.1475	109176.059	17791.88083	37316.89937	31502.0093	365887.1475	11142.755	2155754.885	1588007.981	3250.457208	75025.2395	1935.314445	30126.8045
P2-C7	fenbufen	2177.465	215351.3655	210786.3385	21296.5045	33056.8695	394021.223	39487.06499	14246.5905	3108.264	277168.6865	209939.2215	53094.7245	3735.868307	62760.3245	854500.3021	113923.619	455538.9375	63617.73153	18911.6225	4765.3235	14119558.27	207737.684	11158.1405	39507.599	36189.63562	22528.7885	803891.6775	10877.6915	111136.104	111136.104	248999.3925	108823.931	20210.9205	111136.104	394021.223	248999.3925	110794.953	14277.16083	35730.70718	26893.79834	248999.3925	14755.154	2597693.935	1868243.649	4294.816986	80702.6595	1930.321961	26265.49328
P2-D7	fenbufen	1075.737859	178442.1216	174362.643	24013.122	38671.78098	349088.17	44229.81618	11917.41	4176.695	221326.0521	200153.9215	63363.2875	3559.571	53594.9285	846946.0966	133073.76	397838.3845	83806.92	15229.52698	6655.106	12884803.12	266596.166	8172.0465	52429.35073	37118.77279	21287.59654	911507.5599	12365.528	131214.674	131214.674	332384.95	92896.7315	20072.5995	131214.674	349088.17	332384.95	130659.5425	18590.4633	36344.3603	25367.31885	332384.95	9530.3905	2434514.749	1779852.129	4215.017921	82120.4325	2011.653336	33211.7635
P2-B7	fenbufen	1054.316016	224855.5453	221754.3265	23577.8865	24069.8498	393987.669	37268.13705	14279.9525	3357.472	218798.3813	218972.9675	55217.1555	3374.8635	98826.0415	958559.2153	115951.997	327101.6835	78503.034	16627.62541	6517.734	13479892.26	361968.4435	17490.586	27361.24688	29098.9479	8281.023258	834007.2233	9319.8255	78333.619	78333.619	295657.9425	101219.673	12624.986	78333.619	393987.669	295657.9425	77956.9075	18067.67968	37120.40462	27439.3207	295657.9425	8030.689	2401190.067	1885461.313	3229.551238	78330.744	2143.03349	31008.618
P2-D6	ibuprofen	1174.621	261696.909	257120.1385	20692.066	30334.238	370254.4295	35157.29309	12904.699	3726.0005	88417.57493	189068.443	59799.722	4101.51	70649.7255	743445.5538	110055.3405	291466.1705	62478.9905	16824.226	4433.7405	12921750.36	255994.558	11472.207	25027.969	27747.61293	19870.943	724033.306	11130.7975	107947.9345	107947.9345	256999.774	78451.7355	42167.671	107947.9345	370254.4295	256999.774	107699.134	15525.40467	35731.79194	23874.22767	256999.774	15348.6955	2156776.102	1928224.142	2700.497242	72786.5585	1742.703771	29092.3905
P2-B6	ibuprofen	1394.156234	187168.9485	183882.082	25501.781	30344.17404	375748.9734	41706.24434	13797.242	3233.93	97484.74	240334.1155	64197.4305	4238.501594	86143.478	954740.8754	122292.1535	269882.216	79527.56377	14645.9215	5229.673	13020147.83	273978.3475	12321.139	26367.59461	30810.95742	7225.218531	807076.9307	10553.7695	117486.53	117486.53	298959.0605	68382.4265	22203.7825	117486.53	375748.9734	298959.0605	117039.717	17553.88891	39153.38462	25336.62645	298959.0605	15070.728	2458895.593	2021170.557	3112.016295	83991.8595	1954.951422	29374.65518
P2-C6	ibuprofen	1089.189684	149752.4979	147025.392	26926.759	33182.05569	337518.5776	45534.97634	10394.224	3721.1555	90653.58309	228551.1305	53470.8905	3675.972564	78064.81	862066.3789	114690.558	255675.8725	83156.92252	14462.38652	5023.523	12455713.53	216668.508	10149.3895	40028.09685	33163.64899	13202.92215	893767.1896	11347.139	114699.7865	114699.7865	350639.17	68961.9075	21136.504	114699.7865	337518.5776	350639.17	114251.993	9000.362308	38400.61841	26535.61918	350639.17	9841.16	2221702.478	1615104.507	2814.258895	84608.6405	1974.246611	28818.10677
P2-C4	ipriflavone	1300.779461	182392.7544	177790.408	21980.1135	31850.42306	356780.0955	48416.2075	19659.2015	3386.3695	64257.2195	183796.452	51633.116	3599.835	49640.4365	818890.1445	116783.196	299067.786	73496.3785	14885.2772	4434.484	12230067.22	292083.4965	8807.3025	30088.33278	38872.45939	36340.92962	888704.7262	12250.4515	109056.262	109056.262	326559.0595	72504.7065	36077.645	109056.262	356780.0955	326559.0595	108626.766	14545.28125	35286.78557	24206.00129	326559.0595	17949.333	2139708.763	1649056.282	2328.367703	77322.5445	1718.349922	27258.2305
P2-D4	ipriflavone	1205.018555	225727.2186	221190.4375	22728.4145	25433.91347	365979.3155	43389.56879	11318.083	3482.8915	102997.9642	226974.621	55935.3955	3702.819	85601.6285	871337.432	101840.1895	260079.357	75376.2365	15125.55336	4000.637	13051093.95	293526.0525	14147.308	28728.34105	30491.51508	13667.60046	836307.6843	11924.0735	94402.0965	94402.0965	315056.147	74696.979	17022.5755	94402.0965	365979.3155	315056.147	94192.032	15951.99523	36089.06392	28761.53081	315056.147	15047.404	2129439.223	1768818.624	2865.10455	75973.79	1843.781759	26280.7585
P2-B4	ipriflavone	1419.206543	147247.9566	144239.0695	23661.5885	29464.35805	352397.6056	51937.23833	12879.4575	3499.1975	79832.13279	212182.664	53024.641	3386.197121	74874.7455	856180.5538	113518.9315	248409.642	83577.90618	15948.30035	4029.0225	12136965.66	228824.24	10392.2125	26857.00741	38313.04257	25320.29368	902277.5162	10986.8095	98036.5595	98036.5595	355729.333	70035.482	20045.6625	98036.5595	352397.6056	355729.333	97839.5065	16621.90316	35536.5417	30084.5737	355729.333	15313.101	2169384.66	1626216.144	3133.562076	77782.935	1846.826453	23881.70908
P2-H9	media	1405.67177	36274.84269	35254.3155	9469.121	6892.913809	31077.4385	20823.59524	14821.2045	2377.7985	1117919.646	29068.8015	2063.976	634.455	23431.5795	38018.40734	125242.6495	303863.06	24550.352	3352.103496	6517.2455	8487319.066	3547.3755	10780.5255	10831.72793	14239.37648	47487.77202	525066.5901	10890.929	5055.039	5055.039	167383.6775	24625.3585	4669.6045	5055.039	31077.4385	167383.6775	4882.8635	12519.44641	27279.40235	2362.028777	167383.6775	22326.7395	517069.6775	129648.1025	2007.641727	34130.8305	1185.522266	7210.1995
P2-H11	media	998.069	26055.3545	25458.3705	11248.4435	3398.0855	28404.9906	19223.51931	12599.2595	2911.0575	1330544.203	23688.732	2599.7335	1381.122963	23804.0715	46611.10104	144378.4005	342875.055	31629.85595	2837.791	8652.401	9057349.303	4042.555	10731.2905	9423.9115	14796.73455	46560.942	599789.7634	9805.596	4352.061	4352.061	194115.71	23966.175	3903.257	4352.061	28404.9906	194115.71	4503.589	14115.39477	27542.96927	1761.153672	194115.71	21317.724	592937.6945	144301.237	2075.651253	42847.979	1159.519119	8188.668979
P2-H2	media	1327.621617	37544.84623	36786.651	9294.392	5699.516965	30620.84036	17044.33773	15773.333	3161.7935	1082718.374	24421.4625	2572.506	1164.969523	23288.776	37870.50855	126643.3655	285656.642	26647.96388	3502.419855	9733.2945	9799935.803	3861.7785	10805.9455	8780.752727	15634.87224	45485.24639	527992.8355	10165.285	5142.8635	5142.8635	165917.5605	26656.691	4599.8115	5142.8635	30620.84036	165917.5605	4910.1915	13783.46098	27475.35994	2488.53543	165917.5605	19929.4125	516037.288	134496.1335	2251.35418	32601.205	1198.964439	7288.223225
P2-H10	media	1500.601	33870.5945	32379.43	11343.4	6478.0385	32103.69334	21605.8639	13987.375	2901.5775	1414698.455	28178.075	2523.2065	1093.460432	25266.2905	53247.88952	155597.202	357442.5125	35449.94112	1721.7325	8392.363	9566719.172	4599.497	10325.7295	11384.7775	15415.10052	47702.25	625254.1355	9932.6265	5088.408	5088.408	207901.073	25677.0985	3940.8955	5088.408	32103.69334	207901.073	4733.0825	7721.965674	27976.26384	1996.184344	207901.073	12326.1985	617761.2915	145218.851	1985.195074	42799.7525	1323.281951	7168.753016
P2-H8	media	1306.92707	27506.1202	27116.2295	11422.0215	3752.013	29016.57453	18975.07383	14486.94	3106.8645	1215404.033	25620	1705.6965	1556.035449	24913.523	37742.94245	134400.117	307459.262	29330.07018	2853.302523	8050.051	9289735.297	3762.757	11561.9515	10137.66183	14306.42673	44694.83315	562757.4727	9260.745	4848.692	4848.692	182680.4135	24409.1895	4210.393	4848.692	29016.57453	182680.4135	4759.5665	7690.937181	27983.8267	3183.646984	182680.4135	12084.0505	546726.763	135849.6035	2367.227475	39567.395	1295.729141	7091.179334
P2-H6	media	1486.125707	33557.7793	32061.6285	12295.2435	6558.829145	34637.742	22803.2745	11071.8055	2538.9505	1572238.412	28667.4495	1948.1405	1275.879	21277.7695	53951.41848	159169.9465	344365.8115	34977.35	1798.149793	6735.934	9036923.92	3294.579	10793.3195	8136.111121	13954.95715	44215.71384	669290.1312	10032.4085	4855.1065	4855.1065	227529.8615	24176.787	3674.187	4855.1065	34637.742	227529.8615	4618.595	15007.70629	25255.21519	2336.253242	227529.8615	21718.2145	672653.772	136112.907	1907.719426	44650.4845	1575.0775	7536.717
P2-H4	media	1207.5915	36946.1165	36277.527	7828.0785	6260.533	24389.30959	10352.64433	19428.902	3056.1055	461058.1321	25578.5485	2611.0135	848.1628672	25440.751	18972.94262	79540.105	132101.3965	10408.17308	8919.6795	11047.0955	10547788.62	4368.6385	15601.911	8417.8845	13843.74707	77804.5035	269000.7894	11948.53	5434.3585	5434.3585	90987.197	25247.3555	5592.0345	5434.3585	24389.30959	90987.197	5031.2695	12811.82766	28623.86757	2479.740625	90987.197	17746.314	295330.692	110550.011	1692.348717	13996.224	1070.444515	5216.571539
P2-H7	media	1341.499	33140.476	31834.517	11359.7075	4207.3645	32762.17446	22014.74045	12380.7185	2964.352	1534201.342	26751.3205	2129.1595	753.7700156	23457.902	53280.66928	159790.4775	362366.3135	35930.54335	3119.818	8076.998	9595234.934	4061.952	9825.3815	8662.9735	14818.37513	76534.2035	646745.1471	11322.142	4696.461	4696.461	224111.1845	23183.9975	4251.347	4696.461	32762.17446	224111.1845	4520.3875	14419.60265	26314.59659	2524.964691	224111.1845	20302.6145	644541.6705	144400.143	1883.891113	44619.3155	1516.674898	7526.195008
P2-H3	media	1337.939012	45736.06113	44912.714	7829.2455	5827.237879	23879.429	8192.018674	22203.3155	2815.997	394557.7063	25486.237	2835.2795	429.838	23679.1855	16543.48214	73492.2	141885.3885	9651.003	8853.830168	11284.706	10509869.56	5390.5435	14070.734	7712.748836	13986.06375	89508.92266	257538.1572	12079.3765	5525.365	5525.365	75873.1195	26669.081	5225.2615	5525.365	23879.429	75873.1195	5117.97	12940.70378	25600.91689	2779.375023	75873.1195	19438.0135	278098.241	110183.184	1895.203812	12562.5215	845.197957	5157.4455
P2-H5	media	2390.567449	39907.09216	38678.1165	13297.668	10629.44786	31981.79286	21237.73456	14787.6195	2547.1945	1476884.697	25177.928	2068.744	1265.185449	19440.0255	52079.93871	160387.9535	341696.897	32005.26424	3695.218172	6710.302	9554457.614	3982.732	9568.105	8170.007344	12953.80084	81935.19713	641937.6126	10405.146	4656.0805	4656.0805	221298.0465	22032.685	3623.834	4656.0805	31981.79286	221298.0465	4583.351	13961.97111	28926.77243	4723.707945	221298.0465	20313.2685	653859.229	135529.1315	1886.293906	49265.805	1412.257699	7599.749141
Vial2	standards	57278.63918	763586.3277	742405.702	118449.489	188239.014	48245.19013	95266.52352	579091.0315	13328.831	2713230.156	377832.8745	65162.3235	29738.705	204927.0765	21808.2007	49447.943	118719.6065	1037913.76	118786.6997	191831.6855	20754967.74	101128.35	118745.2255	194409.7522	5921.204825	14603.51623	58121.49882	30320.984	167247.9255	167247.9255	166862.8455	102480.476	18690.3735	167247.9255	48245.19013	166862.8455	165928.537	10026.81068	157317.7936	239507.6494	166862.8455	1240080.751	218453.155	90500.715	9382.595785	5908.267	560.9419951	690649.0643
Vial2	standards	60820.925	759711.9115	735849.6605	111978.916	186564.162	48675.0555	89835.29301	567199.1955	12512.9655	2683316.335	353894.2945	55914.2235	26632.4635	200799.75	24199.38868	47164.405	105261.6555	977166.2855	118404.2965	193471.262	21825994.75	93203.828	119546.3585	113175.6715	8268.247667	23192.191	69375.12145	24522.186	178991.3135	178991.3135	167127.2845	103544.8005	18579.007	178991.3135	48675.0555	167127.2845	177811.9565	11132.28701	170235.6504	228599.8718	167127.2845	1112712.17	208549.133	88986.1345	8186.504105	6461.803	782.7836035	610079.5685
Vial2	standards	63396.61132	795406.6736	771749.788	127360.0115	189883.3929	50442.40263	91425.14095	743374.622	11895.808	2772127.38	369179.5005	79571.222	29361.08424	211681.8085	22632.36904	54221.7045	112926.0545	994565.5092	152920.0742	193547.047	23163792.81	107661.205	123787.6055	119721.2385	7699.736522	24322.70898	73193.53999	26503.8735	189695.823	189695.823	163875.3685	107550.8995	16839.2805	189695.823	50442.40263	163875.3685	188371.304	11596.34695	169960.6736	239427.4927	163875.3685	1198936.021	233976.312	94623.954	7892.418043	7241.4915	371.1745	703795.5161
Vial2	standards	62185.49029	785000.7886	762377.3025	128566.645	196039.5126	52105.84811	87824.59369	634563.3055	11641.9085	2740330.911	365574.323	62064.117	27734.36595	210468.48	24499.9647	46629.74	96949.092	969930.4849	155400.2018	189784.384	22605892.22	97460.509	127259.28	119730.7113	8197.838427	23414.86566	67003.32899	26782.9265	181738.598	181738.598	166915.3675	100548.739	30148.3675	181738.598	52105.84811	166915.3675	180539.438	11833.21595	167623.895	234569.7839	166915.3675	1120561.28	228290.9645	86401.9575	7490.462326	5805.946	945.0794844	639158.6316
Vial2	standards	65731.2795	831078.4395	807704.3715	126071.26	191322.0395	49278.075	84781.338	733349.6545	12348.5775	2805989.931	369057.505	76969.457	29311.738	209088.796	24938.7552	51418.1085	105243.0455	991031.478	118701.4315	200599.6765	23529872.32	102325.6665	124946.752	116864.075	6977.385755	23374.2805	74043.61064	26328.589	194010.211	194010.211	163193.6335	105498.5255	17580.1345	194010.211	49278.075	163193.6335	192665.6485	11199.95208	176662.7223	234160.0749	163193.6335	1182719.493	234086.059	92158.821	7924.779363	6078.4875	655.9009224	703536.6315
P2-F7	nalidixic acid	1458.89593	225035.2949	219753.326	22299.5145	27827.41727	379697.243	38554.66633	11829.489	3454.1755	79159.33917	185998.2695	59447.396	3735.544	58970.159	716826.0701	97509.4525	364637.46	73515.818	12102.47111	6766.2285	12157750.81	187886.808	12213.0885	30970.87185	33166.65717	17420.46486	785418.6732	11980.723	113697.215	113697.215	267638.3585	107685.1035	20400.2685	113697.215	379697.243	267638.3585	113189.9765	15607.75165	36274.57461	21138.50852	267638.3585	14102.254	2415393.931	1959514.355	3015.327141	86657.61	1770.795027	28450.108
P2-E7	nalidixic acid	1313.778227	259775.2956	253601.0535	22953.0715	28328.41646	396370.3045	42340.09371	14368.133	3583.329	75646.80949	200434.0085	59337.3045	3159.3135	69974.9915	739475.6617	98692.1875	383975.4885	77892.1475	14549.06077	6109.5505	12706922.58	216298.0105	10947.031	44862.15492	30618.49525	17430.90921	799395.5649	12856.7395	122411.9085	122411.9085	255433.58	113226.366	18116.382	122411.9085	396370.3045	255433.58	122223.959	8664.747738	38397.48818	22023.55955	255433.58	8313.6645	2553389.969	2000047.699	3397.842629	86971.1705	1955.670791	29941.741
P2-G7	nalidixic acid	1248.367398	209225.7788	205484.897	22758.209	32420.32003	379379.5195	34929.632	15053.6565	3474.288	86063.532	223182.1615	57729.767	4141.491	69955.6875	759855.7758	93037.3405	358535.788	77162.1445	14501.89504	5980.481	13427366.06	192556.1025	10329.1125	42969.02482	30905.65599	10911.6735	778650.0395	14069.603	123642.9755	123642.9755	243513.1095	110973.8395	18473.473	123642.9755	379379.5195	243513.1095	123354.038	9970.845508	38998.20402	23609.23901	243513.1095	7617.7435	2574587.206	1996779.368	2852.900043	87046.1295	2003.667012	24490.096
Vial3	qc	5824.8845	234828.2605	230179.299	14631.5645	32435.481	260322.252	33553.812	29026.8775	3469.721	74229.2	117134.2815	32513.65	2534.8445	36763.5875	345955.7845	94709.0215	315823.1845	32060.0755	8088.446	4327.991	15049134.35	130840.447	11811.8135	17467.255	12523.26544	22355.0495	502713.124	11813.449	58313.964	58313.964	167137.3525	54739.7485	17716.572	58313.964	260322.252	167137.3525	58148.9045	12780.41669	31287.04022	16824.07651	167137.3525	17422.4345	1769722.345	1273437.843	2856.271879	60889.1405	1342.727688	21168.9175
Vial3	qc	5362.7245	221444.6095	217368.9495	14714.844	32083.3525	263274.0315	28390.445	26087.6655	2810.524	75054.3995	111051.685	27942.6875	2964.2005	39485.4235	335758.2533	87616.1815	292385.956	34852.704	9555.739	6319.8925	15627813.16	121653.3985	12618.954	17104.742	13239.78595	19051.4135	502886.2666	10199.1665	58766.3105	58766.3105	171143.468	56981.5975	14964.068	58766.3105	263274.0315	171143.468	58814.6375	13284.36941	32633.20767	16184.77124	171143.468	16080.373	1669336.892	1174693.962	2196.944477	54805.471	1548.546215	18195.044
Vial3	qc	5423.753691	236326.4105	230719.1465	15747.4685	32771.81492	246319.362	27190.9865	28772.2995	3442.3935	79681.0975	110620.508	35505.913	2937.2645	38295.213	346857.1893	98965.2195	321122.146	37087.014	13567.33836	7635.8575	16295787.4	122397.7155	12693.261	17086.63634	13395.11688	21660.70326	520797.3989	11156.3945	61938.431	61938.431	179639.8775	53390.7325	15739.134	61938.431	246319.362	179639.8775	61898.201	13899.70788	35278.74711	14032.57432	179639.8775	16679.324	1786459.756	1260567.939	2644.120594	62486.72	1354.906266	17644.1765
Vial3	qc	6211.333539	230763.8948	226677.061	15637.7925	31752.46479	261802.324	27167.52941	25122.4815	3594.137	78486.51479	108501.2975	29229.9245	2983.8545	36991.9525	344357.0866	92059.919	285163.15	36297.2905	11490.18123	5396.0125	16039590.48	126030.648	12145.6185	18282.4459	11961.9029	20167.18818	502608.9356	11053.606	60226.626	60226.626	177853.949	52508.266	22680.1105	60226.626	261802.324	177853.949	59542.656	12718.38433	34847.76813	15574.34552	177853.949	14012.874	1741044.195	1156795.966	2617.601102	55365.217	1659.463752	19048.3235
Vial3	qc	6408.786145	238981.0941	234281.1395	15317.022	31914.55631	239809.8955	26258.84409	30223.195	3294.137	87345.24505	105534.2915	37940.1385	2327.437096	38651.3005	338237.842	103971.2725	333096.3635	35078.59957	9216.107527	7043.053	16037139.83	123119.9355	11304.146	26074.27954	13209.22998	10388.92728	511405.0218	9560.6105	68211.9115	68211.9115	179527.6015	53760.3545	12487.573	68211.9115	239809.8955	179527.6015	67784.3675	14886.83785	37130.98398	14598.28202	179527.6015	9864.8215	1881070.221	1269377.888	2728.017138	66499.195	1171.447457	20609.39098
P2-C8	troglitazone	1084.712938	232922.3161	227344.4425	20298.4225	22432.01419	372800.107	38970.859	13638.756	3601.3565	90720.01643	207593.223	57627.3395	5061.4365	99773.554	854737.3798	106760.5275	276839.619	76357.09	14087.73848	6577.88	13085308.55	278085.561	17195.5925	36516.00476	29036.9186	12477.29424	746945.2685	12756.974	95855.0345	95855.0345	274566.9775	76869.6235	20069.827	95855.0345	372800.107	274566.9775	95679.5385	9106.115753	36068.41114	23336.56355	274566.9775	9036.6235	2240164.786	4125107.776	2672.992996	78162.1795	1566.553863	26276.4045
P2-B8	troglitazone	886.7110664	219286.4205	216078.489	22836.7005	26369.05881	378795.882	36950.46368	14956.0165	3426.3165	89348.9265	199395.515	54403.4965	4490.236535	71942.553	922356.7148	106699.8135	270025.0695	73891.97213	13035.02718	7448.071	12775252.58	368611.1605	13263.8725	24633.20731	26485.87878	10446.26429	785314.8272	11156.449	116571.1805	116571.1805	288654.334	71455.8595	21282.848	116571.1805	378795.882	288654.334	116158.122	16250.12064	37093.7148	23696.85579	288654.334	16724.489	2307686.502	1872242.773	2582.183172	75906.5305	1828.315982	27436.14272
P2-D8	troglitazone	1157.9155	255013.5805	251917.3925	25426.5335	27261.846	361600.756	41785.9395	11610.478	3592.338	119471.7955	223019.6075	53881.2425	4498.3285	87885.973	900240.3855	113096.3135	227247.6525	79076.665	15589.906	5477.285	13060295.96	260060.208	14209.184	28960.832	32249.79424	8864.024	829473.3278	13642.6005	115332.0055	115332.0055	321038.78	72739.1405	15769.5535	115332.0055	361600.756	321038.78	114873.968	18106.26201	37455.77614	29658.85792	321038.78	15196.306	2402658.958	1722375.338	3097.282746	83507.86	1903.35424	36961.822
[truncated: 45 more columns]
