# Supplementary material for: High‐throughput metabolomics predicts drug–target relationships for eukaryotic proteins
Source: Mol Syst Biol. 2022 Feb 23;18(2):e10767. doi: 10.15252/msb.202110767 (PMC8864444; doi:10.15252/msb.202110767)
Supplement: Supplementary file 7 — Dataset EV6 [file MSB-18-e10767-s005.zip › Dataset_EV6/README.txt]

Dataset EV6. Peak areas for LC-MS analysis of drug treatments
Columns	Column description
Pos.	Position of the sample within the autosampler
Perturbation	Indicator of the drug or control measurement for each sample
Others	The peak areas for the indicated metabolite
