# Supplementary material for: High‐throughput metabolomics predicts drug–target relationships for eukaryotic proteins
Source: Mol Syst Biol. 2022 Feb 23;18(2):e10767. doi: 10.15252/msb.202110767 (PMC8864444; doi:10.15252/msb.202110767)
Supplement: Supplementary file 8 — Dataset EV7 [file MSB-18-e10767-s002.zip › Dataset_EV7/Dataset_EV_7.xlsx]

## Sheet: injections
Perturbation	FileName	OD600	SampleName
EXTRAwater	20210722_drugs_e001		EXTRAwater_1
EXTRAwater	20210722_drugs_e001		EXTRAwater_2
EXTRAwater	20210722_drugs_e001		EXTRAwater_3
EXTRAwater	20210722_drugs_e001		EXTRAwater_4
EXTRAwater	20210722_drugs_e001		EXTRAwater_5
EXTRAwater	20210722_drugs_e001		EXTRAwater_6
EXTRAwater	20210722_drugs_e002		EXTRAwater_7
EXTRAwater	20210722_drugs_e002		EXTRAwater_8
EXTRA12	20210722_drugs_e003		EXTRA12_9
EXTRA12	20210722_drugs_e003		EXTRA12_10
thaumatin	20210722_drugs_40	1.292	thaumatin_11
thaumatin	20210722_drugs_40	1.292	thaumatin_12
hydroxyurea	20210722_drugs_56	1.088	hydroxyurea_13
hydroxyurea	20210722_drugs_56	1.088	hydroxyurea_14
alphafactor	20210722_drugs_23	1.1968	alphafactor_15
alphafactor	20210722_drugs_23	1.1968	alphafactor_16
alphafactor	20210722_drugs_24	1.1696	alphafactor_17
alphafactor	20210722_drugs_24	1.1696	alphafactor_18
pentostatin	20210722_drugs_15	1.1968	pentostatin_19
pentostatin	20210722_drugs_15	1.1968	pentostatin_20
EXTRAwater	20210722_drugs_e002		EXTRAwater_21
EXTRAwater	20210722_drugs_e002		EXTRAwater_22
EXTRA12	20210722_drugs_e003		EXTRA12_23
EXTRA12	20210722_drugs_e003		EXTRA12_24
pentostatin	20210722_drugs_16	1.292	pentostatin_25
pentostatin	20210722_drugs_16	1.292	pentostatin_26
fluvastatin	20210722_drugs_71	1.0472	fluvastatin_27
fluvastatin	20210722_drugs_71	1.0472	fluvastatin_28
aminooxyacetate	20210722_drugs_47	1.0472	aminooxyacetate_29
aminooxyacetate	20210722_drugs_47	1.0472	aminooxyacetate_30
hydroxyurea	20210722_drugs_54	1.1016	hydroxyurea_31
hydroxyurea	20210722_drugs_54	1.1016	hydroxyurea_32
alphafactor	20210722_drugs_21	1.1288	alphafactor_33
alphafactor	20210722_drugs_21	1.1288	alphafactor_34
dmso	20210722_drugs_06	1.1016	dmso_35
dmso	20210722_drugs_06	1.1016	dmso_36
aminooxyacetate	20210722_drugs_45	1.1424	aminooxyacetate_37
aminooxyacetate	20210722_drugs_45	1.1424	aminooxyacetate_38
fluvastatin	20210722_drugs_69	1.0472	fluvastatin_39
fluvastatin	20210722_drugs_69	1.0472	fluvastatin_40
EXTRAwater	20210722_drugs_e002		EXTRAwater_41
EXTRAwater	20210722_drugs_e002		EXTRAwater_42
EXTRA12	20210722_drugs_e003		EXTRA12_43
EXTRA12	20210722_drugs_e003		EXTRA12_44
aminooxyacetate	20210722_drugs_48	1.0336	aminooxyacetate_45
aminooxyacetate	20210722_drugs_48	1.0336	aminooxyacetate_46
alphafactor	20210722_drugs_22	1.1968	alphafactor_47
alphafactor	20210722_drugs_22	1.1968	alphafactor_48
fluvastatin	20210722_drugs_72	1.0336	fluvastatin_49
fluvastatin	20210722_drugs_72	1.0336	fluvastatin_50
atorvastatin	20210722_drugs_63	1.224	atorvastatin_51
atorvastatin	20210722_drugs_63	1.224	atorvastatin_52
hydroxyurea	20210722_drugs_53	1.1424	hydroxyurea_53
hydroxyurea	20210722_drugs_53	1.1424	hydroxyurea_54
EXTRAwater	20210722_drugs_e002		EXTRAwater_55
EXTRAwater	20210722_drugs_e002		EXTRAwater_56
EXTRA12	20210722_drugs_e003		EXTRA12_57
EXTRA12	20210722_drugs_e003		EXTRA12_58
pentostatin	20210722_drugs_14	1.1968	pentostatin_59
pentostatin	20210722_drugs_14	1.1968	pentostatin_60
hydroxyurea	20210722_drugs_55	1.1424	hydroxyurea_61
hydroxyurea	20210722_drugs_55	1.1424	hydroxyurea_62
dmso	20210722_drugs_05	1.1424	dmso_63
dmso	20210722_drugs_05	1.1424	dmso_64
dmso	20210722_drugs_08	0.816	dmso_65
dmso	20210722_drugs_08	0.816	dmso_66
EXTRAwater	20210722_drugs_e002		EXTRAwater_67
EXTRAwater	20210722_drugs_e002		EXTRAwater_68
EXTRA12	20210722_drugs_e003		EXTRA12_69
EXTRA12	20210722_drugs_e003		EXTRA12_70
atorvastatin	20210722_drugs_62	1.1424	atorvastatin_71
atorvastatin	20210722_drugs_62	1.1424	atorvastatin_72
aminooxyacetate	20210722_drugs_46	1.0336	aminooxyacetate_73
aminooxyacetate	20210722_drugs_46	1.0336	aminooxyacetate_74
thaumatin	20210722_drugs_37	1.1696	thaumatin_75
thaumatin	20210722_drugs_37	1.1696	thaumatin_76
dmso	20210722_drugs_07	1.0472	dmso_77
dmso	20210722_drugs_07	1.0472	dmso_78
fluvastatin	20210722_drugs_70	1.0608	fluvastatin_79
fluvastatin	20210722_drugs_70	1.0608	fluvastatin_80
EXTRAwater	20210722_drugs_e002		EXTRAwater_81
EXTRAwater	20210722_drugs_e002		EXTRAwater_82
EXTRA12	20210722_drugs_e003		EXTRA12_83
EXTRA12	20210722_drugs_e003		EXTRA12_84
thaumatin	20210722_drugs_38	1.224	thaumatin_85
thaumatin	20210722_drugs_38	1.224	thaumatin_86
pentostatin	20210722_drugs_13	1.2104	pentostatin_87
pentostatin	20210722_drugs_13	1.2104	pentostatin_88
atorvastatin	20210722_drugs_64	1.1968	atorvastatin_89
atorvastatin	20210722_drugs_64	1.1968	atorvastatin_90
atorvastatin	20210722_drugs_61	1.1696	atorvastatin_91
atorvastatin	20210722_drugs_61	1.1696	atorvastatin_92
thaumatin	20210722_drugs_39	1.1968	thaumatin_93
thaumatin	20210722_drugs_39	1.1968	thaumatin_94
EXTRAwater	20210722_drugs_e002		EXTRAwater_95
EXTRAwater	20210722_drugs_e002		EXTRAwater_96
EXTRA12	20210722_drugs_e003		EXTRA12_97
EXTRA12	20210722_drugs_e003		EXTRA12_98
EXTRAwater	20210802ox_e001		EXTRAwater_99
EXTRAwater	20210802ox_e001		EXTRAwater_100
EXTRAwater	20210802ox_e001		EXTRAwater_101
EXTRAwater	20210802ox_e001		EXTRAwater_102
EXTRAwater	20210802ox_e001		EXTRAwater_103
EXTRAwater	20210802ox_e001		EXTRAwater_104
EXTRAwater	20210802ox_e001		EXTRAwater_105
EXTRAwater	20210802ox_e001		EXTRAwater_106
EXTRApss	20210802ox_e002		EXTRApss_107
EXTRApss	20210802ox_e002		EXTRApss_108
SNF3_untreated	20210802ox_041	0.9928	SNF3_untreated_109
SNF3_untreated	20210802ox_041	0.9928	SNF3_untreated_110
WT_untreated	20210802ox_093	1.1016	WT_untreated_111
WT_untreated	20210802ox_093	1.1016	WT_untreated_112
car1_untreated	20210802ox_013	1.19	car1_untreated_113
car1_untreated	20210802ox_013	1.19	car1_untreated_114
NPY1_untreated	20210802ox_031	1.0744	NPY1_untreated_115
NPY1_untreated	20210802ox_031	1.0744	NPY1_untreated_116
URA4_untreated	20210802ox_084	0.0068	URA4_untreated_117
URA4_untreated	20210802ox_084	0.0068	URA4_untreated_118
MSW1_untreated	20210802ox_032	0.9316	MSW1_untreated_119
MSW1_untreated	20210802ox_032	0.9316	MSW1_untreated_120
RNR4_untreated	20210802ox_004	1.1628	RNR4_untreated_121
RNR4_untreated	20210802ox_004	1.1628	RNR4_untreated_122
GRX5_untreated	20210802ox_024	1.0336	GRX5_untreated_123
GRX5_untreated	20210802ox_024	1.0336	GRX5_untreated_124
aah1_untreated	20210802ox_034	1.1016	aah1_untreated_125
aah1_untreated	20210802ox_034	1.1016	aah1_untreated_126
AMD2_untreated	20210802ox_030	1.054	AMD2_untreated_127
AMD2_untreated	20210802ox_030	1.054	AMD2_untreated_128
MSM1_untreated	20210802ox_071	0.952	MSM1_untreated_129
MSM1_untreated	20210802ox_071	0.952	MSM1_untreated_130
URA1_untreated	20210802ox_036	0.7684	URA1_untreated_131
URA1_untreated	20210802ox_036	0.7684	URA1_untreated_132
EXTRAwater	20210802ox_e001		EXTRAwater_133
EXTRAwater	20210802ox_e001		EXTRAwater_134
EXTRApss	20210802ox_e002		EXTRApss_135
EXTRApss	20210802ox_e002		EXTRApss_136
GPR1_untreated	20210802ox_042	1.1152	GPR1_untreated_137
GPR1_untreated	20210802ox_042	1.1152	GPR1_untreated_138
hmg1_untreated	20210802ox_038	0.0136	hmg1_untreated_139
hmg1_untreated	20210802ox_038	0.0136	hmg1_untreated_140
IMD4_untreated	20210802ox_029	1.0336	IMD4_untreated_141
IMD4_untreated	20210802ox_029	1.0336	IMD4_untreated_142
WT_untreated	20210802ox_094	1.2648	WT_untreated_143
WT_untreated	20210802ox_094	1.2648	WT_untreated_144
RNR1_untreated	20210802ox_014	0.8364	RNR1_untreated_145
RNR1_untreated	20210802ox_014	0.8364	RNR1_untreated_146
LEU1_untreated	20210802ox_019	0.9996	LEU1_untreated_147
LEU1_untreated	20210802ox_019	0.9996	LEU1_untreated_148
URA10_untreated	20210802ox_020	0.9928	URA10_untreated_149
URA10_untreated	20210802ox_020	0.9928	URA10_untreated_150
LPD1_untreated	20210802ox_061	1.122	LPD1_untreated_151
LPD1_untreated	20210802ox_061	1.122	LPD1_untreated_152
FUM1_untreated	20210802ox_069	1.0064	FUM1_untreated_153
FUM1_untreated	20210802ox_069	1.0064	FUM1_untreated_154
CHO1_untreated	20210802ox_060	1.0132	CHO1_untreated_155
CHO1_untreated	20210802ox_060	1.0132	CHO1_untreated_156
FUN26_untreated	20210802ox_001	0.986	FUN26_untreated_157
FUN26_untreated	20210802ox_001	0.986	FUN26_untreated_158
DAL7_untreated	20210802ox_005	0.8704	DAL7_untreated_159
DAL7_untreated	20210802ox_005	0.8704	DAL7_untreated_160
EXTRAwater	20210802ox_e001		EXTRAwater_161
EXTRAwater	20210802ox_e001		EXTRAwater_162
EXTRApss	20210802ox_e002		EXTRApss_163
EXTRApss	20210802ox_e002		EXTRApss_164
WT_untreated	20210802ox_092	0.7956	WT_untreated_165
WT_untreated	20210802ox_092	0.7956	WT_untreated_166
ALD5_untreated	20210802ox_068	1.0472	ALD5_untreated_167
ALD5_untreated	20210802ox_068	1.0472	ALD5_untreated_168
WT_untreated	20210802ox_089	1.19	WT_untreated_169
WT_untreated	20210802ox_089	1.19	WT_untreated_170
FCY21_untreated	20210802ox_028	1.1016	FCY21_untreated_171
FCY21_untreated	20210802ox_028	1.1016	FCY21_untreated_172
NIT1_untreated	20210802ox_044	0.918	NIT1_untreated_173
NIT1_untreated	20210802ox_044	0.918	NIT1_untreated_174
uga1_untreated	20210802ox_078	0.8976	uga1_untreated_175
uga1_untreated	20210802ox_078	0.8976	uga1_untreated_176
pnp1_untreated	20210802ox_027	1.2648	pnp1_untreated_177
pnp1_untreated	20210802ox_027	1.2648	pnp1_untreated_178
CIT2_untreated	20210802ox_045	0.85	CIT2_untreated_179
CIT2_untreated	20210802ox_045	0.85	CIT2_untreated_180
CRD1_untreated	20210802ox_065	1.088	CRD1_untreated_181
CRD1_untreated	20210802ox_065	1.088	CRD1_untreated_182
FUI1_untreated	20210802ox_009	0.884	FUI1_untreated_183
FUI1_untreated	20210802ox_009	0.884	FUI1_untreated_184
WT_untreated	20210802ox_090	1.1696	WT_untreated_185
WT_untreated	20210802ox_090	1.1696	WT_untreated_186
AVT3_untreated	20210802ox_057	0.9724	AVT3_untreated_187
AVT3_untreated	20210802ox_057	0.9724	AVT3_untreated_188
EXTRAwater	20210802ox_e001		EXTRAwater_189
EXTRAwater	20210802ox_e001		EXTRAwater_190
EXTRApss	20210802ox_e002		EXTRApss_191
EXTRApss	20210802ox_e002		EXTRApss_192
WT_untreated	20210802ox_091	1.122	WT_untreated_193
WT_untreated	20210802ox_091	1.122	WT_untreated_194
TPN1_untreated	20210802ox_008	1.3328	TPN1_untreated_195
TPN1_untreated	20210802ox_008	1.3328	TPN1_untreated_196
HOM6_untreated	20210802ox_048	1.2444	HOM6_untreated_197
HOM6_untreated	20210802ox_048	1.2444	HOM6_untreated_198
PHO84_untreated	20210802ox_059	1.02	PHO84_untreated_199
PHO84_untreated	20210802ox_059	1.02	PHO84_untreated_200
BNA4_untreated	20210802ox_017	1.1492	BNA4_untreated_201
BNA4_untreated	20210802ox_017	1.1492	BNA4_untreated_202
FBP1_untreated	20210802ox_040	0.7956	FBP1_untreated_203
FBP1_untreated	20210802ox_040	0.7956	FBP1_untreated_204
RGT2_untreated	20210802ox_064	0.9588	RGT2_untreated_205
RGT2_untreated	20210802ox_064	0.9588	RGT2_untreated_206
LSC1_untreated	20210802ox_003	1.3192	LSC1_untreated_207
LSC1_untreated	20210802ox_003	1.3192	LSC1_untreated_208
PUT1_untreated	20210802ox_077	1.156	PUT1_untreated_209
PUT1_untreated	20210802ox_077	1.156	PUT1_untreated_210
FAA2_untreated	20210802ox_012	1.1084	FAA2_untreated_211
FAA2_untreated	20210802ox_012	1.1084	FAA2_untreated_212
NIT2_untreated	20210802ox_083	0.8976	NIT2_untreated_213
NIT2_untreated	20210802ox_083	0.8976	NIT2_untreated_214
GLR1_untreated	20210802ox_072	0.9792	GLR1_untreated_215
GLR1_untreated	20210802ox_072	0.9792	GLR1_untreated_216
EXTRAwater	20210802ox_e001		EXTRAwater_217
EXTRAwater	20210802ox_e001		EXTRAwater_218
EXTRApss	20210802ox_e002		EXTRApss_219
EXTRApss	20210802ox_e002		EXTRApss_220
SUC2_untreated	20210802ox_055	0.918	SUC2_untreated_221
SUC2_untreated	20210802ox_055	0.918	SUC2_untreated_222
ODC2_untreated	20210802ox_070	0.9656	ODC2_untreated_223
ODC2_untreated	20210802ox_070	0.9656	ODC2_untreated_224
ADH3_untreated	20210802ox_085	0.9724	ADH3_untreated_225
ADH3_untreated	20210802ox_085	0.9724	ADH3_untreated_226
FEN2_untreated	20210802ox_039	1.054	FEN2_untreated_227
FEN2_untreated	20210802ox_039	1.054	FEN2_untreated_228
PNC1_untreated	20210802ox_021	1.0676	PNC1_untreated_229
PNC1_untreated	20210802ox_021	1.0676	PNC1_untreated_230
HOM2_untreated	20210802ox_007	0.9384	HOM2_untreated_231
HOM2_untreated	20210802ox_007	0.9384	HOM2_untreated_232
AVT1_untreated	20210802ox_016	1.2784	AVT1_untreated_233
AVT1_untreated	20210802ox_016	1.2784	AVT1_untreated_234
SHM1_untreated	20210802ox_037	1.1288	SHM1_untreated_235
SHM1_untreated	20210802ox_037	1.1288	SHM1_untreated_236
WT_untreated	20210802ox_087	1.0812	WT_untreated_237
WT_untreated	20210802ox_087	1.0812	WT_untreated_238
URA3_untreated	20210802ox_074	0.0068	URA3_untreated_239
URA3_untreated	20210802ox_074	0.0068	URA3_untreated_240
ERS1_untreated	20210802ox_086	0.8908	ERS1_untreated_241
ERS1_untreated	20210802ox_086	0.8908	ERS1_untreated_242
WT_untreated	20210802ox_088	1.2308	WT_untreated_243
WT_untreated	20210802ox_088	1.2308	WT_untreated_244
EXTRAwater	20210802ox_e001		EXTRAwater_245
EXTRAwater	20210802ox_e001		EXTRAwater_246
EXTRApss	20210802ox_e002		EXTRApss_247
EXTRApss	20210802ox_e002		EXTRApss_248
DIC1_untreated	20210802ox_081	1.1356	DIC1_untreated_249
DIC1_untreated	20210802ox_081	1.1356	DIC1_untreated_250
ALD4_untreated	20210802ox_075	1.2648	ALD4_untreated_251
ALD4_untreated	20210802ox_075	1.2648	ALD4_untreated_252
BAP3_untreated	20210802ox_056	0.918	BAP3_untreated_253
BAP3_untreated	20210802ox_056	0.918	BAP3_untreated_254
RBK1_untreated	20210802ox_047	0.9996	RBK1_untreated_255
RBK1_untreated	20210802ox_047	0.9996	RBK1_untreated_256
hmg2_untreated	20210802ox_053	1.0132	hmg2_untreated_257
hmg2_untreated	20210802ox_053	1.0132	hmg2_untreated_258
FUR4_untreated	20210802ox_025	1.19	FUR4_untreated_259
FUR4_untreated	20210802ox_025	1.19	FUR4_untreated_260
BNA3_untreated	20210802ox_011	1.095	BNA3_untreated_261
BNA3_untreated	20210802ox_011	1.095	BNA3_untreated_262
TRX2_untreated	20210802ox_015	0.0068	TRX2_untreated_263
TRX2_untreated	20210802ox_015	0.0068	TRX2_untreated_264
AAT2_untreated	20210802ox_006	0.612	AAT2_untreated_265
AAT2_untreated	20210802ox_006	0.612	AAT2_untreated_266
MST1_untreated	20210802ox_082	0.8432	MST1_untreated_267
MST1_untreated	20210802ox_082	0.8432	MST1_untreated_268
ILV1_untreated	20210802ox_046	0.9248	ILV1_untreated_269
ILV1_untreated	20210802ox_046	0.9248	ILV1_untreated_270
YCF1_untreated	20210802ox_050	1.02	YCF1_untreated_271
YCF1_untreated	20210802ox_050	1.02	YCF1_untreated_272
EXTRAwater	20210802ox_e001		EXTRAwater_273
EXTRAwater	20210802ox_e001		EXTRAwater_274
EXTRApss	20210802ox_e002		EXTRApss_275
EXTRApss	20210802ox_e002		EXTRApss_276
IDP3_untreated	20210802ox_063	0	IDP3_untreated_277
IDP3_untreated	20210802ox_063	0	IDP3_untreated_278
ADE8_untreated	20210802ox_023	0.714	ADE8_untreated_279
ADE8_untreated	20210802ox_023	0.714	ADE8_untreated_280
MLS1_untreated	20210802ox_026	0.7616	MLS1_untreated_281
MLS1_untreated	20210802ox_026	0.7616	MLS1_untreated_282
IZH2_untreated	20210802ox_067	1.0744	IZH2_untreated_283
IZH2_untreated	20210802ox_067	1.0744	IZH2_untreated_284
ARO1_untreated	20210802ox_079	0.9656	ARO1_untreated_285
ARO1_untreated	20210802ox_079	0.9656	ARO1_untreated_286
MEP2_untreated	20210802ox_043	1.095	MEP2_untreated_287
MEP2_untreated	20210802ox_043	1.095	MEP2_untreated_288
aro8_untreated	20210802ox_018	0.0136	aro8_untreated_289
aro8_untreated	20210802ox_018	0.0136	aro8_untreated_290
NPT1_untreated	20210802ox_062	0.0204	NPT1_untreated_291
NPT1_untreated	20210802ox_062	0.0204	NPT1_untreated_292
BAT1_untreated	20210802ox_002	1.2444	BAT1_untreated_293
BAT1_untreated	20210802ox_002	1.2444	BAT1_untreated_294
STE2_untreated	20210802ox_049	0.748	STE2_untreated_295
STE2_untreated	20210802ox_049	0.748	STE2_untreated_296
IMD2_untreated	20210802ox_058	1.0336	IMD2_untreated_297
IMD2_untreated	20210802ox_058	1.0336	IMD2_untreated_298
TAT1_untreated	20210802ox_033	0.9792	TAT1_untreated_299
TAT1_untreated	20210802ox_033	0.9792	TAT1_untreated_300
EXTRAwater	20210802ox_e001		EXTRAwater_301
EXTRAwater	20210802ox_e001		EXTRAwater_302
EXTRApss	20210802ox_e002		EXTRApss_303
EXTRApss	20210802ox_e002		EXTRApss_304
GDA1_untreated	20210802ox_080	0.816	GDA1_untreated_305
GDA1_untreated	20210802ox_080	0.816	GDA1_untreated_306
LYS12_untreated	20210802ox_076	0.9928	LYS12_untreated_307
LYS12_untreated	20210802ox_076	0.9928	LYS12_untreated_308
STR3_untreated	20210802ox_010	0.8636	STR3_untreated_309
STR3_untreated	20210802ox_010	0.8636	STR3_untreated_310
GAP1_untreated	20210802ox_066	1.095	GAP1_untreated_311
GAP1_untreated	20210802ox_066	1.095	GAP1_untreated_312
ALT1_untreated	20210802ox_052	0.748	ALT1_untreated_313
ALT1_untreated	20210802ox_052	0.748	ALT1_untreated_314
VBA1_untreated	20210802ox_073	0.9044	VBA1_untreated_315
VBA1_untreated	20210802ox_073	0.9044	VBA1_untreated_316
VBA2_untreated	20210802ox_054	0.748	VBA2_untreated_317
VBA2_untreated	20210802ox_054	0.748	VBA2_untreated_318
LEU4_untreated	20210802ox_051	0.9996	LEU4_untreated_319
LEU4_untreated	20210802ox_051	0.9996	LEU4_untreated_320
GCV2_untreated	20210802ox_035	1.095	GCV2_untreated_321
GCV2_untreated	20210802ox_035	1.095	GCV2_untreated_322
ADE6_untreated	20210802ox_022	0.03	ADE6_untreated_323
ADE6_untreated	20210802ox_022	0.03	ADE6_untreated_324
EXTRAwater	20210802ox_e001		EXTRAwater_325
EXTRAwater	20210802ox_e001		EXTRAwater_326
EXTRApss	20210802ox_e002		EXTRApss_327
EXTRApss	20210802ox_e002		EXTRApss_328
EXTRAwater	20210802ox_e003		EXTRAwater_329
EXTRAwater	20210802ox_e003		EXTRAwater_330
EXTRApss	20210802ox_e004		EXTRApss_331
EXTRApss	20210802ox_e004		EXTRApss_332
ALD4_untreated	20210802ox_169	1.1628	ALD4_untreated_333
ALD4_untreated	20210802ox_169	1.1628	ALD4_untreated_334
FAA2_untreated	20210802ox_106	1.054	FAA2_untreated_335
FAA2_untreated	20210802ox_106	1.054	FAA2_untreated_336
TRX2_untreated	20210802ox_109	0.0068	TRX2_untreated_337
TRX2_untreated	20210802ox_109	0.0068	TRX2_untreated_338
FUM1_untreated	20210802ox_163	0.952	FUM1_untreated_339
FUM1_untreated	20210802ox_163	0.952	FUM1_untreated_340
CIT2_untreated	20210802ox_139	0.7684	CIT2_untreated_341
CIT2_untreated	20210802ox_139	0.7684	CIT2_untreated_342
RBK1_untreated	20210802ox_141	0.9724	RBK1_untreated_343
RBK1_untreated	20210802ox_141	0.9724	RBK1_untreated_344
GAP1_untreated	20210802ox_160	1.1016	GAP1_untreated_345
GAP1_untreated	20210802ox_160	1.1016	GAP1_untreated_346
aro8_untreated	20210802ox_112	0.0136	aro8_untreated_347
aro8_untreated	20210802ox_112	0.0136	aro8_untreated_348
uga1_untreated	20210802ox_172	0.9112	uga1_untreated_349
uga1_untreated	20210802ox_172	0.9112	uga1_untreated_350
NPY1_untreated	20210802ox_125	1.0404	NPY1_untreated_351
NPY1_untreated	20210802ox_125	1.0404	NPY1_untreated_352
SUC2_untreated	20210802ox_149	0.8364	SUC2_untreated_353
SUC2_untreated	20210802ox_149	0.8364	SUC2_untreated_354
hmg1_untreated	20210802ox_132	0.0272	hmg1_untreated_355
hmg1_untreated	20210802ox_132	0.0272	hmg1_untreated_356
EXTRAwater	20210802ox_e003		EXTRAwater_357
EXTRAwater	20210802ox_e003		EXTRAwater_358
EXTRApss	20210802ox_e004		EXTRApss_359
EXTRApss	20210802ox_e004		EXTRApss_360
VBA1_untreated	20210802ox_167	1.1084	VBA1_untreated_361
VBA1_untreated	20210802ox_167	1.1084	VBA1_untreated_362
AVT3_untreated	20210802ox_151	1.156	AVT3_untreated_363
AVT3_untreated	20210802ox_151	1.156	AVT3_untreated_364
ADH3_untreated	20210802ox_179	0.952	ADH3_untreated_365
ADH3_untreated	20210802ox_179	0.952	ADH3_untreated_366
SHM1_untreated	20210802ox_131	1.054	SHM1_untreated_367
SHM1_untreated	20210802ox_131	1.054	SHM1_untreated_368
FUN26_untreated	20210802ox_095	1.1832	FUN26_untreated_369
FUN26_untreated	20210802ox_095	1.1832	FUN26_untreated_370
PHO84_untreated	20210802ox_153	1.0064	PHO84_untreated_371
PHO84_untreated	20210802ox_153	1.0064	PHO84_untreated_372
VBA2_untreated	20210802ox_148	0.782	VBA2_untreated_373
VBA2_untreated	20210802ox_148	0.782	VBA2_untreated_374
GLR1_untreated	20210802ox_166	0.952	GLR1_untreated_375
GLR1_untreated	20210802ox_166	0.952	GLR1_untreated_376
URA10_untreated	20210802ox_114	1.0064	URA10_untreated_377
URA10_untreated	20210802ox_114	1.0064	URA10_untreated_378
AAT2_untreated	20210802ox_100	0.5984	AAT2_untreated_379
AAT2_untreated	20210802ox_100	0.5984	AAT2_untreated_380
WT_untreated	20210802ox_183	1.1288	WT_untreated_381
WT_untreated	20210802ox_183	1.1288	WT_untreated_382
WT_untreated	20210802ox_184	0.9792	WT_untreated_383
WT_untreated	20210802ox_184	0.9792	WT_untreated_384
EXTRAwater	20210802ox_e003		EXTRAwater_385
EXTRAwater	20210802ox_e003		EXTRAwater_386
EXTRApss	20210802ox_e004		EXTRApss_387
EXTRApss	20210802ox_e004		EXTRApss_388
ADE8_untreated	20210802ox_117	0.7004	ADE8_untreated_389
ADE8_untreated	20210802ox_117	0.7004	ADE8_untreated_390
NIT1_untreated	20210802ox_138	0.8704	NIT1_untreated_391
NIT1_untreated	20210802ox_138	0.8704	NIT1_untreated_392
pnp1_untreated	20210802ox_121	1.1696	pnp1_untreated_393
pnp1_untreated	20210802ox_121	1.1696	pnp1_untreated_394
RNR4_untreated	20210802ox_098	1.1628	RNR4_untreated_395
RNR4_untreated	20210802ox_098	1.1628	RNR4_untreated_396
URA4_untreated	20210802ox_178	0.0272	URA4_untreated_397
URA4_untreated	20210802ox_178	0.0272	URA4_untreated_398
MLS1_untreated	20210802ox_120	0.8432	MLS1_untreated_399
MLS1_untreated	20210802ox_120	0.8432	MLS1_untreated_400
LEU1_untreated	20210802ox_113	1.0064	LEU1_untreated_401
LEU1_untreated	20210802ox_113	1.0064	LEU1_untreated_402
LYS12_untreated	20210802ox_170	0.8772	LYS12_untreated_403
LYS12_untreated	20210802ox_170	0.8772	LYS12_untreated_404
LEU4_untreated	20210802ox_145	0.8976	LEU4_untreated_405
LEU4_untreated	20210802ox_145	0.8976	LEU4_untreated_406
AMD2_untreated	20210802ox_124	1.1016	AMD2_untreated_407
AMD2_untreated	20210802ox_124	1.1016	AMD2_untreated_408
DAL7_untreated	20210802ox_099	0.8976	DAL7_untreated_409
DAL7_untreated	20210802ox_099	0.8976	DAL7_untreated_410
aah1_untreated	20210802ox_128	1.0472	aah1_untreated_411
aah1_untreated	20210802ox_128	1.0472	aah1_untreated_412
EXTRAwater	20210802ox_e003		EXTRAwater_413
EXTRAwater	20210802ox_e003		EXTRAwater_414
EXTRApss	20210802ox_e004		EXTRApss_415
EXTRApss	20210802ox_e004		EXTRApss_416
STR3_untreated	20210802ox_104	0.884	STR3_untreated_417
STR3_untreated	20210802ox_104	0.884	STR3_untreated_418
MST1_untreated	20210802ox_176	0.8228	MST1_untreated_419
MST1_untreated	20210802ox_176	0.8228	MST1_untreated_420
DIC1_untreated	20210802ox_175	1.1628	DIC1_untreated_421
DIC1_untreated	20210802ox_175	1.1628	DIC1_untreated_422
WT_untreated	20210802ox_187	1.0336	WT_untreated_423
WT_untreated	20210802ox_187	1.0336	WT_untreated_424
ERS1_untreated	20210802ox_180	0.85	ERS1_untreated_425
ERS1_untreated	20210802ox_180	0.85	ERS1_untreated_426
AVT1_untreated	20210802ox_110	1.2512	AVT1_untreated_427
AVT1_untreated	20210802ox_110	1.2512	AVT1_untreated_428
HOM2_untreated	20210802ox_101	0.8908	HOM2_untreated_429
HOM2_untreated	20210802ox_101	0.8908	HOM2_untreated_430
MSW1_untreated	20210802ox_126	0.9316	MSW1_untreated_431
MSW1_untreated	20210802ox_126	0.9316	MSW1_untreated_432
GRX5_untreated	20210802ox_118	1.0268	GRX5_untreated_433
GRX5_untreated	20210802ox_118	1.0268	GRX5_untreated_434
HOM6_untreated	20210802ox_142	0.9588	HOM6_untreated_435
HOM6_untreated	20210802ox_142	0.9588	HOM6_untreated_436
hmg2_untreated	20210802ox_147	1.0404	hmg2_untreated_437
hmg2_untreated	20210802ox_147	1.0404	hmg2_untreated_438
WT_untreated	20210802ox_185	1.156	WT_untreated_439
WT_untreated	20210802ox_185	1.156	WT_untreated_440
EXTRAwater	20210802ox_e003		EXTRAwater_441
EXTRAwater	20210802ox_e003		EXTRAwater_442
EXTRApss	20210802ox_e004		EXTRApss_443
EXTRApss	20210802ox_e004		EXTRApss_444
CHO1_untreated	20210802ox_154	0.9044	CHO1_untreated_445
CHO1_untreated	20210802ox_154	0.9044	CHO1_untreated_446
RGT2_untreated	20210802ox_158	0.986	RGT2_untreated_447
RGT2_untreated	20210802ox_158	0.986	RGT2_untreated_448
ARO1_untreated	20210802ox_173	0.9112	ARO1_untreated_449
ARO1_untreated	20210802ox_173	0.9112	ARO1_untreated_450
IMD4_untreated	20210802ox_123	1.0812	IMD4_untreated_451
IMD4_untreated	20210802ox_123	1.0812	IMD4_untreated_452
WT_untreated	20210802ox_188	1.1152	WT_untreated_453
WT_untreated	20210802ox_188	1.1152	WT_untreated_454
MEP2_untreated	20210802ox_137	0.9996	MEP2_untreated_455
MEP2_untreated	20210802ox_137	0.9996	MEP2_untreated_456
URA3_untreated	20210802ox_168	0.0204	URA3_untreated_457
URA3_untreated	20210802ox_168	0.0204	URA3_untreated_458
LPD1_untreated	20210802ox_155	1.122	LPD1_untreated_459
LPD1_untreated	20210802ox_155	1.122	LPD1_untreated_460
STE2_untreated	20210802ox_143	0.8296	STE2_untreated_461
STE2_untreated	20210802ox_143	0.8296	STE2_untreated_462
BAP3_untreated	20210802ox_150	0.9724	BAP3_untreated_463
BAP3_untreated	20210802ox_150	0.9724	BAP3_untreated_464
GCV2_untreated	20210802ox_129	1.0404	GCV2_untreated_465
GCV2_untreated	20210802ox_129	1.0404	GCV2_untreated_466
NIT2_untreated	20210802ox_177	0.884	NIT2_untreated_467
NIT2_untreated	20210802ox_177	0.884	NIT2_untreated_468
EXTRAwater	20210802ox_e003		EXTRAwater_469
EXTRAwater	20210802ox_e003		EXTRAwater_470
EXTRApss	20210802ox_e004		EXTRApss_471
EXTRApss	20210802ox_e004		EXTRApss_472
ODC2_untreated	20210802ox_164	0.9928	ODC2_untreated_473
ODC2_untreated	20210802ox_164	0.9928	ODC2_untreated_474
SNF3_untreated	20210802ox_135	1.054	SNF3_untreated_475
SNF3_untreated	20210802ox_135	1.054	SNF3_untreated_476
TAT1_untreated	20210802ox_127	1.1152	TAT1_untreated_477
TAT1_untreated	20210802ox_127	1.1152	TAT1_untreated_478
WT_untreated	20210802ox_186	1.2036	WT_untreated_479
WT_untreated	20210802ox_186	1.2036	WT_untreated_480
NPT1_untreated	20210802ox_156	0.03	NPT1_untreated_481
NPT1_untreated	20210802ox_156	0.03	NPT1_untreated_482
ALT1_untreated	20210802ox_146	0.782	ALT1_untreated_483
ALT1_untreated	20210802ox_146	0.782	ALT1_untreated_484
BNA3_untreated	20210802ox_105	1.1016	BNA3_untreated_485
BNA3_untreated	20210802ox_105	1.1016	BNA3_untreated_486
YCF1_untreated	20210802ox_144	1.1288	YCF1_untreated_487
YCF1_untreated	20210802ox_144	1.1288	YCF1_untreated_488
FBP1_untreated	20210802ox_134	0.9724	FBP1_untreated_489
FBP1_untreated	20210802ox_134	0.9724	FBP1_untreated_490
FUR4_untreated	20210802ox_119	1.2716	FUR4_untreated_491
FUR4_untreated	20210802ox_119	1.2716	FUR4_untreated_492
BAT1_untreated	20210802ox_096	0.7956	BAT1_untreated_493
BAT1_untreated	20210802ox_096	0.7956	BAT1_untreated_494
ADE6_untreated	20210802ox_116	0.027	ADE6_untreated_495
ADE6_untreated	20210802ox_116	0.027	ADE6_untreated_496
EXTRAwater	20210802ox_e003		EXTRAwater_497
EXTRAwater	20210802ox_e003		EXTRAwater_498
EXTRApss	20210802ox_e004		EXTRApss_499
EXTRApss	20210802ox_e004		EXTRApss_500
IMD2_untreated	20210802ox_152	1.1016	IMD2_untreated_501
IMD2_untreated	20210802ox_152	1.1016	IMD2_untreated_502
LSC1_untreated	20210802ox_097	1.3192	LSC1_untreated_503
LSC1_untreated	20210802ox_097	1.3192	LSC1_untreated_504
BNA4_untreated	20210802ox_111	1.2716	BNA4_untreated_505
BNA4_untreated	20210802ox_111	1.2716	BNA4_untreated_506
FUI1_untreated	20210802ox_103	1.1696	FUI1_untreated_507
FUI1_untreated	20210802ox_103	1.1696	FUI1_untreated_508
GPR1_untreated	20210802ox_136	1.0268	GPR1_untreated_509
GPR1_untreated	20210802ox_136	1.0268	GPR1_untreated_510
car1_untreated	20210802ox_107	1.1288	car1_untreated_511
car1_untreated	20210802ox_107	1.1288	car1_untreated_512
WT_untreated	20210802ox_182	1.2308	WT_untreated_513
WT_untreated	20210802ox_182	1.2308	WT_untreated_514
FCY21_untreated	20210802ox_122	1.095	FCY21_untreated_515
FCY21_untreated	20210802ox_122	1.095	FCY21_untreated_516
GDA1_untreated	20210802ox_174	1.0404	GDA1_untreated_517
GDA1_untreated	20210802ox_174	1.0404	GDA1_untreated_518
IDP3_untreated	20210802ox_157	0.0136	IDP3_untreated_519
IDP3_untreated	20210802ox_157	0.0136	IDP3_untreated_520
ILV1_untreated	20210802ox_140	0.9112	ILV1_untreated_521
ILV1_untreated	20210802ox_140	0.9112	ILV1_untreated_522
ALD5_untreated	20210802ox_162	1.054	ALD5_untreated_523
ALD5_untreated	20210802ox_162	1.054	ALD5_untreated_524
EXTRAwater	20210802ox_e003		EXTRAwater_525
EXTRAwater	20210802ox_e003		EXTRAwater_526
EXTRApss	20210802ox_e004		EXTRApss_527
EXTRApss	20210802ox_e004		EXTRApss_528
PNC1_untreated	20210802ox_115	0.9588	PNC1_untreated_529
PNC1_untreated	20210802ox_115	0.9588	PNC1_untreated_530
MSM1_untreated	20210802ox_165	0.9248	MSM1_untreated_531
MSM1_untreated	20210802ox_165	0.9248	MSM1_untreated_532
PUT1_untreated	20210802ox_171	1.0336	PUT1_untreated_533
PUT1_untreated	20210802ox_171	1.0336	PUT1_untreated_534
FEN2_untreated	20210802ox_133	1.0336	FEN2_untreated_535
FEN2_untreated	20210802ox_133	1.0336	FEN2_untreated_536
CRD1_untreated	20210802ox_159	1.3532	CRD1_untreated_537
CRD1_untreated	20210802ox_159	1.3532	CRD1_untreated_538
RNR1_untreated	20210802ox_108	0.8092	RNR1_untreated_539
RNR1_untreated	20210802ox_108	0.8092	RNR1_untreated_540
TPN1_untreated	20210802ox_102	1.2648	TPN1_untreated_541
TPN1_untreated	20210802ox_102	1.2648	TPN1_untreated_542
IZH2_untreated	20210802ox_161	1.054	IZH2_untreated_543
IZH2_untreated	20210802ox_161	1.054	IZH2_untreated_544
URA1_untreated	20210802ox_130	0.7616	URA1_untreated_545
URA1_untreated	20210802ox_130	0.7616	URA1_untreated_546
WT_untreated	20210802ox_181	1.1696	WT_untreated_547
WT_untreated	20210802ox_181	1.1696	WT_untreated_548
EXTRAwater	20210802ox_e003		EXTRAwater_549
EXTRAwater	20210802ox_e003		EXTRAwater_550
EXTRApss	20210802ox_e004		EXTRApss_551
EXTRApss	20210802ox_e004		EXTRApss_552
EXTRAwater	20210802ox_e005		EXTRAwater_553
EXTRAwater	20210802ox_e005		EXTRAwater_554
EXTRApss	20210802ox_e006		EXTRApss_555
EXTRApss	20210802ox_e006		EXTRApss_556
uga1_untreated	20210802ox_266	0.9384	uga1_untreated_557
uga1_untreated	20210802ox_266	0.9384	uga1_untreated_558
URA1_untreated	20210802ox_224	0.6868	URA1_untreated_559
URA1_untreated	20210802ox_224	0.6868	URA1_untreated_560
MLS1_untreated	20210802ox_214	0.714	MLS1_untreated_561
MLS1_untreated	20210802ox_214	0.714	MLS1_untreated_562
ALT1_untreated	20210802ox_240	0.6188	ALT1_untreated_563
ALT1_untreated	20210802ox_240	0.6188	ALT1_untreated_564
aah1_untreated	20210802ox_222	0.9316	aah1_untreated_565
aah1_untreated	20210802ox_222	0.9316	aah1_untreated_566
GPR1_untreated	20210802ox_230	0.9588	GPR1_untreated_567
GPR1_untreated	20210802ox_230	0.9588	GPR1_untreated_568
IDP3_untreated	20210802ox_251	0.0204	IDP3_untreated_569
IDP3_untreated	20210802ox_251	0.0204	IDP3_untreated_570
FCY21_untreated	20210802ox_216	0.9928	FCY21_untreated_571
FCY21_untreated	20210802ox_216	0.9928	FCY21_untreated_572
FBP1_untreated	20210802ox_228	0.8704	FBP1_untreated_573
FBP1_untreated	20210802ox_228	0.8704	FBP1_untreated_574
BNA4_untreated	20210802ox_205	1.0812	BNA4_untreated_575
BNA4_untreated	20210802ox_205	1.0812	BNA4_untreated_576
WT_untreated	20210802ox_278	0.8364	WT_untreated_577
WT_untreated	20210802ox_278	0.8364	WT_untreated_578
IZH2_untreated	20210802ox_255	0.986	IZH2_untreated_579
IZH2_untreated	20210802ox_255	0.986	IZH2_untreated_580
EXTRAwater	20210802ox_e005		EXTRAwater_581
EXTRAwater	20210802ox_e005		EXTRAwater_582
EXTRApss	20210802ox_e006		EXTRApss_583
EXTRApss	20210802ox_e006		EXTRApss_584
NPT1_untreated	20210802ox_250	0.027	NPT1_untreated_585
NPT1_untreated	20210802ox_250	0.027	NPT1_untreated_586
URA4_untreated	20210802ox_272	0.0068	URA4_untreated_587
URA4_untreated	20210802ox_272	0.0068	URA4_untreated_588
HOM2_untreated	20210802ox_195	0.9724	HOM2_untreated_589
HOM2_untreated	20210802ox_195	0.9724	HOM2_untreated_590
PHO84_untreated	20210802ox_247	0.8772	PHO84_untreated_591
PHO84_untreated	20210802ox_247	0.8772	PHO84_untreated_592
MSW1_untreated	20210802ox_220	0.8024	MSW1_untreated_593
MSW1_untreated	20210802ox_220	0.8024	MSW1_untreated_594
BAP3_untreated	20210802ox_244	0.8432	BAP3_untreated_595
BAP3_untreated	20210802ox_244	0.8432	BAP3_untreated_596
ARO1_untreated	20210802ox_267	0.7956	ARO1_untreated_597
ARO1_untreated	20210802ox_267	0.7956	ARO1_untreated_598
LEU1_untreated	20210802ox_207	1.0268	LEU1_untreated_599
LEU1_untreated	20210802ox_207	1.0268	LEU1_untreated_600
GDA1_untreated	20210802ox_268	0.9112	GDA1_untreated_601
GDA1_untreated	20210802ox_268	0.9112	GDA1_untreated_602
YCF1_untreated	20210802ox_238	1.0336	YCF1_untreated_603
YCF1_untreated	20210802ox_238	1.0336	YCF1_untreated_604
hmg1_untreated	20210802ox_226	0.0136	hmg1_untreated_605
hmg1_untreated	20210802ox_226	0.0136	hmg1_untreated_606
AAT2_untreated	20210802ox_194	0.5916	AAT2_untreated_607
AAT2_untreated	20210802ox_194	0.5916	AAT2_untreated_608
EXTRAwater	20210802ox_e005		EXTRAwater_609
EXTRAwater	20210802ox_e005		EXTRAwater_610
EXTRApss	20210802ox_e006		EXTRApss_611
EXTRApss	20210802ox_e006		EXTRApss_612
NIT2_untreated	20210802ox_271	0.8228	NIT2_untreated_613
NIT2_untreated	20210802ox_271	0.8228	NIT2_untreated_614
SNF3_untreated	20210802ox_229	1.0132	SNF3_untreated_615
SNF3_untreated	20210802ox_229	1.0132	SNF3_untreated_616
ADE6_untreated	20210802ox_210	0.0204	ADE6_untreated_617
ADE6_untreated	20210802ox_210	0.0204	ADE6_untreated_618
VBA1_untreated	20210802ox_261	0.9724	VBA1_untreated_619
VBA1_untreated	20210802ox_261	0.9724	VBA1_untreated_620
WT_untreated	20210802ox_275	1.095	WT_untreated_621
WT_untreated	20210802ox_275	1.095	WT_untreated_622
VBA2_untreated	20210802ox_242	0.8364	VBA2_untreated_623
VBA2_untreated	20210802ox_242	0.8364	VBA2_untreated_624
ALD4_untreated	20210802ox_263	1.054	ALD4_untreated_625
ALD4_untreated	20210802ox_263	1.054	ALD4_untreated_626
HOM6_untreated	20210802ox_236	0.9044	HOM6_untreated_627
HOM6_untreated	20210802ox_236	0.9044	HOM6_untreated_628
LSC1_untreated	20210802ox_191	1.258	LSC1_untreated_629
LSC1_untreated	20210802ox_191	1.258	LSC1_untreated_630
SHM1_untreated	20210802ox_225	1.0472	SHM1_untreated_631
SHM1_untreated	20210802ox_225	1.0472	SHM1_untreated_632
WT_untreated	20210802ox_281	0.9384	WT_untreated_633
WT_untreated	20210802ox_281	0.9384	WT_untreated_634
FAA2_untreated	20210802ox_200	1.0132	FAA2_untreated_635
FAA2_untreated	20210802ox_200	1.0132	FAA2_untreated_636
EXTRAwater	20210802ox_e005		EXTRAwater_637
EXTRAwater	20210802ox_e005		EXTRAwater_638
EXTRApss	20210802ox_e006		EXTRApss_639
EXTRApss	20210802ox_e006		EXTRApss_640
CIT2_untreated	20210802ox_233	0.7208	CIT2_untreated_641
CIT2_untreated	20210802ox_233	0.7208	CIT2_untreated_642
CRD1_untreated	20210802ox_253	1.2308	CRD1_untreated_643
CRD1_untreated	20210802ox_253	1.2308	CRD1_untreated_644
GCV2_untreated	20210802ox_223	1.0132	GCV2_untreated_645
GCV2_untreated	20210802ox_223	1.0132	GCV2_untreated_646
IMD4_untreated	20210802ox_217	0.9996	IMD4_untreated_647
IMD4_untreated	20210802ox_217	0.9996	IMD4_untreated_648
WT_untreated	20210802ox_276	1.1424	WT_untreated_649
WT_untreated	20210802ox_276	1.1424	WT_untreated_650
SUC2_untreated	20210802ox_243	0.8092	SUC2_untreated_651
SUC2_untreated	20210802ox_243	0.8092	SUC2_untreated_652
MST1_untreated	20210802ox_270	0.7752	MST1_untreated_653
MST1_untreated	20210802ox_270	0.7752	MST1_untreated_654
RNR4_untreated	20210802ox_192	1.0744	RNR4_untreated_655
RNR4_untreated	20210802ox_192	1.0744	RNR4_untreated_656
AVT1_untreated	20210802ox_204	1.0336	AVT1_untreated_657
AVT1_untreated	20210802ox_204	1.0336	AVT1_untreated_658
WT_untreated	20210802ox_280	1.1084	WT_untreated_659
WT_untreated	20210802ox_280	1.1084	WT_untreated_660
STE2_untreated	20210802ox_237	0.816	STE2_untreated_661
STE2_untreated	20210802ox_237	0.816	STE2_untreated_662
PUT1_untreated	20210802ox_265	1.0064	PUT1_untreated_663
PUT1_untreated	20210802ox_265	1.0064	PUT1_untreated_664
EXTRAwater	20210802ox_e005		EXTRAwater_665
EXTRAwater	20210802ox_e005		EXTRAwater_666
EXTRApss	20210802ox_e006		EXTRApss_667
EXTRApss	20210802ox_e006		EXTRApss_668
hmg2_untreated	20210802ox_241	0.8772	hmg2_untreated_669
hmg2_untreated	20210802ox_241	0.8772	hmg2_untreated_670
DIC1_untreated	20210802ox_269	1.095	DIC1_untreated_671
DIC1_untreated	20210802ox_269	1.095	DIC1_untreated_672
GAP1_untreated	20210802ox_254	1.0336	GAP1_untreated_673
GAP1_untreated	20210802ox_254	1.0336	GAP1_untreated_674
RGT2_untreated	20210802ox_252	0.9384	RGT2_untreated_675
RGT2_untreated	20210802ox_252	0.9384	RGT2_untreated_676
ADE8_untreated	20210802ox_211	0.7276	ADE8_untreated_677
ADE8_untreated	20210802ox_211	0.7276	ADE8_untreated_678
IMD2_untreated	20210802ox_246	1.02	IMD2_untreated_679
IMD2_untreated	20210802ox_246	1.02	IMD2_untreated_680
NPY1_untreated	20210802ox_219	1.0744	NPY1_untreated_681
NPY1_untreated	20210802ox_219	1.0744	NPY1_untreated_682
pnp1_untreated	20210802ox_215	1.19	pnp1_untreated_683
pnp1_untreated	20210802ox_215	1.19	pnp1_untreated_684
AVT3_untreated	20210802ox_245	1.088	AVT3_untreated_685
AVT3_untreated	20210802ox_245	1.088	AVT3_untreated_686
NIT1_untreated	20210802ox_232	0.7344	NIT1_untreated_687
NIT1_untreated	20210802ox_232	0.7344	NIT1_untreated_688
BNA3_untreated	20210802ox_199	1.088	BNA3_untreated_689
BNA3_untreated	20210802ox_199	1.088	BNA3_untreated_690
FUN26_untreated	20210802ox_189	1.2104	FUN26_untreated_691
FUN26_untreated	20210802ox_189	1.2104	FUN26_untreated_692
EXTRAwater	20210802ox_e005		EXTRAwater_693
EXTRAwater	20210802ox_e005		EXTRAwater_694
EXTRApss	20210802ox_e006		EXTRApss_695
EXTRApss	20210802ox_e006		EXTRApss_696
GRX5_untreated	20210802ox_212	0.8704	GRX5_untreated_697
GRX5_untreated	20210802ox_212	0.8704	GRX5_untreated_698
ILV1_untreated	20210802ox_234	0.85	ILV1_untreated_699
ILV1_untreated	20210802ox_234	0.85	ILV1_untreated_700
car1_untreated	20210802ox_201	1.0676	car1_untreated_701
car1_untreated	20210802ox_201	1.0676	car1_untreated_702
ERS1_untreated	20210802ox_274	0.782	ERS1_untreated_703
ERS1_untreated	20210802ox_274	0.782	ERS1_untreated_704
MSM1_untreated	20210802ox_259	0.9588	MSM1_untreated_705
MSM1_untreated	20210802ox_259	0.9588	MSM1_untreated_706
PNC1_untreated	20210802ox_209	0.9928	PNC1_untreated_707
PNC1_untreated	20210802ox_209	0.9928	PNC1_untreated_708
ADH3_untreated	20210802ox_273	1.0064	ADH3_untreated_709
ADH3_untreated	20210802ox_273	1.0064	ADH3_untreated_710
LPD1_untreated	20210802ox_249	0.9452	LPD1_untreated_711
LPD1_untreated	20210802ox_249	0.9452	LPD1_untreated_712
WT_untreated	20210802ox_277	1.0472	WT_untreated_713
WT_untreated	20210802ox_277	1.0472	WT_untreated_714
aro8_untreated	20210802ox_206	0.0068	aro8_untreated_715
aro8_untreated	20210802ox_206	0.0068	aro8_untreated_716
LYS12_untreated	20210802ox_264	0.8364	LYS12_untreated_717
LYS12_untreated	20210802ox_264	0.8364	LYS12_untreated_718
RNR1_untreated	20210802ox_202	0.7684	RNR1_untreated_719
RNR1_untreated	20210802ox_202	0.7684	RNR1_untreated_720
EXTRAwater	20210802ox_e005		EXTRAwater_721
EXTRAwater	20210802ox_e005		EXTRAwater_722
EXTRApss	20210802ox_e006		EXTRApss_723
EXTRApss	20210802ox_e006		EXTRApss_724
STR3_untreated	20210802ox_198	0.748	STR3_untreated_725
STR3_untreated	20210802ox_198	0.748	STR3_untreated_726
URA10_untreated	20210802ox_208	0.8908	URA10_untreated_727
URA10_untreated	20210802ox_208	0.8908	URA10_untreated_728
AMD2_untreated	20210802ox_218	1.0676	AMD2_untreated_729
AMD2_untreated	20210802ox_218	1.0676	AMD2_untreated_730
FUM1_untreated	20210802ox_257	0.9044	FUM1_untreated_731
FUM1_untreated	20210802ox_257	0.9044	FUM1_untreated_732
FEN2_untreated	20210802ox_227	0.9792	FEN2_untreated_733
FEN2_untreated	20210802ox_227	0.9792	FEN2_untreated_734
FUI1_untreated	20210802ox_197	1.0132	FUI1_untreated_735
FUI1_untreated	20210802ox_197	1.0132	FUI1_untreated_736
MEP2_untreated	20210802ox_231	0.9248	MEP2_untreated_737
MEP2_untreated	20210802ox_231	0.9248	MEP2_untreated_738
URA3_untreated	20210802ox_262	0	URA3_untreated_739
URA3_untreated	20210802ox_262	0	URA3_untreated_740
WT_untreated	20210802ox_279	1.0676	WT_untreated_741
WT_untreated	20210802ox_279	1.0676	WT_untreated_742
LEU4_untreated	20210802ox_239	0.8772	LEU4_untreated_743
LEU4_untreated	20210802ox_239	0.8772	LEU4_untreated_744
GLR1_untreated	20210802ox_260	0.8364	GLR1_untreated_745
GLR1_untreated	20210802ox_260	0.8364	GLR1_untreated_746
BAT1_untreated	20210802ox_190	0.6732	BAT1_untreated_747
BAT1_untreated	20210802ox_190	0.6732	BAT1_untreated_748
EXTRAwater	20210802ox_e005		EXTRAwater_749
EXTRAwater	20210802ox_e005		EXTRAwater_750
EXTRApss	20210802ox_e006		EXTRApss_751
EXTRApss	20210802ox_e006		EXTRApss_752
WT_untreated	20210802ox_282	1.054	WT_untreated_753
WT_untreated	20210802ox_282	1.054	WT_untreated_754
DAL7_untreated	20210802ox_193	0.8432	DAL7_untreated_755
DAL7_untreated	20210802ox_193	0.8432	DAL7_untreated_756
FUR4_untreated	20210802ox_213	1.258	FUR4_untreated_757
FUR4_untreated	20210802ox_213	1.258	FUR4_untreated_758
TPN1_untreated	20210802ox_196	1.0744	TPN1_untreated_759
TPN1_untreated	20210802ox_196	1.0744	TPN1_untreated_760
TRX2_untreated	20210802ox_203	0.0068	TRX2_untreated_761
TRX2_untreated	20210802ox_203	0.0068	TRX2_untreated_762
TAT1_untreated	20210802ox_221	1.0064	TAT1_untreated_763
TAT1_untreated	20210802ox_221	1.0064	TAT1_untreated_764
ODC2_untreated	20210802ox_258	1.02	ODC2_untreated_765
ODC2_untreated	20210802ox_258	1.02	ODC2_untreated_766
RBK1_untreated	20210802ox_235	0.8772	RBK1_untreated_767
RBK1_untreated	20210802ox_235	0.8772	RBK1_untreated_768
ALD5_untreated	20210802ox_256	0.8976	ALD5_untreated_769
ALD5_untreated	20210802ox_256	0.8976	ALD5_untreated_770
CHO1_untreated	20210802ox_248	0.8024	CHO1_untreated_771
CHO1_untreated	20210802ox_248	0.8024	CHO1_untreated_772
EXTRAwater	20210802ox_e005		EXTRAwater_773
EXTRAwater	20210802ox_e005		EXTRAwater_774
EXTRApss	20210802ox_e006		EXTRApss_775
EXTRApss	20210802ox_e006		EXTRApss_776
EXTRAwater	20210802ox_e007		EXTRAwater_777
EXTRAwater	20210802ox_e007		EXTRAwater_778
EXTRApss	20210802ox_e008		EXTRApss_779
EXTRApss	20210802ox_e008		EXTRApss_780
FUR4_estradiol	20210802ox_307	1.2512	FUR4_estradiol_781
FUR4_estradiol	20210802ox_307	1.2512	FUR4_estradiol_782
AVT1_estradiol	20210802ox_298	1.2784	AVT1_estradiol_783
AVT1_estradiol	20210802ox_298	1.2784	AVT1_estradiol_784
ADE6_estradiol	20210802ox_304	0.03	ADE6_estradiol_785
ADE6_estradiol	20210802ox_304	0.03	ADE6_estradiol_786
ARO1_estradiol	20210802ox_361	1.0064	ARO1_estradiol_787
ARO1_estradiol	20210802ox_361	1.0064	ARO1_estradiol_788
LYS12_estradiol	20210802ox_358	0.986	LYS12_estradiol_789
LYS12_estradiol	20210802ox_358	0.986	LYS12_estradiol_790
VBA1_estradiol	20210802ox_355	0.986	VBA1_estradiol_791
VBA1_estradiol	20210802ox_355	0.986	VBA1_estradiol_792
MSW1_estradiol	20210802ox_314	0.9656	MSW1_estradiol_793
MSW1_estradiol	20210802ox_314	0.9656	MSW1_estradiol_794
uga1_estradiol	20210802ox_360	0.918	uga1_estradiol_795
uga1_estradiol	20210802ox_360	0.918	uga1_estradiol_796
MST1_estradiol	20210802ox_364	0.8364	MST1_estradiol_797
MST1_estradiol	20210802ox_364	0.8364	MST1_estradiol_798
IMD2_estradiol	20210802ox_340	1.1084	IMD2_estradiol_799
IMD2_estradiol	20210802ox_340	1.1084	IMD2_estradiol_800
GAP1_estradiol	20210802ox_348	1.0812	GAP1_estradiol_801
GAP1_estradiol	20210802ox_348	1.0812	GAP1_estradiol_802
SUC2_estradiol	20210802ox_337	0.85	SUC2_estradiol_803
SUC2_estradiol	20210802ox_337	0.85	SUC2_estradiol_804
EXTRAwater	20210802ox_e007		EXTRAwater_805
EXTRAwater	20210802ox_e007		EXTRAwater_806
EXTRApss	20210802ox_e008		EXTRApss_807
EXTRApss	20210802ox_e008		EXTRApss_808
BNA4_estradiol	20210802ox_299	1.0676	BNA4_estradiol_809
BNA4_estradiol	20210802ox_299	1.0676	BNA4_estradiol_810
HOM6_estradiol	20210802ox_330	0.9452	HOM6_estradiol_811
HOM6_estradiol	20210802ox_330	0.9452	HOM6_estradiol_812
GPR1_estradiol	20210802ox_324	0.9996	GPR1_estradiol_813
GPR1_estradiol	20210802ox_324	0.9996	GPR1_estradiol_814
MSM1_estradiol	20210802ox_353	0.9724	MSM1_estradiol_815
MSM1_estradiol	20210802ox_353	0.9724	MSM1_estradiol_816
WT_estradiol	20210802ox_376	1.2104	WT_estradiol_817
WT_estradiol	20210802ox_376	1.2104	WT_estradiol_818
CHO1_estradiol	20210802ox_342	1.054	CHO1_estradiol_819
CHO1_estradiol	20210802ox_342	1.054	CHO1_estradiol_820
BNA3_estradiol	20210802ox_293	1.122	BNA3_estradiol_821
BNA3_estradiol	20210802ox_293	1.122	BNA3_estradiol_822
SNF3_estradiol	20210802ox_323	0.952	SNF3_estradiol_823
SNF3_estradiol	20210802ox_323	0.952	SNF3_estradiol_824
STR3_estradiol	20210802ox_292	0.782	STR3_estradiol_825
STR3_estradiol	20210802ox_292	0.782	STR3_estradiol_826
VBA2_estradiol	20210802ox_336	0.8636	VBA2_estradiol_827
VBA2_estradiol	20210802ox_336	0.8636	VBA2_estradiol_828
FUM1_estradiol	20210802ox_351	1.0132	FUM1_estradiol_829
FUM1_estradiol	20210802ox_351	1.0132	FUM1_estradiol_830
FCY21_estradiol	20210802ox_310	1.0744	FCY21_estradiol_831
FCY21_estradiol	20210802ox_310	1.0744	FCY21_estradiol_832
EXTRAwater	20210802ox_e007		EXTRAwater_833
EXTRAwater	20210802ox_e007		EXTRAwater_834
EXTRApss	20210802ox_e008		EXTRApss_835
EXTRApss	20210802ox_e008		EXTRApss_836
hmg2_estradiol	20210802ox_335	1.0404	hmg2_estradiol_837
hmg2_estradiol	20210802ox_335	1.0404	hmg2_estradiol_838
RNR1_estradiol	20210802ox_296	0.8364	RNR1_estradiol_839
RNR1_estradiol	20210802ox_296	0.8364	RNR1_estradiol_840
ALD5_estradiol	20210802ox_350	1.088	ALD5_estradiol_841
ALD5_estradiol	20210802ox_350	1.088	ALD5_estradiol_842
NIT1_estradiol	20210802ox_326	0.782	NIT1_estradiol_843
NIT1_estradiol	20210802ox_326	0.782	NIT1_estradiol_844
LEU1_estradiol	20210802ox_301	1.0404	LEU1_estradiol_845
LEU1_estradiol	20210802ox_301	1.0404	LEU1_estradiol_846
ADE8_estradiol	20210802ox_305	0.7072	ADE8_estradiol_847
ADE8_estradiol	20210802ox_305	0.7072	ADE8_estradiol_848
RNR4_estradiol	20210802ox_286	1.2716	RNR4_estradiol_849
RNR4_estradiol	20210802ox_286	1.2716	RNR4_estradiol_850
FEN2_estradiol	20210802ox_321	1.0812	FEN2_estradiol_851
FEN2_estradiol	20210802ox_321	1.0812	FEN2_estradiol_852
PHO84_estradiol	20210802ox_341	0.9792	PHO84_estradiol_853
PHO84_estradiol	20210802ox_341	0.9792	PHO84_estradiol_854
RGT2_estradiol	20210802ox_346	0.986	RGT2_estradiol_855
RGT2_estradiol	20210802ox_346	0.986	RGT2_estradiol_856
ODC2_estradiol	20210802ox_352	0.9996	ODC2_estradiol_857
ODC2_estradiol	20210802ox_352	0.9996	ODC2_estradiol_858
BAT1_estradiol	20210802ox_284	0.884	BAT1_estradiol_859
BAT1_estradiol	20210802ox_284	0.884	BAT1_estradiol_860
EXTRAwater	20210802ox_e007		EXTRAwater_861
EXTRAwater	20210802ox_e007		EXTRAwater_862
EXTRApss	20210802ox_e008		EXTRApss_863
EXTRApss	20210802ox_e008		EXTRApss_864
NPT1_estradiol	20210802ox_344	0.0136	NPT1_estradiol_865
NPT1_estradiol	20210802ox_344	0.0136	NPT1_estradiol_866
GCV2_estradiol	20210802ox_317	1.02	GCV2_estradiol_867
GCV2_estradiol	20210802ox_317	1.02	GCV2_estradiol_868
NPY1_estradiol	20210802ox_313	1.1084	NPY1_estradiol_869
NPY1_estradiol	20210802ox_313	1.1084	NPY1_estradiol_870
URA4_estradiol	20210802ox_366	0.0136	URA4_estradiol_871
URA4_estradiol	20210802ox_366	0.0136	URA4_estradiol_872
YCF1_estradiol	20210802ox_332	1.0744	YCF1_estradiol_873
YCF1_estradiol	20210802ox_332	1.0744	YCF1_estradiol_874
FUI1_estradiol	20210802ox_291	1.0812	FUI1_estradiol_875
FUI1_estradiol	20210802ox_291	1.0812	FUI1_estradiol_876
WT_estradiol	20210802ox_371	1.0812	WT_estradiol_877
WT_estradiol	20210802ox_371	1.0812	WT_estradiol_878
GRX5_estradiol	20210802ox_306	0.9928	GRX5_estradiol_879
GRX5_estradiol	20210802ox_306	0.9928	GRX5_estradiol_880
AAT2_estradiol	20210802ox_288	0.6324	AAT2_estradiol_881
AAT2_estradiol	20210802ox_288	0.6324	AAT2_estradiol_882
LEU4_estradiol	20210802ox_333	0.9112	LEU4_estradiol_883
LEU4_estradiol	20210802ox_333	0.9112	LEU4_estradiol_884
MLS1_estradiol	20210802ox_308	0.7344	MLS1_estradiol_885
MLS1_estradiol	20210802ox_308	0.7344	MLS1_estradiol_886
WT_estradiol	20210802ox_370	1.2648	WT_estradiol_887
WT_estradiol	20210802ox_370	1.2648	WT_estradiol_888
EXTRAwater	20210802ox_e007		EXTRAwater_889
EXTRAwater	20210802ox_e007		EXTRAwater_890
EXTRApss	20210802ox_e008		EXTRApss_891
EXTRApss	20210802ox_e008		EXTRApss_892
STE2_estradiol	20210802ox_331	0.7752	STE2_estradiol_893
STE2_estradiol	20210802ox_331	0.7752	STE2_estradiol_894
ILV1_estradiol	20210802ox_328	0.8908	ILV1_estradiol_895
ILV1_estradiol	20210802ox_328	0.8908	ILV1_estradiol_896
DAL7_estradiol	20210802ox_287	1.0064	DAL7_estradiol_897
DAL7_estradiol	20210802ox_287	1.0064	DAL7_estradiol_898
LSC1_estradiol	20210802ox_285	1.2988	LSC1_estradiol_899
LSC1_estradiol	20210802ox_285	1.2988	LSC1_estradiol_900
MEP2_estradiol	20210802ox_325	1.0268	MEP2_estradiol_901
MEP2_estradiol	20210802ox_325	1.0268	MEP2_estradiol_902
IDP3_estradiol	20210802ox_345	0.0068	IDP3_estradiol_903
IDP3_estradiol	20210802ox_345	0.0068	IDP3_estradiol_904
TPN1_estradiol	20210802ox_290	1.3328	TPN1_estradiol_905
TPN1_estradiol	20210802ox_290	1.3328	TPN1_estradiol_906
AVT3_estradiol	20210802ox_339	1.054	AVT3_estradiol_907
AVT3_estradiol	20210802ox_339	1.054	AVT3_estradiol_908
URA10_estradiol	20210802ox_302	1.0336	URA10_estradiol_909
URA10_estradiol	20210802ox_302	1.0336	URA10_estradiol_910
BAP3_estradiol	20210802ox_338	0.9384	BAP3_estradiol_911
BAP3_estradiol	20210802ox_338	0.9384	BAP3_estradiol_912
pnp1_estradiol	20210802ox_309	1.1968	pnp1_estradiol_913
pnp1_estradiol	20210802ox_309	1.1968	pnp1_estradiol_914
FBP1_estradiol	20210802ox_322	0.9316	FBP1_estradiol_915
FBP1_estradiol	20210802ox_322	0.9316	FBP1_estradiol_916
EXTRAwater	20210802ox_e007		EXTRAwater_917
EXTRAwater	20210802ox_e007		EXTRAwater_918
EXTRApss	20210802ox_e008		EXTRApss_919
EXTRApss	20210802ox_e008		EXTRApss_920
RBK1_estradiol	20210802ox_329	0.9316	RBK1_estradiol_921
RBK1_estradiol	20210802ox_329	0.9316	RBK1_estradiol_922
FUN26_estradiol	20210802ox_283	1.0404	FUN26_estradiol_923
FUN26_estradiol	20210802ox_283	1.0404	FUN26_estradiol_924
IMD4_estradiol	20210802ox_311	1.122	IMD4_estradiol_925
IMD4_estradiol	20210802ox_311	1.122	IMD4_estradiol_926
NIT2_estradiol	20210802ox_365	0.9316	NIT2_estradiol_927
NIT2_estradiol	20210802ox_365	0.9316	NIT2_estradiol_928
hmg1_estradiol	20210802ox_320	0.0204	hmg1_estradiol_929
hmg1_estradiol	20210802ox_320	0.0204	hmg1_estradiol_930
CIT2_estradiol	20210802ox_327	0.782	CIT2_estradiol_931
CIT2_estradiol	20210802ox_327	0.782	CIT2_estradiol_932
WT_estradiol	20210802ox_372	1.054	WT_estradiol_933
WT_estradiol	20210802ox_372	1.054	WT_estradiol_934
AMD2_estradiol	20210802ox_312	1.122	AMD2_estradiol_935
AMD2_estradiol	20210802ox_312	1.122	AMD2_estradiol_936
ALT1_estradiol	20210802ox_334	0.7548	ALT1_estradiol_937
ALT1_estradiol	20210802ox_334	0.7548	ALT1_estradiol_938
aah1_estradiol	20210802ox_316	0.9724	aah1_estradiol_939
aah1_estradiol	20210802ox_316	0.9724	aah1_estradiol_940
SHM1_estradiol	20210802ox_319	1.2036	SHM1_estradiol_941
SHM1_estradiol	20210802ox_319	1.2036	SHM1_estradiol_942
URA3_estradiol	20210802ox_356	0.0068	URA3_estradiol_943
URA3_estradiol	20210802ox_356	0.0068	URA3_estradiol_944
EXTRAwater	20210802ox_e007		EXTRAwater_945
EXTRAwater	20210802ox_e007		EXTRAwater_946
EXTRApss	20210802ox_e008		EXTRApss_947
EXTRApss	20210802ox_e008		EXTRApss_948
DIC1_estradiol	20210802ox_363	1.1968	DIC1_estradiol_949
DIC1_estradiol	20210802ox_363	1.1968	DIC1_estradiol_950
TAT1_estradiol	20210802ox_315	1.0064	TAT1_estradiol_951
TAT1_estradiol	20210802ox_315	1.0064	TAT1_estradiol_952
ALD4_estradiol	20210802ox_357	1.1492	ALD4_estradiol_953
ALD4_estradiol	20210802ox_357	1.1492	ALD4_estradiol_954
URA1_estradiol	20210802ox_318	0.7616	URA1_estradiol_955
URA1_estradiol	20210802ox_318	0.7616	URA1_estradiol_956
WT_estradiol	20210802ox_374	1.054	WT_estradiol_957
WT_estradiol	20210802ox_374	1.054	WT_estradiol_958
ADH3_estradiol	20210802ox_367	0.9792	ADH3_estradiol_959
ADH3_estradiol	20210802ox_367	0.9792	ADH3_estradiol_960
HOM2_estradiol	20210802ox_289	0.9996	HOM2_estradiol_961
HOM2_estradiol	20210802ox_289	0.9996	HOM2_estradiol_962
PUT1_estradiol	20210802ox_359	1.1016	PUT1_estradiol_963
PUT1_estradiol	20210802ox_359	1.1016	PUT1_estradiol_964
PNC1_estradiol	20210802ox_303	1.02	PNC1_estradiol_965
PNC1_estradiol	20210802ox_303	1.02	PNC1_estradiol_966
FAA2_estradiol	20210802ox_294	1.1424	FAA2_estradiol_967
FAA2_estradiol	20210802ox_294	1.1424	FAA2_estradiol_968
GLR1_estradiol	20210802ox_354	0.9656	GLR1_estradiol_969
GLR1_estradiol	20210802ox_354	0.9656	GLR1_estradiol_970
ERS1_estradiol	20210802ox_368	0.9384	ERS1_estradiol_971
ERS1_estradiol	20210802ox_368	0.9384	ERS1_estradiol_972
EXTRAwater	20210802ox_e007		EXTRAwater_973
EXTRAwater	20210802ox_e007		EXTRAwater_974
EXTRApss	20210802ox_e008		EXTRApss_975
EXTRApss	20210802ox_e008		EXTRApss_976
IZH2_estradiol	20210802ox_349	1.095	IZH2_estradiol_977
IZH2_estradiol	20210802ox_349	1.095	IZH2_estradiol_978
TRX2_estradiol	20210802ox_297	0	TRX2_estradiol_979
TRX2_estradiol	20210802ox_297	0	TRX2_estradiol_980
aro8_estradiol	20210802ox_300	0.0272	aro8_estradiol_981
aro8_estradiol	20210802ox_300	0.0272	aro8_estradiol_982
WT_estradiol	20210802ox_369	1.0336	WT_estradiol_983
WT_estradiol	20210802ox_369	1.0336	WT_estradiol_984
LPD1_estradiol	20210802ox_343	1.122	LPD1_estradiol_985
LPD1_estradiol	20210802ox_343	1.122	LPD1_estradiol_986
WT_estradiol	20210802ox_375	1.1288	WT_estradiol_987
WT_estradiol	20210802ox_375	1.1288	WT_estradiol_988
CRD1_estradiol	20210802ox_347	1.2376	CRD1_estradiol_989
CRD1_estradiol	20210802ox_347	1.2376	CRD1_estradiol_990
GDA1_estradiol	20210802ox_362	0.9452	GDA1_estradiol_991
GDA1_estradiol	20210802ox_362	0.9452	GDA1_estradiol_992
WT_estradiol	20210802ox_373	1.2512	WT_estradiol_993
WT_estradiol	20210802ox_373	1.2512	WT_estradiol_994
car1_estradiol	20210802ox_295	1.1764	car1_estradiol_995
car1_estradiol	20210802ox_295	1.1764	car1_estradiol_996
EXTRAwater	20210802ox_e007		EXTRAwater_997
EXTRAwater	20210802ox_e007		EXTRAwater_998
EXTRApss	20210802ox_e008		EXTRApss_999
EXTRApss	20210802ox_e008		EXTRApss_1000
EXTRAwater	20210802ox_e009		EXTRAwater_1001
EXTRAwater	20210802ox_e009		EXTRAwater_1002
EXTRApss	20210802ox_e010		EXTRApss_1003
EXTRApss	20210802ox_e010		EXTRApss_1004
BAP3_estradiol	20210802ox_432	0.9384	BAP3_estradiol_1005
BAP3_estradiol	20210802ox_432	0.9384	BAP3_estradiol_1006
aah1_estradiol	20210802ox_410	1.1628	aah1_estradiol_1007
aah1_estradiol	20210802ox_410	1.1628	aah1_estradiol_1008
hmg1_estradiol	20210802ox_414	0.0272	hmg1_estradiol_1009
hmg1_estradiol	20210802ox_414	0.0272	hmg1_estradiol_1010
URA3_estradiol	20210802ox_450	0.0204	URA3_estradiol_1011
URA3_estradiol	20210802ox_450	0.0204	URA3_estradiol_1012
TRX2_estradiol	20210802ox_391	0.0204	TRX2_estradiol_1013
TRX2_estradiol	20210802ox_391	0.0204	TRX2_estradiol_1014
GRX5_estradiol	20210802ox_400	1.02	GRX5_estradiol_1015
GRX5_estradiol	20210802ox_400	1.02	GRX5_estradiol_1016
CIT2_estradiol	20210802ox_421	0.7616	CIT2_estradiol_1017
CIT2_estradiol	20210802ox_421	0.7616	CIT2_estradiol_1018
CHO1_estradiol	20210802ox_436	0.9656	CHO1_estradiol_1019
CHO1_estradiol	20210802ox_436	0.9656	CHO1_estradiol_1020
IMD2_estradiol	20210802ox_434	1.1492	IMD2_estradiol_1021
IMD2_estradiol	20210802ox_434	1.1492	IMD2_estradiol_1022
URA10_estradiol	20210802ox_396	0.9588	URA10_estradiol_1023
URA10_estradiol	20210802ox_396	0.9588	URA10_estradiol_1024
GCV2_estradiol	20210802ox_411	1.0336	GCV2_estradiol_1025
GCV2_estradiol	20210802ox_411	1.0336	GCV2_estradiol_1026
RNR4_estradiol	20210802ox_380	1.3464	RNR4_estradiol_1027
RNR4_estradiol	20210802ox_380	1.3464	RNR4_estradiol_1028
EXTRAwater	20210802ox_e009		EXTRAwater_1029
EXTRAwater	20210802ox_e009		EXTRAwater_1030
EXTRApss	20210802ox_e010		EXTRApss_1031
EXTRApss	20210802ox_e010		EXTRApss_1032
RGT2_estradiol	20210802ox_440	1.0268	RGT2_estradiol_1033
RGT2_estradiol	20210802ox_440	1.0268	RGT2_estradiol_1034
WT_estradiol	20210802ox_467	1.2716	WT_estradiol_1035
WT_estradiol	20210802ox_467	1.2716	WT_estradiol_1036
WT_estradiol	20210802ox_469	1.1356	WT_estradiol_1037
WT_estradiol	20210802ox_469	1.1356	WT_estradiol_1038
BNA3_estradiol	20210802ox_387	1.122	BNA3_estradiol_1039
BNA3_estradiol	20210802ox_387	1.122	BNA3_estradiol_1040
hmg2_estradiol	20210802ox_429	1.0812	hmg2_estradiol_1041
hmg2_estradiol	20210802ox_429	1.0812	hmg2_estradiol_1042
NPT1_estradiol	20210802ox_438	0.027	NPT1_estradiol_1043
NPT1_estradiol	20210802ox_438	0.027	NPT1_estradiol_1044
TPN1_estradiol	20210802ox_384	1.224	TPN1_estradiol_1045
TPN1_estradiol	20210802ox_384	1.224	TPN1_estradiol_1046
MST1_estradiol	20210802ox_458	0.9248	MST1_estradiol_1047
MST1_estradiol	20210802ox_458	0.9248	MST1_estradiol_1048
HOM2_estradiol	20210802ox_383	1.1764	HOM2_estradiol_1049
HOM2_estradiol	20210802ox_383	1.1764	HOM2_estradiol_1050
uga1_estradiol	20210802ox_454	1.02	uga1_estradiol_1051
uga1_estradiol	20210802ox_454	1.02	uga1_estradiol_1052
pnp1_estradiol	20210802ox_403	1.2784	pnp1_estradiol_1053
pnp1_estradiol	20210802ox_403	1.2784	pnp1_estradiol_1054
ALD4_estradiol	20210802ox_451	1.1832	ALD4_estradiol_1055
ALD4_estradiol	20210802ox_451	1.1832	ALD4_estradiol_1056
EXTRAwater	20210802ox_e009		EXTRAwater_1057
EXTRAwater	20210802ox_e009		EXTRAwater_1058
EXTRApss	20210802ox_e010		EXTRApss_1059
EXTRApss	20210802ox_e010		EXTRApss_1060
MEP2_estradiol	20210802ox_419	1.0676	MEP2_estradiol_1061
MEP2_estradiol	20210802ox_419	1.0676	MEP2_estradiol_1062
FUM1_estradiol	20210802ox_445	0.9452	FUM1_estradiol_1063
FUM1_estradiol	20210802ox_445	0.9452	FUM1_estradiol_1064
AMD2_estradiol	20210802ox_406	1.1356	AMD2_estradiol_1065
AMD2_estradiol	20210802ox_406	1.1356	AMD2_estradiol_1066
AVT1_estradiol	20210802ox_392	1.2172	AVT1_estradiol_1067
AVT1_estradiol	20210802ox_392	1.2172	AVT1_estradiol_1068
PHO84_estradiol	20210802ox_435	1.0676	PHO84_estradiol_1069
PHO84_estradiol	20210802ox_435	1.0676	PHO84_estradiol_1070
ALD5_estradiol	20210802ox_444	1.088	ALD5_estradiol_1071
ALD5_estradiol	20210802ox_444	1.088	ALD5_estradiol_1072
RBK1_estradiol	20210802ox_423	1.0472	RBK1_estradiol_1073
RBK1_estradiol	20210802ox_423	1.0472	RBK1_estradiol_1074
LYS12_estradiol	20210802ox_452	0.9588	LYS12_estradiol_1075
LYS12_estradiol	20210802ox_452	0.9588	LYS12_estradiol_1076
SUC2_estradiol	20210802ox_431	0.9996	SUC2_estradiol_1077
SUC2_estradiol	20210802ox_431	0.9996	SUC2_estradiol_1078
GDA1_estradiol	20210802ox_456	1.0336	GDA1_estradiol_1079
GDA1_estradiol	20210802ox_456	1.0336	GDA1_estradiol_1080
ALT1_estradiol	20210802ox_428	0.8364	ALT1_estradiol_1081
ALT1_estradiol	20210802ox_428	0.8364	ALT1_estradiol_1082
ARO1_estradiol	20210802ox_455	1.1288	ARO1_estradiol_1083
ARO1_estradiol	20210802ox_455	1.1288	ARO1_estradiol_1084
EXTRAwater	20210802ox_e009		EXTRAwater_1085
EXTRAwater	20210802ox_e009		EXTRAwater_1086
EXTRApss	20210802ox_e010		EXTRApss_1087
EXTRApss	20210802ox_e010		EXTRApss_1088
GPR1_estradiol	20210802ox_418	1.0812	GPR1_estradiol_1089
GPR1_estradiol	20210802ox_418	1.0812	GPR1_estradiol_1090
WT_estradiol	20210802ox_464	1.2648	WT_estradiol_1091
WT_estradiol	20210802ox_464	1.2648	WT_estradiol_1092
WT_estradiol	20210802ox_465	1.1764	WT_estradiol_1093
WT_estradiol	20210802ox_465	1.1764	WT_estradiol_1094
URA4_estradiol	20210802ox_460	0.0204	URA4_estradiol_1095
URA4_estradiol	20210802ox_460	0.0204	URA4_estradiol_1096
GLR1_estradiol	20210802ox_448	1.02	GLR1_estradiol_1097
GLR1_estradiol	20210802ox_448	1.02	GLR1_estradiol_1098
BAT1_estradiol	20210802ox_378	1.0404	BAT1_estradiol_1099
BAT1_estradiol	20210802ox_378	1.0404	BAT1_estradiol_1100
WT_estradiol	20210802ox_468	1.2104	WT_estradiol_1101
WT_estradiol	20210802ox_468	1.2104	WT_estradiol_1102
FBP1_estradiol	20210802ox_416	0.9928	FBP1_estradiol_1103
FBP1_estradiol	20210802ox_416	0.9928	FBP1_estradiol_1104
YCF1_estradiol	20210802ox_426	1.1696	YCF1_estradiol_1105
YCF1_estradiol	20210802ox_426	1.1696	YCF1_estradiol_1106
WT_estradiol	20210802ox_470	1.2104	WT_estradiol_1107
WT_estradiol	20210802ox_470	1.2104	WT_estradiol_1108
NIT2_estradiol	20210802ox_459	0.986	NIT2_estradiol_1109
NIT2_estradiol	20210802ox_459	0.986	NIT2_estradiol_1110
car1_estradiol	20210802ox_389	1.054	car1_estradiol_1111
car1_estradiol	20210802ox_389	1.054	car1_estradiol_1112
EXTRAwater	20210802ox_e009		EXTRAwater_1113
EXTRAwater	20210802ox_e009		EXTRAwater_1114
EXTRApss	20210802ox_e010		EXTRApss_1115
EXTRApss	20210802ox_e010		EXTRApss_1116
STR3_estradiol	20210802ox_386	0.918	STR3_estradiol_1117
STR3_estradiol	20210802ox_386	0.918	STR3_estradiol_1118
ILV1_estradiol	20210802ox_422	0.9248	ILV1_estradiol_1119
ILV1_estradiol	20210802ox_422	0.9248	ILV1_estradiol_1120
IMD4_estradiol	20210802ox_405	1.1356	IMD4_estradiol_1121
IMD4_estradiol	20210802ox_405	1.1356	IMD4_estradiol_1122
STE2_estradiol	20210802ox_425	0.9248	STE2_estradiol_1123
STE2_estradiol	20210802ox_425	0.9248	STE2_estradiol_1124
VBA2_estradiol	20210802ox_430	0.6936	VBA2_estradiol_1125
VBA2_estradiol	20210802ox_430	0.6936	VBA2_estradiol_1126
aro8_estradiol	20210802ox_394	0.0272	aro8_estradiol_1127
aro8_estradiol	20210802ox_394	0.0272	aro8_estradiol_1128
URA1_estradiol	20210802ox_412	0.782	URA1_estradiol_1129
URA1_estradiol	20210802ox_412	0.782	URA1_estradiol_1130
LSC1_estradiol	20210802ox_379	1.3872	LSC1_estradiol_1131
LSC1_estradiol	20210802ox_379	1.3872	LSC1_estradiol_1132
ADE8_estradiol	20210802ox_399	0.748	ADE8_estradiol_1133
ADE8_estradiol	20210802ox_399	0.748	ADE8_estradiol_1134
WT_estradiol	20210802ox_466	0.816	WT_estradiol_1135
WT_estradiol	20210802ox_466	0.816	WT_estradiol_1136
FEN2_estradiol	20210802ox_415	1.095	FEN2_estradiol_1137
FEN2_estradiol	20210802ox_415	1.095	FEN2_estradiol_1138
NPY1_estradiol	20210802ox_407	1.0812	NPY1_estradiol_1139
NPY1_estradiol	20210802ox_407	1.0812	NPY1_estradiol_1140
EXTRAwater	20210802ox_e009		EXTRAwater_1141
EXTRAwater	20210802ox_e009		EXTRAwater_1142
EXTRApss	20210802ox_e010		EXTRApss_1143
EXTRApss	20210802ox_e010		EXTRApss_1144
IDP3_estradiol	20210802ox_439	0.0204	IDP3_estradiol_1145
IDP3_estradiol	20210802ox_439	0.0204	IDP3_estradiol_1146
MSW1_estradiol	20210802ox_408	0.9112	MSW1_estradiol_1147
MSW1_estradiol	20210802ox_408	0.9112	MSW1_estradiol_1148
LEU1_estradiol	20210802ox_395	1.0268	LEU1_estradiol_1149
LEU1_estradiol	20210802ox_395	1.0268	LEU1_estradiol_1150
ODC2_estradiol	20210802ox_446	1.0132	ODC2_estradiol_1151
ODC2_estradiol	20210802ox_446	1.0132	ODC2_estradiol_1152
CRD1_estradiol	20210802ox_441	1.4484	CRD1_estradiol_1153
CRD1_estradiol	20210802ox_441	1.4484	CRD1_estradiol_1154
HOM6_estradiol	20210802ox_424	1.0744	HOM6_estradiol_1155
HOM6_estradiol	20210802ox_424	1.0744	HOM6_estradiol_1156
FUI1_estradiol	20210802ox_385	1.2444	FUI1_estradiol_1157
FUI1_estradiol	20210802ox_385	1.2444	FUI1_estradiol_1158
IZH2_estradiol	20210802ox_443	1.1424	IZH2_estradiol_1159
IZH2_estradiol	20210802ox_443	1.1424	IZH2_estradiol_1160
SNF3_estradiol	20210802ox_417	1.2172	SNF3_estradiol_1161
SNF3_estradiol	20210802ox_417	1.2172	SNF3_estradiol_1162
SHM1_estradiol	20210802ox_413	1.088	SHM1_estradiol_1163
SHM1_estradiol	20210802ox_413	1.088	SHM1_estradiol_1164
LEU4_estradiol	20210802ox_427	1.02	LEU4_estradiol_1165
LEU4_estradiol	20210802ox_427	1.02	LEU4_estradiol_1166
MSM1_estradiol	20210802ox_447	1.1084	MSM1_estradiol_1167
MSM1_estradiol	20210802ox_447	1.1084	MSM1_estradiol_1168
EXTRAwater	20210802ox_e009		EXTRAwater_1169
EXTRAwater	20210802ox_e009		EXTRAwater_1170
EXTRApss	20210802ox_e010		EXTRApss_1171
EXTRApss	20210802ox_e010		EXTRApss_1172
ADE6_estradiol	20210802ox_398	0.03	ADE6_estradiol_1173
ADE6_estradiol	20210802ox_398	0.03	ADE6_estradiol_1174
RNR1_estradiol	20210802ox_390	0.816	RNR1_estradiol_1175
RNR1_estradiol	20210802ox_390	0.816	RNR1_estradiol_1176
VBA1_estradiol	20210802ox_449	1.19	VBA1_estradiol_1177
VBA1_estradiol	20210802ox_449	1.19	VBA1_estradiol_1178
FUR4_estradiol	20210802ox_401	1.3804	FUR4_estradiol_1179
FUR4_estradiol	20210802ox_401	1.3804	FUR4_estradiol_1180
DIC1_estradiol	20210802ox_457	1.2648	DIC1_estradiol_1181
DIC1_estradiol	20210802ox_457	1.2648	DIC1_estradiol_1182
FAA2_estradiol	20210802ox_388	1.156	FAA2_estradiol_1183
FAA2_estradiol	20210802ox_388	1.156	FAA2_estradiol_1184
DAL7_estradiol	20210802ox_381	0.9792	DAL7_estradiol_1185
DAL7_estradiol	20210802ox_381	0.9792	DAL7_estradiol_1186
BNA4_estradiol	20210802ox_393	1.3464	BNA4_estradiol_1187
BNA4_estradiol	20210802ox_393	1.3464	BNA4_estradiol_1188
FUN26_estradiol	20210802ox_377	1.5096	FUN26_estradiol_1189
FUN26_estradiol	20210802ox_377	1.5096	FUN26_estradiol_1190
NIT1_estradiol	20210802ox_420	0.8704	NIT1_estradiol_1191
NIT1_estradiol	20210802ox_420	0.8704	NIT1_estradiol_1192
GAP1_estradiol	20210802ox_442	1.2036	GAP1_estradiol_1193
GAP1_estradiol	20210802ox_442	1.2036	GAP1_estradiol_1194
AAT2_estradiol	20210802ox_382	0.6324	AAT2_estradiol_1195
AAT2_estradiol	20210802ox_382	0.6324	AAT2_estradiol_1196
EXTRAwater	20210802ox_e009		EXTRAwater_1197
EXTRAwater	20210802ox_e009		EXTRAwater_1198
EXTRApss	20210802ox_e010		EXTRApss_1199
EXTRApss	20210802ox_e010		EXTRApss_1200
FCY21_estradiol	20210802ox_404	1.1492	FCY21_estradiol_1201
FCY21_estradiol	20210802ox_404	1.1492	FCY21_estradiol_1202
PNC1_estradiol	20210802ox_397	0.9792	PNC1_estradiol_1203
PNC1_estradiol	20210802ox_397	0.9792	PNC1_estradiol_1204
ADH3_estradiol	20210802ox_461	1.1424	ADH3_estradiol_1205
ADH3_estradiol	20210802ox_461	1.1424	ADH3_estradiol_1206
TAT1_estradiol	20210802ox_409	1.224	TAT1_estradiol_1207
TAT1_estradiol	20210802ox_409	1.224	TAT1_estradiol_1208
ERS1_estradiol	20210802ox_462	0.918	ERS1_estradiol_1209
ERS1_estradiol	20210802ox_462	0.918	ERS1_estradiol_1210
PUT1_estradiol	20210802ox_453	1.122	PUT1_estradiol_1211
PUT1_estradiol	20210802ox_453	1.122	PUT1_estradiol_1212
AVT3_estradiol	20210802ox_433	1.2988	AVT3_estradiol_1213
AVT3_estradiol	20210802ox_433	1.2988	AVT3_estradiol_1214
LPD1_estradiol	20210802ox_437	1.0676	LPD1_estradiol_1215
LPD1_estradiol	20210802ox_437	1.0676	LPD1_estradiol_1216
WT_estradiol	20210802ox_463	1.1968	WT_estradiol_1217
WT_estradiol	20210802ox_463	1.1968	WT_estradiol_1218
MLS1_estradiol	20210802ox_402	0.816	MLS1_estradiol_1219
MLS1_estradiol	20210802ox_402	0.816	MLS1_estradiol_1220
EXTRAwater	20210802ox_e009		EXTRAwater_1221
EXTRAwater	20210802ox_e009		EXTRAwater_1222
EXTRApss	20210802ox_e010		EXTRApss_1223
EXTRApss	20210802ox_e010		EXTRApss_1224
EXTRAwater	20210802ox_e011		EXTRAwater_1225
EXTRAwater	20210802ox_e011		EXTRAwater_1226
EXTRApss	20210802ox_e012		EXTRApss_1227
EXTRApss	20210802ox_e012		EXTRApss_1228
WT_estradiol	20210802ox_560	0.9384	WT_estradiol_1229
WT_estradiol	20210802ox_560	0.9384	WT_estradiol_1230
URA3_estradiol	20210802ox_544	0	URA3_estradiol_1231
URA3_estradiol	20210802ox_544	0	URA3_estradiol_1232
URA1_estradiol	20210802ox_506	0.6732	URA1_estradiol_1233
URA1_estradiol	20210802ox_506	0.6732	URA1_estradiol_1234
CRD1_estradiol	20210802ox_535	1.2512	CRD1_estradiol_1235
CRD1_estradiol	20210802ox_535	1.2512	CRD1_estradiol_1236
SNF3_estradiol	20210802ox_511	1.0132	SNF3_estradiol_1237
SNF3_estradiol	20210802ox_511	1.0132	SNF3_estradiol_1238
ALD4_estradiol	20210802ox_545	1.0132	ALD4_estradiol_1239
ALD4_estradiol	20210802ox_545	1.0132	ALD4_estradiol_1240
URA10_estradiol	20210802ox_490	1.0268	URA10_estradiol_1241
URA10_estradiol	20210802ox_490	1.0268	URA10_estradiol_1242
AVT3_estradiol	20210802ox_527	1.1288	AVT3_estradiol_1243
AVT3_estradiol	20210802ox_527	1.1288	AVT3_estradiol_1244
GAP1_estradiol	20210802ox_536	1.02	GAP1_estradiol_1245
GAP1_estradiol	20210802ox_536	1.02	GAP1_estradiol_1246
WT_estradiol	20210802ox_561	1.1084	WT_estradiol_1247
WT_estradiol	20210802ox_561	1.1084	WT_estradiol_1248
FUR4_estradiol	20210802ox_495	1.258	FUR4_estradiol_1249
FUR4_estradiol	20210802ox_495	1.258	FUR4_estradiol_1250
aro8_estradiol	20210802ox_488	0.0136	aro8_estradiol_1251
aro8_estradiol	20210802ox_488	0.0136	aro8_estradiol_1252
EXTRAwater	20210802ox_e011		EXTRAwater_1253
EXTRAwater	20210802ox_e011		EXTRAwater_1254
EXTRApss	20210802ox_e012		EXTRApss_1255
EXTRApss	20210802ox_e012		EXTRApss_1256
NIT2_estradiol	20210802ox_553	0.8704	NIT2_estradiol_1257
NIT2_estradiol	20210802ox_553	0.8704	NIT2_estradiol_1258
MEP2_estradiol	20210802ox_513	0.9248	MEP2_estradiol_1259
MEP2_estradiol	20210802ox_513	0.9248	MEP2_estradiol_1260
DAL7_estradiol	20210802ox_475	0.8636	DAL7_estradiol_1261
DAL7_estradiol	20210802ox_475	0.8636	DAL7_estradiol_1262
AAT2_estradiol	20210802ox_476	0.6052	AAT2_estradiol_1263
AAT2_estradiol	20210802ox_476	0.6052	AAT2_estradiol_1264
PNC1_estradiol	20210802ox_491	0.9452	PNC1_estradiol_1265
PNC1_estradiol	20210802ox_491	0.9452	PNC1_estradiol_1266
RGT2_estradiol	20210802ox_534	0.986	RGT2_estradiol_1267
RGT2_estradiol	20210802ox_534	0.986	RGT2_estradiol_1268
ALT1_estradiol	20210802ox_522	0.7616	ALT1_estradiol_1269
ALT1_estradiol	20210802ox_522	0.7616	ALT1_estradiol_1270
IZH2_estradiol	20210802ox_537	1.0132	IZH2_estradiol_1271
IZH2_estradiol	20210802ox_537	1.0132	IZH2_estradiol_1272
RBK1_estradiol	20210802ox_517	0.9452	RBK1_estradiol_1273
RBK1_estradiol	20210802ox_517	0.9452	RBK1_estradiol_1274
SHM1_estradiol	20210802ox_507	1.0404	SHM1_estradiol_1275
SHM1_estradiol	20210802ox_507	1.0404	SHM1_estradiol_1276
FUM1_estradiol	20210802ox_539	0.9044	FUM1_estradiol_1277
FUM1_estradiol	20210802ox_539	0.9044	FUM1_estradiol_1278
SUC2_estradiol	20210802ox_525	0.884	SUC2_estradiol_1279
SUC2_estradiol	20210802ox_525	0.884	SUC2_estradiol_1280
EXTRAwater	20210802ox_e011		EXTRAwater_1281
EXTRAwater	20210802ox_e011		EXTRAwater_1282
EXTRApss	20210802ox_e012		EXTRApss_1283
EXTRApss	20210802ox_e012		EXTRApss_1284
WT_estradiol	20210802ox_563	0.9792	WT_estradiol_1285
WT_estradiol	20210802ox_563	0.9792	WT_estradiol_1286
HOM6_estradiol	20210802ox_518	0.9724	HOM6_estradiol_1287
HOM6_estradiol	20210802ox_518	0.9724	HOM6_estradiol_1288
MST1_estradiol	20210802ox_552	0.7344	MST1_estradiol_1289
MST1_estradiol	20210802ox_552	0.7344	MST1_estradiol_1290
uga1_estradiol	20210802ox_548	0.8908	uga1_estradiol_1291
uga1_estradiol	20210802ox_548	0.8908	uga1_estradiol_1292
MSM1_estradiol	20210802ox_541	0.9112	MSM1_estradiol_1293
MSM1_estradiol	20210802ox_541	0.9112	MSM1_estradiol_1294
PHO84_estradiol	20210802ox_529	0.8908	PHO84_estradiol_1295
PHO84_estradiol	20210802ox_529	0.8908	PHO84_estradiol_1296
hmg1_estradiol	20210802ox_508	0.0136	hmg1_estradiol_1297
hmg1_estradiol	20210802ox_508	0.0136	hmg1_estradiol_1298
GLR1_estradiol	20210802ox_542	0.9588	GLR1_estradiol_1299
GLR1_estradiol	20210802ox_542	0.9588	GLR1_estradiol_1300
LEU1_estradiol	20210802ox_489	0.9792	LEU1_estradiol_1301
LEU1_estradiol	20210802ox_489	0.9792	LEU1_estradiol_1302
WT_estradiol	20210802ox_558	1.095	WT_estradiol_1303
WT_estradiol	20210802ox_558	1.095	WT_estradiol_1304
ADH3_estradiol	20210802ox_555	1.0064	ADH3_estradiol_1305
ADH3_estradiol	20210802ox_555	1.0064	ADH3_estradiol_1306
AMD2_estradiol	20210802ox_500	1.0404	AMD2_estradiol_1307
AMD2_estradiol	20210802ox_500	1.0404	AMD2_estradiol_1308
EXTRAwater	20210802ox_e011		EXTRAwater_1309
EXTRAwater	20210802ox_e011		EXTRAwater_1310
EXTRApss	20210802ox_e012		EXTRApss_1311
EXTRApss	20210802ox_e012		EXTRApss_1312
GCV2_estradiol	20210802ox_505	0.9724	GCV2_estradiol_1313
GCV2_estradiol	20210802ox_505	0.9724	GCV2_estradiol_1314
WT_estradiol	20210802ox_559	1.0336	WT_estradiol_1315
WT_estradiol	20210802ox_559	1.0336	WT_estradiol_1316
STE2_estradiol	20210802ox_519	0.8636	STE2_estradiol_1317
STE2_estradiol	20210802ox_519	0.8636	STE2_estradiol_1318
FBP1_estradiol	20210802ox_510	0.9112	FBP1_estradiol_1319
FBP1_estradiol	20210802ox_510	0.9112	FBP1_estradiol_1320
NPY1_estradiol	20210802ox_501	1.0744	NPY1_estradiol_1321
NPY1_estradiol	20210802ox_501	1.0744	NPY1_estradiol_1322
pnp1_estradiol	20210802ox_497	1.122	pnp1_estradiol_1323
pnp1_estradiol	20210802ox_497	1.122	pnp1_estradiol_1324
car1_estradiol	20210802ox_483	1.122	car1_estradiol_1325
car1_estradiol	20210802ox_483	1.122	car1_estradiol_1326
NPT1_estradiol	20210802ox_532	0.027	NPT1_estradiol_1327
NPT1_estradiol	20210802ox_532	0.027	NPT1_estradiol_1328
ADE8_estradiol	20210802ox_493	0.7072	ADE8_estradiol_1329
ADE8_estradiol	20210802ox_493	0.7072	ADE8_estradiol_1330
IDP3_estradiol	20210802ox_533	0.0204	IDP3_estradiol_1331
IDP3_estradiol	20210802ox_533	0.0204	IDP3_estradiol_1332
HOM2_estradiol	20210802ox_477	0.986	HOM2_estradiol_1333
HOM2_estradiol	20210802ox_477	0.986	HOM2_estradiol_1334
FCY21_estradiol	20210802ox_498	1.0608	FCY21_estradiol_1335
FCY21_estradiol	20210802ox_498	1.0608	FCY21_estradiol_1336
EXTRAwater	20210802ox_e011		EXTRAwater_1337
EXTRAwater	20210802ox_e011		EXTRAwater_1338
EXTRApss	20210802ox_e012		EXTRApss_1339
EXTRApss	20210802ox_e012		EXTRApss_1340
URA4_estradiol	20210802ox_554	0.0068	URA4_estradiol_1341
URA4_estradiol	20210802ox_554	0.0068	URA4_estradiol_1342
FEN2_estradiol	20210802ox_509	1.0676	FEN2_estradiol_1343
FEN2_estradiol	20210802ox_509	1.0676	FEN2_estradiol_1344
VBA1_estradiol	20210802ox_543	1.02	VBA1_estradiol_1345
VBA1_estradiol	20210802ox_543	1.02	VBA1_estradiol_1346
GDA1_estradiol	20210802ox_550	0.952	GDA1_estradiol_1347
GDA1_estradiol	20210802ox_550	0.952	GDA1_estradiol_1348
LSC1_estradiol	20210802ox_473	1.2852	LSC1_estradiol_1349
LSC1_estradiol	20210802ox_473	1.2852	LSC1_estradiol_1350
ERS1_estradiol	20210802ox_556	0.8228	ERS1_estradiol_1351
ERS1_estradiol	20210802ox_556	0.8228	ERS1_estradiol_1352
BAP3_estradiol	20210802ox_526	0.952	BAP3_estradiol_1353
BAP3_estradiol	20210802ox_526	0.952	BAP3_estradiol_1354
FAA2_estradiol	20210802ox_482	1.0676	FAA2_estradiol_1355
FAA2_estradiol	20210802ox_482	1.0676	FAA2_estradiol_1356
LYS12_estradiol	20210802ox_546	0.9384	LYS12_estradiol_1357
LYS12_estradiol	20210802ox_546	0.9384	LYS12_estradiol_1358
TRX2_estradiol	20210802ox_485	0.0204	TRX2_estradiol_1359
TRX2_estradiol	20210802ox_485	0.0204	TRX2_estradiol_1360
STR3_estradiol	20210802ox_480	0.7888	STR3_estradiol_1361
STR3_estradiol	20210802ox_480	0.7888	STR3_estradiol_1362
RNR4_estradiol	20210802ox_474	1.1832	RNR4_estradiol_1363
RNR4_estradiol	20210802ox_474	1.1832	RNR4_estradiol_1364
EXTRAwater	20210802ox_e011		EXTRAwater_1365
EXTRAwater	20210802ox_e011		EXTRAwater_1366
EXTRApss	20210802ox_e012		EXTRApss_1367
EXTRApss	20210802ox_e012		EXTRApss_1368
WT_estradiol	20210802ox_557	1.0608	WT_estradiol_1369
WT_estradiol	20210802ox_557	1.0608	WT_estradiol_1370
LPD1_estradiol	20210802ox_531	1.0472	LPD1_estradiol_1371
LPD1_estradiol	20210802ox_531	1.0472	LPD1_estradiol_1372
DIC1_estradiol	20210802ox_551	1.0132	DIC1_estradiol_1373
DIC1_estradiol	20210802ox_551	1.0132	DIC1_estradiol_1374
MLS1_estradiol	20210802ox_496	0.7616	MLS1_estradiol_1375
MLS1_estradiol	20210802ox_496	0.7616	MLS1_estradiol_1376
YCF1_estradiol	20210802ox_520	1.095	YCF1_estradiol_1377
YCF1_estradiol	20210802ox_520	1.095	YCF1_estradiol_1378
WT_estradiol	20210802ox_564	1.2512	WT_estradiol_1379
WT_estradiol	20210802ox_564	1.2512	WT_estradiol_1380
GRX5_estradiol	20210802ox_494	0.9996	GRX5_estradiol_1381
GRX5_estradiol	20210802ox_494	0.9996	GRX5_estradiol_1382
BAT1_estradiol	20210802ox_472	0.8976	BAT1_estradiol_1383
BAT1_estradiol	20210802ox_472	0.8976	BAT1_estradiol_1384
FUI1_estradiol	20210802ox_479	1.0744	FUI1_estradiol_1385
FUI1_estradiol	20210802ox_479	1.0744	FUI1_estradiol_1386
TPN1_estradiol	20210802ox_478	1.2036	TPN1_estradiol_1387
TPN1_estradiol	20210802ox_478	1.2036	TPN1_estradiol_1388
ODC2_estradiol	20210802ox_540	0.9792	ODC2_estradiol_1389
ODC2_estradiol	20210802ox_540	0.9792	ODC2_estradiol_1390
ADE6_estradiol	20210802ox_492	0.03	ADE6_estradiol_1391
ADE6_estradiol	20210802ox_492	0.03	ADE6_estradiol_1392
EXTRAwater	20210802ox_e011		EXTRAwater_1393
EXTRAwater	20210802ox_e011		EXTRAwater_1394
EXTRApss	20210802ox_e012		EXTRApss_1395
EXTRApss	20210802ox_e012		EXTRApss_1396
BNA3_estradiol	20210802ox_481	1.095	BNA3_estradiol_1397
BNA3_estradiol	20210802ox_481	1.095	BNA3_estradiol_1398
aah1_estradiol	20210802ox_504	0.986	aah1_estradiol_1399
aah1_estradiol	20210802ox_504	0.986	aah1_estradiol_1400
IMD4_estradiol	20210802ox_499	1.0336	IMD4_estradiol_1401
IMD4_estradiol	20210802ox_499	1.0336	IMD4_estradiol_1402
VBA2_estradiol	20210802ox_524	0.7616	VBA2_estradiol_1403
VBA2_estradiol	20210802ox_524	0.7616	VBA2_estradiol_1404
NIT1_estradiol	20210802ox_514	0.8296	NIT1_estradiol_1405
NIT1_estradiol	20210802ox_514	0.8296	NIT1_estradiol_1406
ILV1_estradiol	20210802ox_516	0.8704	ILV1_estradiol_1407
ILV1_estradiol	20210802ox_516	0.8704	ILV1_estradiol_1408
BNA4_estradiol	20210802ox_487	1.0744	BNA4_estradiol_1409
BNA4_estradiol	20210802ox_487	1.0744	BNA4_estradiol_1410
MSW1_estradiol	20210802ox_502	0.9316	MSW1_estradiol_1411
MSW1_estradiol	20210802ox_502	0.9316	MSW1_estradiol_1412
PUT1_estradiol	20210802ox_547	1.0336	PUT1_estradiol_1413
PUT1_estradiol	20210802ox_547	1.0336	PUT1_estradiol_1414
CHO1_estradiol	20210802ox_530	0.9112	CHO1_estradiol_1415
CHO1_estradiol	20210802ox_530	0.9112	CHO1_estradiol_1416
TAT1_estradiol	20210802ox_503	1.0744	TAT1_estradiol_1417
TAT1_estradiol	20210802ox_503	1.0744	TAT1_estradiol_1418
FUN26_estradiol	20210802ox_471	1.2172	FUN26_estradiol_1419
FUN26_estradiol	20210802ox_471	1.2172	FUN26_estradiol_1420
EXTRAwater	20210802ox_e011		EXTRAwater_1421
EXTRAwater	20210802ox_e011		EXTRAwater_1422
EXTRApss	20210802ox_e012		EXTRApss_1423
EXTRApss	20210802ox_e012		EXTRApss_1424
AVT1_estradiol	20210802ox_486	1.258	AVT1_estradiol_1425
AVT1_estradiol	20210802ox_486	1.258	AVT1_estradiol_1426
LEU4_estradiol	20210802ox_521	0.9044	LEU4_estradiol_1427
LEU4_estradiol	20210802ox_521	0.9044	LEU4_estradiol_1428
hmg2_estradiol	20210802ox_523	0.8772	hmg2_estradiol_1429
hmg2_estradiol	20210802ox_523	0.8772	hmg2_estradiol_1430
CIT2_estradiol	20210802ox_515	0.7888	CIT2_estradiol_1431
CIT2_estradiol	20210802ox_515	0.7888	CIT2_estradiol_1432
WT_estradiol	20210802ox_562	0.9248	WT_estradiol_1433
WT_estradiol	20210802ox_562	0.9248	WT_estradiol_1434
ARO1_estradiol	20210802ox_549	0.8432	ARO1_estradiol_1435
ARO1_estradiol	20210802ox_549	0.8432	ARO1_estradiol_1436
IMD2_estradiol	20210802ox_528	0.9928	IMD2_estradiol_1437
IMD2_estradiol	20210802ox_528	0.9928	IMD2_estradiol_1438
ALD5_estradiol	20210802ox_538	0.9656	ALD5_estradiol_1439
ALD5_estradiol	20210802ox_538	0.9656	ALD5_estradiol_1440
RNR1_estradiol	20210802ox_484	0.782	RNR1_estradiol_1441
RNR1_estradiol	20210802ox_484	0.782	RNR1_estradiol_1442
GPR1_estradiol	20210802ox_512	0.9384	GPR1_estradiol_1443
GPR1_estradiol	20210802ox_512	0.9384	GPR1_estradiol_1444
EXTRAwater	20210802ox_e011		EXTRAwater_1445
EXTRAwater	20210802ox_e011		EXTRAwater_1446
EXTRApss	20210802ox_e012		EXTRApss_1447
EXTRApss	20210802ox_e012		EXTRApss_1448

## Sheet: ions
ionMz	Topannotationname	Topannotationformula
59.0137	Acetatic acid	C2H4O2
70.0299	Acrylamide	C3H5NO
71.0135	Propenoic acid C3:1	C3H4O2
72.0455	Aminoacetone	C3H7NO
72.993	Glyoxylic acid	C2H2O3
73.0295	C3:0 (Propionic acid)	C3H6O2
74.0247	Glycine	C2H5NO2
75.0087	Glycolate	C2H4O3
85.0295	Succinic aldehyde	C4H6O2
86.0248	Dehydroalanine	C3H5NO2
87.0088	Pyruvate	C3H4O3
87.045	C4:0 (Butyric acid)	C4H8O2
88.0404	Alanine	C3H7NO2
89.0244	Lactate	C3H6O3
91.0404	Glycerol	C3H8O3
95.0142	Furfural	C5H4O2
101.025	Oxobutanoic acid	C4H6O3
102.056	Aminobutanoic acid (ABA)	C4H9NO2
103.1	Choline	C5H14NO
104.035	Serine	C3H7NO3
105.019	D-Glyceric acid	C3H6O4
109.041	N-Acetylimidazole	C5H6N2O
110.036	Cytosine	C4H5N3O
111.02	Uracil	C4H4N2O2
112.041	Pyrroline carboxylic acid	C5H7NO2
112.051	Creatinine	C4H7N3O
113.025	2-Hydroxy-2,4-pentadienoic acid	C5H6O3
114.056	Proline	C5H9NO2
115.004	Fumarate	C4H4O4
116.035	Aspartate semialdehyde	C4H7NO3
116.072	Valine; Betaine	C5H11NO2
117.019	Succinate	C4H6O4
118.051	Threonine	C4H9NO3
118.981	Mercaptopyruvic acid	C3H4O3S
119.017	3-(Methylthio)propionic acid	C4H8O2S
119.05	Phenylacetaldehyde	C8H8O
120.012	Cys	C3H7NO2S
120.046	Benzamide	C7H7NO
121.03	Benzoate	C7H6O2
121.041	Nicotinamide	C6H6N2O
125.037	Thymine	C5H6N2O2
127.051	Dihydrothymine	C5H8N2O2
128.035	Oxoproline	C5H7NO3
129.019	Itaconate	C5H6O4
129.056	4-Methyl-2-oxopentanoate	C6H10O3
130.051	5-Aminolevulinic acid	C5H9NO3
130.087	(Iso)Leucine	C6H13NO2
130.999	Oxaloacetic acid	C4H4O5
131.035	Glutarate	C5H8O4
131.046	Asparagine	C4H8N2O3
131.083	Ornithine	C5H12N2O2
132.03	Aspartate	C4H7NO4
133.014	Malate	C4H6O5
133.051	Deoxyribose	C5H10O4
134.028	Homocysteine	C4H9NO2S
135.031	Hypoxanthine	C5H4N4O
135.045	Phenyl acetate	C8H8O2
136.04	Anthranilate	C7H7NO2
139.975	Carbamoyl phosphate	CH4NO5P
142.033	5-(2-Hydroxyethyl)-4-methylthiazole	C6H9NOS
144.029	2-Oxoglutaramate	C5H7NO4
144.067	4-Acetamidobutanoate	C6H11NO3
145.014	Oxoglutarate	C5H6O5
145.05	2-Dehydropantoate	C6H10O4
145.062	Glutamine	C5H10N2O3
145.098	Lysine	C6H14N2O2
146.046	Glutamate	C5H9NO4
147.011	4-Methylthio-2-oxobutanoic acid	C5H8O3S
147.03	Hydroxyglutarate	C5H8O5
147.066	Mevalonate	C6H12O4
148.044	Methionine	C5H11NO2S
149.046	Pentose	C5H10O5
149.097	Perillyl aldehyde	C10H14O
150.97	3-Sulfinylpyruvate	C3H4O5S
151.026	Xanthine	C5H4N4O2
151.985	Thiocysteine	C3H7NO2S2
152.035	3-Hydroxyanthranilate	C7H7NO3
154.062	Histidine	C6H9N3O2
155.01	Orotate	C5H4N2O4
157.025	Dihydroorotate	C5H6N2O4
157.051	Isopropylmaleate	C7H10O4
158.061	Indole-3-acetaldehyde	C10H9NO
160.061	Aminoadipate	C6H11NO4
164.039	Met-oxide	C5H11NO3S
164.071	Phenylalanine	C9H11NO2
166.015	Quinolinate	C7H5NO4
166.051	Pyridoxal	C8H9NO3
166.975	Phosphoenolpyruvate	C3H5O6P
167.036	Homogentisate	C8H8O4
167.071	N-Trimethyl-2-aminoethylphosphonate	C5H15NO3P
168.067	Pyridoxine	C8H11NO3
171.007	sn-Glycerol 3-phosphate	C3H9O6P
172.062	Acetyl-Glu-semialdehyde	C7H11NO4
173.009	Aconitate	C6H6O6
173.093	Acetylornithine	C7H14N2O3
173.105	Arginine	C6H14N4O2
174.056	Indole-3-acetate	C10H9NO2
175.036	Carbamoyl-Asp	C5H8N2O5
175.061	3-Propylmalate	C7H12O5
179.056	Hexose	C6H12O6
180.067	Tyrosine	C9H11NO3
183.066	Choline-P	C5H15NO4P
184.002	Phosphoserine	C3H8NO6P
184.986	Phosphoglycerate	C3H7O7P
186.113	8-Amino-7-oxononanoate	C9H17NO3
187.025	(Z)-But-1-ene-1,2,4-tricarboxylate	C7H8O6
188.036	1-Nitronaphthalene-5,6-oxide	C10H7NO3
188.057	Acetyl-Glu	C7H11NO5
189.04	3-Dehydroquinate	C7H10O6
191.02	(Iso)Citrate	C6H8O7
193.037	Hexuronate	C6H10O7
195.051	Hexonic acid	C6H12O7
198.017	P-homoserine	C4H10NO6P
198.088	gamma-Glutamyl-beta-aminopropiononitrile	C8H13N3O3
203.083	Tryptophan	C11H12N2O2
205.036	(R)-2-Hydroxybutane-1,2,4-tricarboxylate	C7H10O7
212.982	2-Oxo-3-hydroxy-4-phosphobutanoate	C4H7O8P
213.017	2-Deoxy-D-ribose 1-phosphate	C5H11O7P
213.124	Dethiobiotin	C10H18N2O3
214.049	sn-Glycero-3-phosphoethanolamine	C5H14NO6P
218.034	4-Amino-2-methyl-5-phosphomethylpyrimidine	C6H10N3O4P
218.104	Pantothenate	C9H17NO5
219.078	5-Hydroxy-L-tryptophan	C11H12N2O3
219.175	2-trans,6-trans-Farnesal	C15H24O
221.06	Cystathionine	C7H14N2O4S
224.058	4-Amino-4-deoxychorismate; Lipoamide	C10H11NO5; C8H15NOS2
225.086	Porphobilinogen	C10H14N2O4
225.099	Carnosine	C9H14N4O3
226.013	L-Glutamyl 5-phosphate	C5H10NO7P
227.033	(R)-5-Phosphomevalonate	C6H13O7P
228.029	5-Phosphoribosylamine	C5H12NO7P
229.012	Pentose P	C5H11O8P
235.171	Farnesoic acid	C15H24O2
237.221	Hexadecenal	C16H30O
238.095	Dihydrobiopterin	C9H13N5O3
239.016	L-Cystine	C6H12N2O4S2
239.114	beta-Alanyl-N(pi)-methyl-L-histidine	C10H16N4O3
243.22	N1-Acetylspermine	C12H28N4O
246.018	Pyridoxal phosphate	C8H10NO6P
248.033	Pyridoxine phosphate	C8H12NO6P
249.055	gamma-L-Glutamyl-L-cysteine	C8H14N2O5S
251.077	Deoxyinosine	C10H12N4O4
253.011	Shikimate 3-phosphate	C7H11O8P
255.075	Nicotinate D-ribonucleoside	C11H14NO6
257.006	D-Glucono-1,5-lactone 6-phosphate	C6H11O9P
258.038	Hexosamine P	C6H14NO8P
259.022	Hexose P	C6H13O9P
264.952	3-Phospho-D-glyceroyl phosphate	C3H8O10P2
267.074	Inosine	C10H12N4O5
269.154	Estrone	C18H22O2
271.17	Estradiol-17beta	C18H24O2
275.017	6-Phosphogluconate	C6H13O10P
275.125	N6-(L-1,3-Dicarboxypropyl)-L-lysine	C11H20N2O6
285.05	5'-Phosphoribosylglycinamide	C7H15N2O8P
289.032	Sedoheptulose P	C7H15O10P
289.115	N-(L-Arginino)succinate	C10H18N4O6
296.083	5'-Methylthioadenosine	C11H15N5O3S
298.07	D-4'-Phosphopantothenate	C9H18NO8P
300.049	Acetylglucosamine P	C8H16NO9P
301.217	(5Z,8Z,11Z,14Z,17Z)-Icosapentaenoic acid	C20H30O2
303.198	11beta,17beta-Dihydroxy-4-androsten-3-one	C19H28O3
303.233	Arachidonate	C20H32O2
305.248	(8Z,11Z,14Z)-Icosatrienoic acid	C20H34O2
306.05	dCMP	C9H14N3O7P
306.077	Glutathione	C10H17N3O6S
307.035	dUMP	C9H13N2O8P
312.06	FGAM	C8H16N3O8P
313.044	FGAR	C8H15N2O9P
313.059	Geranyl diphosphate	C10H20O7P2
313.216	Progesterone	C21H30O2
317.212	Leukotriene A4	C20H30O3
321.051	dTMP	C10H15N2O8P
322.045	CMP	C9H14N3O8P
323.029	UMP	C9H13N2O9P
327.05	Aflatoxin B1-exo-8,9-epoxide	C17H12O7
335.222	Leukotriene B4	C20H32O4
336.088	S-(Hydroxymethyl)glutathione	C11H19N3O7S
337.055	1-(5'-Phosphoribosyl)-5-amino-4-imidazolecarboxamide	C9H15N4O8P
338.989	Hexose bisP	C6H14O12P2
341.109	Disaccharide	C12H22O11
346.056	AMP	C10H14N5O7P
347.04	IMP	C10H13N4O8P
355.067	5-Amino-6-(5'-phospho-D-ribitylamino)uracil	C9H17N4O9P
362.051	GMP	C10H14N5O8P
365.049	1-(5'-Phosphoribosyl)-5-formamido-4-imidazolecarboxamide	C10H15N4O9P
367.017	Orotidine 5'-phosphate	C10H13N2O11P
381.122	trans,trans-Farnesyl diphosphate	C15H28O7P2
383.115	S-Adenosyl-L-homocysteine	C14H20N6O5S
387.001	dUDP	C9H14N2O11P2
388.945	5-Phospho-alpha-D-ribose 1-diphosphate	C5H13O14P3
397.128	S-Adenosyl-L-methionine	C15H22N6O5S
401.015	dTDP	C10H16N2O11P2
402.012	CDP	C9H15N3O11P2
402.995	UDP	C9H14N2O12P2
410.028	dADP	C10H15N5O9P2
411.01	dIDP	C10H14N4O10P2
411.363	14-Demethyllanosterol	C29H48O
417.336	3alpha,7alpha-Dihydroxy-5beta-cholestan-26-al	C27H46O3
421.076	alpha,alpha'-Trehalose 6-phosphate	C12H23O14P
426.022	ADP	C10H15N5O10P2
441.337	4alpha-Methylzymosterol-4-carboxylate	C29H46O3
453.067	1-(5'-Phosphoribosyl)-5-amino-4-(N-succinocarboxamide)-imidazole	C13H19N4O12P
455.098	FMN (ox)	C17H21N4O9P
462.067	N6-(1,2-Dicarboxyethyl)-AMP	C14H18N5O11P
480.98	dTTP	C10H17N2O14P3
481.978	CTP	C9H16N3O14P3
482.961	UTP	C9H15N2O15P3
487.098	CDP-choline	C14H26N4O11P2
503.162	Trisaccharide	C18H32O16
505.988	ATP	C10H16N5O13P3
521.983	GTP	C10H16N5O14P3
558.064	ADP-ribose	C15H23N5O14P2
563.068	dTDP-hexose	C16H26N2O16P2
565.048	UDP-hexose	C15H24N2O17P2
604.07	GDP-hexose	C16H25N5O16P2
606.075	UDP-acetyl-hexosamine	C17H27N3O17P2
611.145	Glutathione disulfide	C20H32N6O12S2
664.095	Deamino-NAD+	C21H27N6O15P2
664.117	NADH (red)	C21H29N7O14P2
766.109	CoA	C21H36N7O16P3S
784.15	FAD (ox)	C27H33N9O15P2
808.118	Acetyl-CoA	C23H38N7O17P3S
910.151	(S)-3-Hydroxy-3-methylglutaryl-CoA	C27H44N7O20P3S
976.307	Tetradecanoyl-CoA	C35H62N7O17P3S

## Sheet: intensities
ionMz	EXTRAwater_1	EXTRAwater_2	EXTRAwater_3	EXTRAwater_4	EXTRAwater_5	EXTRAwater_6	EXTRAwater_7	EXTRAwater_8	EXTRA12_9	EXTRA12_10	thaumatin_11	thaumatin_12	hydroxyurea_13	hydroxyurea_14	alphafactor_15	alphafactor_16	alphafactor_17	alphafactor_18	pentostatin_19	pentostatin_20	EXTRAwater_21	EXTRAwater_22	EXTRA12_23	EXTRA12_24	pentostatin_25	pentostatin_26	fluvastatin_27	fluvastatin_28	aminooxyacetate_29	aminooxyacetate_30	hydroxyurea_31	hydroxyurea_32	alphafactor_33	alphafactor_34	dmso_35	dmso_36	aminooxyacetate_37	aminooxyacetate_38	fluvastatin_39	fluvastatin_40	EXTRAwater_41	EXTRAwater_42	EXTRA12_43	EXTRA12_44	aminooxyacetate_45	aminooxyacetate_46	alphafactor_47	alphafactor_48	fluvastatin_49
59.0137	100734	81704	118763	83272	200334	137924	225864	191941	393737	376211	320262	327291	310193	296666	328035	313534	317960	316970	322022	309162	267232	264939	391833	375229	332428	309659	330571	317731	314758	313288	295486	280790	317000	324900	321563	317270	311706	310566	323331	309182	274114	248692	386815	384849	313249	299678	319337	314370	323356
70.0299	1629	941	1680	1165	1012	1374	1453	1288	2758	1637	2014	1904	2516	1345	1181	1169	1028	2324	1895	1157	2203	1269	2350	2497	1857	995	1771	1360	1720	1857	1045	1338	1545	1122	1034	1821	2309	1495	1231	2442	1662	1306	2994	2572	2053	1138	1797	1654	873
71.0135	189235	141704	207170	150358	288427	209341	287778	263934	412473	403972	372948	385270	356799	350805	361939	364513	370537	355742	357594	354566	351445	338647	413878	410329	381673	350650	358801	350887	351706	363423	339205	315908	364345	351412	358660	347868	355592	348996	349638	355387	323633	327218	403753	416942	351174	339429	346234	360349	349202
72.0455	1628	1647	1719	989	1681	1954	1709	1788	3383	3906	2622	2341	2850	2623	3527	2668	3631	2416	3007	2581	2191	1714	3507	3349	2425	3624	3187	2303	2540	2670	2470	3078	2185	2330	2582	2107	2771	2249	2727	2934	1684	2293	3397	3396	3236	2740	2467	2931	2741
72.993	4156	3760	4475	4253	4190	5149	4886	4101	5403	5033	5413	5117	4591	4231	3488	4971	3931	5410	4711	4095	4723	6415	5898	6849	4072	5375	5981	4415	4629	4376	4535	3423	3893	3559	5495	4781	3408	5283	5020	4563	5330	4240	4973	4362	4947	3568	3621	3887	4515
73.0295	79971	83975	73858	73941	72173	67702	64342	66589	57021	63717	66898	65700	65013	62847	63658	57385	60756	63107	59323	60625	57063	67741	56620	60517	66494	62445	60163	62396	58462	62627	59506	55947	57081	58637	62076	56398	63071	62699	56598	59371	66206	62201	49915	55784	52947	59298	54551	55842	56032
74.0247	2356	2284	2384	1839	4425	3576	3494	3754	19384	18279	16862	19461	19052	17120	16744	15863	14755	18266	16964	16594	5258	4237	14719	17195	17884	15534	17212	17579	15173	17245	16078	17621	15259	15824	19577	16574	16701	16431	16343	15188	4127	3056	18003	17497	14644	17310	15707	14742	16846
75.0087	11666	9823	10702	8274	12913	9844	11288	10451	11463	12516	12468	10334	10357	11643	12466	13037	9919	12781	9850	10140	10748	12033	8828	11475	12311	8620	10308	12964	10285	11018	10436	10068	11759	11466	10440	9152	11356	11413	9444	10176	11728	10519	10681	11741	12275	11612	12140	10157	10879
85.0295	72707	61251	65538	59534	71726	64749	69259	69079	51763	60056	66509	60103	58065	56711	62545	58415	61562	61486	59494	59933	65957	69034	52042	58675	64143	58601	63002	59776	60345	55890	58344	50876	56131	58907	56082	57939	55070	58918	59095	53059	71539	63401	55847	51423	57659	58114	58777	55393	56870
86.0248	2542	2766	2457	1542	1967	1487	1674	2450	6028	8049	5386	6047	5557	5548	5004	4663	4499	4657	6477	6368	2355	2387	4706	5624	5679	5781	4726	6322	5628	5492	6736	5747	3258	5273	6419	5245	5590	4408	5763	4269	2731	2579	6287	5944	5183	4952	4350	5926	5015
87.0088	157556	157835	147258	136575	144270	128785	142310	127267	169534	174077	176924	180412	170600	167118	172555	163857	174002	158723	166951	163609	149987	148772	156586	170088	174847	170373	165072	166490	160852	177772	156333	155622	165730	153844	164002	165979	166963	168206	163149	158931	146354	138798	167851	159941	162828	154971	174808	158431	165639
87.045	5065	5273	6403	4033	5720	5405	8602	7934	8438	7944	9256	8294	7475	9562	7411	8428	9041	8552	9184	7757	7098	8621	10500	8632	8030	8880	8442	9274	8410	7493	6938	6878	8120	9656	6220	9440	7742	8959	8810	9990	6969	7674	8348	8774	9380	7589	8012	8128	7363
88.0404	1762	2223	2192	2266	2032	1857	2753	3084	12064	10307	12656	10375	12954	10965	11342	11897	11429	13215	12160	13029	3005	3973	11982	13128	12814	10924	12850	11074	9872	10411	10931	11301	11932	11088	9963	12392	11174	9693	13387	11729	2704	2935	12214	13631	9678	11448	10333	12625	10605
89.0244	121700	53557	205578	61994	482965	237959	608371	521377	1385117	1308947	1022646	974122	904227	917192	1008073	1009190	1027845	1003466	1034306	960133	768193	740906	1360294	1329199	1051641	1021842	1021652	981898	984853	975410	877165	838805	1029293	980243	962190	963324	992398	968043	993848	983465	737148	693765	1339533	1316456	983211	987575	1002532	973436	971113
91.0404	1371	1153	964	1269	1842	1126	1664	1760	3318	2592	2028	3179	1981	1683	2316	2128	1966	2496	2496	2106	2331	1857	3172	3124	1883	2341	2382	2692	2530	1858	1974	1954	2410	2694	2075	2789	2477	1760	2294	1725	2208	2062	3436	2549	2531	2529	2134	1633	2103
95.0142	14412	13827	14247	14032	15116	13836	15703	14057	11491	14065	14017	11850	12665	12192	11474	12903	12924	11911	11528	9599	18521	14280	10213	12057	13738	9605	9691	9399	12555	9390	10329	10773	10507	12494	9685	13325	11547	10436	13653	11057	17144	14397	10470	13385	9221	12298	11258	10863	12402
101.025	379924	356566	360183	338871	388958	350612	410367	383700	476878	482272	469828	457933	443289	427164	452512	447317	424980	438454	461145	423035	440376	413417	477090	471230	466589	442508	436297	434397	433196	428421	397126	413238	436075	435305	424264	429500	418604	415999	422219	413154	440904	401993	461327	494438	430390	417103	434589	411333	419666
102.056	10079	9482	10594	6540	11692	10096	19189	18224	131626	116557	122384	112125	121513	119718	111959	112329	114585	106035	121182	116928	25245	18940	115718	116485	115399	103029	109029	112805	117080	114382	120739	113967	117066	110967	118274	113486	119693	111380	112958	120060	23559	20649	122742	119011	121478	111547	110213	111791	106478
103.1	1810	1057	1328	1277	1286	1555	1361	1688	2691	2749	3158	2360	1898	2001	2311	2723	2656	2518	2226	2453	1734	1394	2858	2827	2804	2585	2565	2485	2791	2384	2411	2477	2307	2051	2602	2823	2334	2752	2976	2315	1715	1370	3040	2852	2485	2539	2626	2495	2821
104.035	4379	3157	4226	1951	5511	3985	5997	5983	65652	56080	48638	42520	42824	48292	48208	47110	49409	47518	47331	43487	10204	8704	54552	62399	52855	49346	47404	46334	44462	45421	46842	46664	46651	47364	46259	46686	50892	48246	47831	42894	10867	10016	59747	55284	43945	47676	47491	47374	44957
105.019	1055	1363	1343	1298	1180	1770	1187	1242	1951	2709	1911	2356	3048	2588	2242	1728	2710	2276	1994	1670	1644	2129	1603	2213	2543	1806	1937	2246	2473	2097	2177	1556	1391	2403	1981	2452	2285	2007	2220	2243	1720	1661	2091	2273	1798	1983	1510	1584	2186
109.041	4002	3666	2775	1743	4820	3352	4733	4197	21424	19342	20947	15965	16990	19581	18928	17566	14874	17152	19447	18550	4965	5399	20628	20586	19109	18460	19870	16815	18359	20229	19744	16763	19688	18859	20783	17165	16535	21435	17805	19100	6210	4816	22143	22566	21181	18445	17772	18224	18802
110.036	1374	1031	1241	1121	756	1169	1444	1258	1732	1747	1778	1268	1584	1624	1217	1902	1895	1106	1770	1140	1754	961	1261	2503	1024	1864	1445	1845	1713	1952	1699	1734	1743	1381	2211	1405	1772	1060	1839	1719	1243	1305	2231	2027	1928	1512	1164	1161	1521
111.02	10891	8793	8605	6571	8753	9111	9435	10114	19334	18822	20645	18716	22072	18830	19097	18076	17431	14933	19526	16543	10208	12196	20850	20549	19537	15191	16277	15631	19458	17214	21294	17370	19288	18700	20123	15447	19747	14913	17703	18374	10677	10804	18384	17152	16660	17012	19889	16146	16581
112.04	2784	1955	2658	2704	2451	2019	2199	2251	4178	2556	4357	3550	2816	4056	3367	2238	4023	2692	2190	3898	3575	3230	4236	3957	2429	3129	2661	3104	1834	2798	3210	3564	2431	2701	3900	4519	2237	2991	2800	3244	2546	2395	3159	3873	2734	2006	5048	3425	2749
112.051	1279	859	1319	1064	1270	1830	1145	1019	1834	2111	1565	1683	1425	1547	1262	1445	1292	1388	1125	1475	1412	1699	1416	1528	1648	1533	1547	1335	1173	985	1370	1594	1440	1740	1544	1221	1317	1523	1881	1426	1603	1095	2013	1348	1685	1836	1838	1517	1337
113.025	166629	119067	192165	127806	265015	204202	290855	277076	363348	357912	328178	314218	297557	293249	320003	299439	311957	305263	319701	296156	306607	306507	357625	357869	324223	318018	312551	306774	303789	301065	281938	269269	311839	298939	309411	301798	303782	293880	297868	294678	303909	294564	363210	353775	311477	300435	310896	289647	307353
114.056	3545	2588	3297	2070	3620	3136	5145	4707	25253	20616	26658	24129	24083	21282	24995	23093	23756	23333	25867	20172	7741	7054	24048	25535	27342	23491	26485	22818	25793	23779	22976	23075	24857	22662	21889	23903	26027	22936	26211	20107	6196	5173	26195	24382	22265	19194	22810	23957	22830
115.004	4473	1585	4068	3173	4891	5232	5511	3817	6169	7331	5029	4136	3935	4001	4594	5287	4041	5099	4253	5057	6412	8005	7036	5734	5282	6355	5581	4692	5311	5222	4338	4876	4533	3821	4193	4832	5072	3358	4152	3761	7419	6390	5612	7933	6121	3785	3679	6074	3719
116.035	1630	1054	2325	996	1232	2057	2006	1931	5606	5688	4214	3239	5493	4349	4119	3341	3767	4114	4066	4035	1824	1994	5035	5299	3973	3940	3266	3373	4126	4098	3525	3414	3987	3479	4016	4131	4484	3831	3257	3394	2089	2153	4543	4814	3551	5282	4099	2867	3131
116.072	4066	2672	3292	3547	4248	2692	4624	4058	38503	38318	39553	40417	36014	37212	39618	37453	38405	37490	40735	38375	7411	5640	42677	39851	38732	39762	39514	39218	37855	43144	33470	33980	39677	40879	39713	35128	37117	36800	37314	40182	6420	5967	38094	37477	38640	39329	41662	45325	41300
117.019	3086	2928	3441	2650	3325	2225	3481	2971	9977	10132	7017	8643	9528	8073	6350	8715	9694	10994	8749	7368	5204	2351	12194	11200	7489	5361	10216	10407	8498	6822	6903	8147	7626	7023	7739	7541	9240	8297	9695	11039	4399	4625	11061	10830	9426	8279	8635	6639	8785
118.051	5675	4400	6351	3004	10265	4759	13623	10645	122336	123013	87248	89354	86402	82611	84948	84004	88188	85829	87343	84399	19115	17520	126687	126004	86899	86123	93165	89018	86441	85664	87419	75868	89453	87352	86313	86505	86850	85321	91662	89927	20155	18098	122025	123091	87907	83766	89537	92051	86339
118.981	155210	94082	186800	118844	244900	201978	240468	224157	26866	26182	50151	50468	50260	52087	47425	48901	50150	47149	49548	46556	213257	229107	27075	27123	51376	46003	47298	48898	54071	53700	44561	47713	47218	49754	49784	49875	49708	53484	46446	46259	206447	204933	26444	25837	49587	49995	46378	44725	56851
119.017	6016	3832	5915	4761	8251	6219	8929	8967	8176	10507	8722	8979	8210	14792	9408	10373	8843	9418	11693	9478	10357	8676	11393	13170	8608	10250	8636	11669	11180	10937	6841	8980	10292	8850	8334	8281	7143	10098	8423	8323	10590	8709	9670	10715	9039	10898	9253	9105	10601
119.05	6136	5704	8202	4936	12668	7714	16580	12704	55106	53860	44067	42847	41600	42146	45277	42331	41677	41583	42852	41221	21416	18433	52823	52457	43173	42799	41089	42507	40654	41731	37232	37522	44252	41261	45330	41894	38310	39420	39059	40085	19328	19158	50735	50711	43369	45018	41565	42843	39357
120.012	6321	5517	4649	4047	6385	4488	5000	5489	30814	30379	31230	28610	28741	31819	29207	29322	31999	28079	30241	30786	7606	7289	33781	34123	28759	30989	26333	29741	25277	27359	27105	26513	28927	32182	27259	25955	25582	26175	32319	29371	7228	6130	37191	35776	28398	27128	31886	29433	31622
120.046	3085	1678	3087	3440	3241	2168	3033	3484	5150	5464	4936	5197	4206	4354	5002	5074	5169	4305	4967	5330	4193	3805	6123	6746	4638	4989	3085	4997	4950	4352	4639	4949	4397	3823	4460	4796	5082	4319	4772	4312	2895	2550	5354	5503	4402	3979	4938	4176	4983
121.03	5808	4010	5604	4642	6701	5380	6796	6237	40232	47607	5117	7141	5066	3786	3588	4769	4869	3932	5135	3434	6968	6292	44609	49331	4145	3957	4257	5022	3968	5272	3830	4273	4875	4143	5252	5382	4142	4393	4642	4184	5513	5779	44589	40758	5785	4293	4151	5107	5440
121.041	2719	1952	2998	2147	4330	2633	4470	4226	12524	11964	7316	6885	6627	6239	6327	6414	7063	6560	4695	6559	4762	4626	11562	11391	5833	6743	6582	5579	4204	6686	6633	5297	6430	6147	5712	7261	6313	6699	6427	5912	5143	3865	11458	10730	4444	6256	7556	7772	6448
125.037	6360	4847	8473	5754	8291	8201	8822	9428	7035	6136	6677	6027	5599	5902	5797	5815	5286	5861	5870	5036	8232	8995	6147	6751	5887	5535	5158	6284	5445	5040	4714	4787	6107	5422	5394	4845	5245	6263	5308	6280	8369	8112	6804	5774	5664	4866	4991	4822	6136
127.051	10541	8336	8074	4507	9643	9038	11135	11463	69461	69403	67615	66068	63639	67075	60970	59697	65112	63108	63188	64037	18841	14386	73142	72264	59532	60581	61257	64695	62706	63025	60431	61511	62655	60298	57430	63945	60785	62286	57977	58286	15626	15096	71216	66710	62154	62390	58204	62644	60940
128.035	24644	17656	22663	14585	33304	20135	36977	32034	224797	214610	195521	190658	204423	198041	184231	185404	189219	190891	200928	182623	49331	38974	225205	211994	195045	185820	180211	180352	189423	192629	194411	186164	190857	183752	202802	199176	192027	181193	185926	189089	48780	42097	221190	221492	195820	182489	184745	179851	171506
129.019	17435	15795	14679	12850	16080	13218	13339	13765	24653	28406	22516	20956	22778	20534	21412	19510	22505	20822	24340	21584	16525	12823	26252	23734	23148	22391	19448	20477	22844	23125	23493	21114	23166	21285	23971	20882	24128	19055	24858	21134	16518	12334	28141	25546	21362	18649	19930	23608	21755
129.055	3446	2833	2874	1850	3606	3223	4274	3745	17113	17778	6900	6839	9051	7931	7832	6494	7165	7638	7218	8534	3630	4137	20081	17257	7247	7179	8844	6632	8191	7433	7440	6729	8041	7192	6939	8675	7780	7720	6610	6872	6489	2867	15608	20253	6863	5179	6651	7675	7606
130.051	1532	872	1454	901	1367	1833	1248	1986	3346	3410	2741	3601	3360	1947	2334	3099	3703	2834	2363	2800	2661	1716	2726	3157	2798	3242	3896	2662	2980	2565	3787	2673	3033	2203	3713	2724	2714	2391	2279	2708	1373	2013	3717	2902	3089	2821	3170	2538	2155
130.088	17166	14686	18167	11408	24176	20122	29437	21396	399228	377963	347040	335208	321905	329774	352134	344550	345074	345030	350394	340096	47784	39737	384024	384305	347875	348924	346516	346350	354149	347272	306342	318869	346938	347777	344950	339463	338861	346216	346958	344197	49736	40585	388903	383494	350736	352327	349615	339789	340353
130.999	1937	2389	2043	2882	2719	2025	2731	3466	3344	4578	4780	5509	3185	3182	3861	3651	3631	4196	5380	2385	4129	3550	3705	4379	3446	4922	3808	3844	3863	3518	4282	3394	3040	4272	4141	3225	4341	3645	4112	5010	3925	3066	4599	4235	3728	2787	3244	4202	3550
131.035	13538	10696	21308	8301	42655	23302	50569	47951	121340	111623	88511	96320	84639	76489	94133	91972	89338	90007	90455	84023	67505	60720	115828	116360	100228	86641	88414	89332	87728	84391	86139	74110	90562	90946	90243	80550	81929	86328	87108	88776	65443	59140	113846	112778	87874	82315	94486	84907	84458
131.046	3326	2830	4718	2896	8301	5289	9634	8523	50944	43933	44248	45368	44029	40049	44175	46210	47889	45070	46939	46876	16701	12090	47354	50645	49365	42795	44938	42183	43944	39731	45483	43210	46049	46047	44419	44200	44440	43797	42742	46163	13848	13302	47108	48741	43608	39762	46804	43886	43813
131.083	32641	26730	17218	19458	19863	17946	19486	20923	133042	108028	157164	148389	176478	149033	175295	161135	166260	159041	173570	154076	51158	41826	137787	117544	159247	134683	175157	147413	164019	152863	179466	144233	162234	153630	170918	148093	166127	132091	171914	159690	50047	45136	142491	118226	162784	133925	169710	154533	159679
132.03	2261	1475	1197	1276	1889	1768	1941	2268	19886	16517	27803	28188	24221	29708	23152	23475	23874	25902	26830	22668	2945	2973	20300	18525	21278	23519	27533	20652	26631	23355	23726	26083	28624	21714	23995	26566	27866	23033	28393	26747	2747	3031	20653	18713	24199	23349	22644	26666	24218
133.014	1841	1558	2395	2271	2280	1967	3327	3080	2769	2355	3317	2574	3310	3350	2663	2160	1931	2184	2694	2372	3010	3978	2874	3339	2658	2983	2482	2445	3407	2741	2102	2026	2844	2668	2270	2230	3129	2606	2249	3288	3352	3989	2681	2454	2371	2321	2619	2807	1901
133.051	2319	1021	1838	1471	1960	1833	2638	2394	5452	5090	4320	3016	5222	5117	4974	3148	4968	4007	5226	4612	2373	2200	5743	6812	6384	4096	4609	4540	4981	4184	4175	3808	4232	4410	3937	4140	5456	3867	4098	4022	3288	1628	5112	6266	5665	3646	3599	4557	4434
134.028	3085	2767	1477	1829	2208	1885	1875	2798	6593	6021	5365	6061	9413	9242	7198	6165	6275	7662	7259	7423	3226	3558	4934	6760	6320	7683	7336	8395	7251	8440	6342	6235	9725	7688	7768	7912	9445	6262	7822	7616	3296	3028	4911	5533	6820	7018	9117	7617	7316
135.031	5875	5830	5693	3034	6015	4995	5765	6050	14728	13684	16609	16663	19383	19315	17659	15760	16788	19356	17984	17027	9873	7469	14922	15624	15839	17816	18633	17917	17015	15452	19415	16243	18711	15829	19548	17385	18283	16932	19176	16917	8502	10118	16357	13385	16088	16461	16814	14431	16043
135.045	51836	47470	50657	46040	51711	45263	53326	47338	34183	37523	43475	45778	46072	39565	40293	36685	37525	38635	49943	47748	60629	53232	36064	39748	41099	42531	55204	51407	47832	51788	41997	39075	43081	40976	53992	51688	42449	42162	46173	47137	64160	61499	39322	38768	42244	40008	45999	45026	47110
136.04	14120	12696	12180	10282	16162	11924	14162	11356	46923	49169	55274	50320	54068	52566	54316	55533	52649	58248	56258	49722	17907	11443	43981	47673	51514	47192	53992	49514	51344	53661	55373	50233	55354	54977	51831	52975	56075	51400	49867	52648	16465	15051	48990	48041	58072	47242	47238	48980	52330
139.975	5602	5443	4555	4537	4391	3980	3559	3569	4499	4707	5031	5013	4503	4676	5213	5628	4708	5522	4548	5565	5229	4330	5030	5226	5434	4676	5082	5517	4734	4625	4336	5584	4223	4777	4379	4484	5005	4771	3965	4779	5424	3400	4519	5596	3856	4315	4704	4943	4078
142.033	5073	3547	3441	3503	3884	4012	4382	3853	3107	3743	3307	4344	3847	4393	4037	4236	4134	3777	3007	3683	3230	4259	2884	4724	4508	3912	3375	3054	3850	3550	4265	3399	3422	3983	3555	3779	4622	3761	3939	4438	4401	4108	3577	3467	3628	3715	3497	3767	3251
144.029	5072	2729	4582	2827	4957	4456	5720	4688	5784	5612	5913	6078	5729	5821	4534	5562	4360	6475	5632	6002	6330	5863	6862	7334	6694	6381	5720	6886	4622	6178	4785	4880	5198	6157	5663	7092	5300	6228	4162	5307	7550	6053	6583	6803	5593	5846	6521	6295	5779
144.066	10725	9556	10589	9410	11778	10350	12542	14749	28943	29671	11805	11427	14449	11454	11685	13355	12860	12529	14929	11277	13504	13126	28891	27580	14136	13018	10862	12616	11861	13380	12833	12418	11778	12246	14156	12636	12237	12972	11869	10049	13348	12281	31028	29651	13054	12854	12432	10574	11049
145.014	9449	7551	8694	7919	11390	9952	12797	11186	20319	18741	11606	13118	13980	9934	10971	13043	10566	11646	11719	12149	10531	11436	23770	20476	11603	11014	10548	12148	11702	10788	12778	10546	12008	10625	10397	12119	12071	11525	10606	10381	13169	11250	19291	18042	13043	9884	11432	10892	11328
145.05	67935	62552	73317	62979	69744	73534	74007	73428	89967	91987	74898	71688	81412	80720	75010	79267	71190	75064	82164	75153	67176	73743	98762	97959	79044	76047	80208	82418	73358	77272	77862	71796	74537	74770	81272	81981	78068	76363	79207	82461	70630	66555	95466	96396	69612	72895	76920	74404	76507
145.062	94093	63832	86774	44922	124843	81853	148369	128725	905154	855384	780144	757908	792941	770557	775165	768747	774896	752117	792960	759958	217593	184744	886643	834282	744153	726485	733363	738463	777644	766321	757734	758785	757604	738501	791774	777063	761179	759717	766281	762539	222132	198380	889702	843591	762398	768298	773964	755027	733643
145.098	491360	443095	284173	261156	236205	231280	225458	228808	1411087	1304998	1903532	1870179	2203791	1877450	2075381	1960324	2014099	1946298	2149379	1919846	666415	574742	1467342	1393190	1922477	1712087	1988537	1878349	2030340	1969604	2129174	1927892	2070464	1965825	2084180	1979427	2029159	1815253	2048336	1977698	712077	595911	1493057	1336987	1957582	1770898	2016158	1935070	1966126
146.046	128385	94531	139266	68366	180067	117189	204649	173140	1619411	1491269	1559032	1539116	1655761	1630019	1541952	1488554	1517746	1494847	1586449	1547894	290232	241773	1559171	1500782	1468399	1430224	1507347	1449162	1608060	1573066	1642469	1580917	1521383	1495054	1564249	1535068	1545156	1494931	1558989	1531625	299377	272586	1540976	1483821	1513710	1510294	1469276	1442293	1418344
147.011	3827	2987	3164	3072	5233	4050	5043	4228	6562	6765	4965	5673	5020	6333	5212	6182	5860	5690	6520	6300	5141	5070	7688	7122	4840	4421	5005	5390	5229	3980	5085	5182	5978	5464	5188	6989	6177	5912	6453	4801	5429	3799	6417	6410	5012	7186	6383	5677	5047
147.03	33505	25122	29328	23010	27685	26360	29230	31560	73138	73968	55815	54530	48366	50094	50627	45738	47267	45527	55585	48057	38039	30089	76449	73961	51758	50683	45208	49095	53442	51390	55915	47430	52799	45997	47308	46123	48248	42939	52560	53038	37504	34078	81551	68825	51798	45501	51604	45514	49786
147.066	21112	16118	18488	12049	20714	16841	20592	21236	104617	95606	87096	86293	98112	90240	93930	89911	90596	86485	98355	91801	34350	26583	107488	95746	92872	83297	91977	89413	89515	90450	95725	83764	89854	84528	94869	91915	87901	86746	92159	84928	27711	29698	101292	102977	90601	82886	91468	86278	88115
148.044	41777	32706	36754	20400	41475	30801	54387	43460	484656	461908	441114	430482	399760	400957	418182	435526	428641	434114	434474	435762	70940	55246	484764	459719	427461	408985	426092	418380	434614	429094	394960	388788	433628	429947	421897	412715	435750	402506	414477	419153	70702	60662	474259	455207	425144	410285	423979	415263	413816
149.046	29457	17582	37713	19525	60201	39111	74819	60702	139980	140946	115827	114130	108572	110568	118840	110296	117281	112792	108076	114274	81109	77463	147406	133217	119395	111711	108760	111676	109948	109486	98204	98489	109918	118557	114619	107464	107859	107868	117014	114036	79914	77199	142056	156393	115694	111929	115246	112325	113020
149.097	7380	8096	9011	8815	9367	8663	9089	8765	8349	7695	8014	8307	8032	8109	8709	8128	7739	8623	8889	8837	9406	10454	8252	6665	7748	8188	8692	7744	7864	7172	7396	7181	8595	7425	9057	7652	8631	8204	8427	9542	9248	9514	7324	7396	7371	6955	8345	8103	8855
150.97	2729	1631	2292	2250	2985	2552	3121	2772	4123	3186	1961	3632	3137	2736	2705	2497	3172	2244	2726	2868	3872	3242	3647	3394	2151	3432	3491	3217	2071	2986	1947	2073	2756	2464	2232	2866	2594	2688	2571	2134	2656	3208	3531	4062	2233	3137	2371	2078	2570
151.026	7741	6155	7587	7021	9715	5987	6555	8062	8691	7657	9774	9578	8612	8277	10230	8447	9788	9899	10124	8868	7404	7340	9056	9446	9678	9085	8976	6707	7635	8136	8617	8074	9280	8970	10494	8661	7902	9730	8985	9397	8410	6944	8276	8540	8102	8824	8462	7452	8007
151.984	6133	2901	3100	4552	6255	5150	6199	4913	17812	16209	14923	13072	13618	13075	14279	16308	14001	15762	13733	16929	6207	4520	16178	12957	17565	15798	16798	15668	14058	13789	14406	13574	12189	10743	15328	12164	13445	14819	17443	12507	5833	4230	17935	13980	12609	13174	14817	13431	12087
152.035	21764	20085	18653	20232	21800	18436	19979	20781	46788	42284	23114	23752	28512	26056	24765	22916	23589	25285	25114	22943	20263	19543	41653	41111	29538	25610	27943	22708	23653	24045	27788	26808	23597	25521	23959	23464	25960	26526	25170	21551	24110	21199	45000	36188	27108	24364	26406	25100	23018
154.062	644144	709287	360705	399960	313871	363819	317259	362819	2391350	2222517	2131635	2054717	2037248	1899141	2049461	2032751	2031218	1985373	2065057	1961588	670487	645241	2346231	2206648	2102021	2003731	1990344	1973223	1965657	1999043	1931395	1820776	2050385	2008571	2023584	1980333	2011005	1895571	2032648	2019588	675693	683522	2387683	2180692	2056969	1923265	2041039	2018273	2024013
155.01	12342	10130	10328	11326	10391	10511	12445	11019	9074	8010	8008	7649	9298	7155	7575	7427	8469	7200	7804	7847	12731	12261	8294	9143	7521	7705	8311	7868	8748	6923	8664	7287	8940	6887	8087	8663	7744	7578	7323	7508	10999	10976	8348	6845	8863	7761	7971	6292	6919
157.025	20737	24460	21175	25554	18524	20569	19080	18824	5523	6111	8608	8056	9197	8995	6841	6886	7639	7666	9063	8578	18711	18891	5399	5681	7870	7830	7763	8368	6609	8090	8456	8184	7340	7777	8349	7933	8155	8048	8041	8602	16538	17712	6563	6214	6705	8253	6633	5287	7119
157.051	15954	16871	15993	18214	14791	15975	16203	16845	9405	10746	12376	9616	8455	8957	10780	9626	8920	9513	8366	9386	15132	16564	10098	9446	11446	10153	8065	8026	10462	9026	11151	9278	9725	7744	10337	8772	9433	9064	10209	8967	14427	15555	8851	9354	9349	8587	8921	10226	10927
158.061	31354	30544	26714	25463	23647	22094	24685	22465	30003	35633	28270	28640	28454	24877	26711	25740	25718	24906	25386	28519	23463	23662	29735	34689	31166	27871	24528	23600	24544	26446	26331	27682	24563	24289	25137	28312	26754	26689	24332	23119	26288	24934	36099	32766	24880	25122	24804	25845	23810
160.061	9787	7800	10592	7431	9489	8256	12866	9585	33700	30169	16699	16610	24375	16877	16784	16679	16141	17276	16821	13981	11420	10494	35940	32542	16770	16141	17994	14466	18834	17316	18537	16525	14191	17858	14358	17814	16672	17941	18470	15288	11525	9993	31829	35977	17399	14525	15634	14302	14408
164.039	27273	23680	30504	24009	40005	30420	46655	41169	108705	108090	68681	67985	68510	67731	68775	71451	69467	70497	70468	74778	60807	53385	119293	113051	72038	77232	67614	75072	72048	68355	70396	66522	71441	75310	67861	68045	71139	72221	70919	72856	62917	55931	116289	112014	72859	69097	69479	69727	70365
164.071	367185	270585	324182	196346	376242	282766	434333	379382	3894849	3668872	3314025	3292301	3156440	3039647	3260902	3254467	3277901	3240024	3295990	3132350	616596	503244	3709231	3581209	3318734	3184815	3261593	3134549	3244268	3256865	3129166	3066133	3275401	3208826	3205172	3212558	3263799	3161500	3227508	3200847	630513	528484	3836747	3622665	3286715	3190556	3295073	3262489	3269769
166.015	5014	5521	6078	4874	6338	5140	6149	7009	5759	6288	5411	6343	4765	4988	5157	6241	5382	5491	4350	6617	7236	6715	5338	4394	5398	5246	5433	4396	5490	4393	5526	5037	4888	5171	5874	5928	4544	5430	5167	6195	5598	5627	5332	4169	5465	4073	5508	5240	4574
166.051	17828	16287	16428	15353	15939	15212	18127	15935	18792	20177	16742	20856	18472	18819	18866	19931	22872	19411	19214	21725	14105	16531	19311	21948	20126	21154	19290	20359	18134	18412	17651	15886	19626	19431	21079	18655	19153	21599	16971	20067	18684	14055	19831	20949	21255	20218	18527	20718	17612
166.975	8356	8783	6413	6355	6146	6024	5940	6224	13491	10939	11363	8526	9657	10833	10119	10782	8131	10701	11785	10316	7562	6545	12099	10905	7590	9458	10599	9363	10710	10188	11579	10841	10265	8559	9676	9541	10250	9865	10568	8597	8314	5902	12242	12017	10262	8807	8680	9284	7925
167.036	25678	23275	26422	24002	23930	25005	26331	28806	18379	16171	21314	25751	24522	24452	22546	22170	19425	21372	20545	21279	24800	25993	16761	18157	21897	22568	19984	20388	22939	20922	21364	21874	21531	19264	20558	20892	19941	20376	19092	19251	28823	27640	17331	18042	21663	20846	21493	21211	23215
167.071	17035	14553	15826	16005	15279	16046	15856	14839	12095	14405	14694	13438	15214	12191	14013	14405	11432	13104	12450	12456	16368	16779	13671	12901	12101	12166	13477	14262	12576	11338	14124	12716	13666	14038	14884	14544	13576	14320	12264	12553	18880	17743	13058	13530	11689	14656	13236	14373	11917
168.067	16886	13314	13728	11352	14949	12743	15218	15515	50119	51068	57871	58261	54756	50896	57189	55830	51441	53479	53832	53995	21811	17946	48058	50489	55189	48577	51684	49085	48579	53865	48317	47640	55631	53389	51669	58521	55888	50467	54612	51094	18464	18626	49409	49090	58223	52134	56944	55547	53212
171.007	11249	9554	10330	7845	12380	8914	12343	11614	19240	18405	31779	33057	32468	31211	28006	31084	27692	27952	31810	32808	12321	13474	19527	17219	28628	29688	30029	29964	34850	28706	30913	33489	25004	24241	27385	31393	31645	30540	26534	30843	11660	13967	18444	20811	28623	30183	26321	26249	25927
172.062	6961	5794	5473	4898	4930	5208	6135	5669	12232	11775	10645	10489	10819	9882	9558	10427	12936	7981	10802	8525	8339	5326	13732	12182	10212	9669	10011	8896	12316	8666	7798	10713	9773	9914	11237	10917	10614	11478	11460	10902	7910	4494	14464	12984	10337	10862	9227	9354	8981
173.009	70174	57347	75774	49604	90887	80274	89690	87007	109263	111786	81188	70837	82482	61666	71049	64694	62954	66272	72376	54892	86741	87895	107974	103659	71353	61182	66883	64757	72147	62395	72165	63776	72031	65984	66967	62296	71890	53604	70992	61665	78640	82609	105883	99754	70026	53776	68345	61720	64814
173.093	38596	30277	24156	19109	24335	22982	26677	24300	140130	124623	134282	133705	165560	134620	153806	149741	148208	143657	161102	146584	56073	49353	145232	146859	151403	133380	162155	146895	158219	152195	154647	147243	150485	150031	154335	146159	153637	130986	156472	150367	52973	47155	154947	144544	147444	137650	150162	145006	150675
173.105	387319	327619	233147	202650	216377	194329	213074	211368	1421137	1174838	1836369	1700912	2060145	1688526	1984005	1810413	1889814	1774717	2059570	1738106	623346	509359	1433254	1268775	1830888	1536768	1933904	1782229	1969886	1847652	2060784	1778303	2015025	1833965	1969253	1813227	1958798	1636831	2010842	1836167	615617	524412	1490013	1214768	1880631	1606528	1959672	1775120	1907533
174.056	19441	18876	20920	14737	31483	23159	36755	32172	31564	31105	20096	21755	21799	19635	22927	20949	18923	19686	21294	21030	49858	41596	29536	33379	23308	23031	19947	23994	19583	21113	19073	18070	22725	19320	20769	20020	19355	19163	20978	21301	43931	39310	34273	30442	22347	21611	20200	19392	20324
175.036	21108	20414	17338	21412	14217	15864	12885	13574	11455	8842	12606	12773	12473	13942	12807	10924	11411	11400	12241	12100	11952	11997	8440	7465	11611	14043	11528	11076	10234	12127	11291	12794	8955	13178	10506	11330	12265	10545	13228	12808	10170	11770	12190	10683	9907	12830	9253	8772	12916
175.061	42075	33917	34882	33871	33214	40807	39135	37223	70609	66286	70765	76341	78683	71759	54038	54329	52030	49112	65947	55675	42344	39283	74719	75212	69453	56341	57028	58654	65324	60261	66598	65219	57395	47312	57324	51659	66697	66931	90030	81785	39590	33279	75109	69584	75056	70436	50064	55240	64166
179.056	490327	241947	823858	272187	1852067	953193	2372436	1981866	5894261	5654616	4706327	4514309	4282165	4208623	4631155	4555987	4651600	4573470	4660312	4459337	2958029	2803023	5808202	5591102	4715744	4573897	4651722	4517269	4524073	4456615	4057112	3961593	4614217	4500615	4517918	4380003	4509407	4407590	4533421	4429864	2858731	2718486	5780407	5703596	4554257	4463046	4592811	4508766	4532872
180.067	135482	95102	126184	66416	162617	110903	187295	168677	1310812	1219090	1589773	1571760	1500481	1460864	1630320	1570376	1576688	1575275	1583756	1552260	297456	231075	1269370	1209724	1592611	1502646	1592185	1518389	1539139	1528946	1490382	1454056	1568291	1535115	1547932	1533981	1565078	1528755	1568316	1528453	285131	261412	1278987	1214809	1562442	1488117	1619658	1547184	1592016
183.066	14549	13678	13781	13600	15797	14008	15078	12896	11276	12332	12852	11248	9471	11649	9630	11051	11351	10095	11782	11261	13454	13126	9893	10077	12308	10574	11033	10562	11715	11312	9258	10401	10699	11557	11668	11216	11923	10963	10656	11802	13980	14379	9590	11221	10207	9470	11219	11560	11618
184.002	15050	11740	12198	7095	17295	12595	20025	16574	168207	148958	203597	205894	240099	234860	209365	215069	204320	202655	202567	206613	35919	34118	173068	155610	196258	188912	200854	194400	216741	217022	230200	228032	211710	200459	211632	215295	210399	197209	210837	219770	38984	34208	165731	155016	194948	198472	196664	198977	198762
184.986	42069	32346	42885	33300	48572	47567	48549	52718	68429	61763	69550	72477	72642	81916	71889	66248	77058	68746	75148	73252	51893	53099	65479	59873	69076	70770	73807	67684	75129	77747	81753	80706	66313	62977	72335	68796	71455	67530	71156	68001	47860	49486	65724	61281	73387	68970	64353	58675	72997
186.113	11496	12909	14859	11390	10781	11194	13705	10114	10732	10129	10582	10225	10801	9556	11114	10444	10846	10026	9956	12932	12959	11886	9183	9601	9760	9940	11434	10279	9709	11089	9403	9658	9869	10439	10783	11918	10922	10134	10141	9712	12480	12494	9846	9619	9610	10309	9618	9073	10536
187.025	16856	16538	14770	13745	17230	14213	17720	20149	69115	67675	26124	24465	16646	18437	22302	16311	19241	16790	20528	17577	20608	16862	69873	59555	21043	20294	17747	20146	17261	16766	21334	15122	18553	17170	18799	13415	19356	15460	17457	16148	14713	15183	70772	63338	19036	16409	16407	15582	16358
188.036	7985	6594	6088	6144	9460	6343	9033	8291	29077	29868	13306	12902	14169	14390	12486	14977	14723	13416	14841	13915	10574	9530	33532	33926	15687	12684	12785	14647	11041	16332	12921	12186	11783	13988	13092	12904	13293	13784	10408	14404	9346	10504	32045	32435	12114	12867	13367	13761	12007
188.057	48338	34431	47415	31709	46513	42763	59484	50226	344317	296622	65550	64222	62521	61069	52264	50102	56077	53705	52404	52709	55288	49558	335136	304238	59933	56997	29787	32734	52636	52289	55496	48714	48150	47729	50901	48408	53811	50934	29282	25956	53855	52020	325887	302065	58392	51849	44220	42409	28941
189.04	23785	18816	21240	18844	19267	21208	17444	17580	15886	15674	7990	10051	8703	9431	9600	7769	7149	8502	7930	8590	15538	14357	17117	12705	8966	7292	8436	8935	8383	7422	7118	8092	6654	9453	10509	9428	8246	7546	7659	7486	17529	14029	15175	14210	8145	7472	7501	7220	8204
191.02	759460	697851	416678	459327	330621	358394	333642	345355	1997547	2196297	1871392	1662142	2001229	1386721	1808694	1546866	1689618	1527308	1927641	1424735	495966	452602	1989528	2121985	1809280	1403657	1702574	1490192	1769388	1583833	2075681	1549770	1818070	1600586	1806168	1502421	1762344	1265057	1804979	1516064	442570	415078	2099460	2011786	1655667	1287970	1693097	1485295	1585986
193.037	6420	5603	6367	5287	7217	5303	6001	6897	10044	9675	8806	7612	9504	8450	8950	8358	9165	7774	8562	7109	7502	6085	9723	9537	8218	9102	7609	8759	9351	7958	9590	7190	10251	8356	8392	7923	9533	7036	9060	7947	8602	5499	9427	9302	8079	6118	8560	7935	8718
195.051	35078	27239	46734	30268	58679	51316	73069	62848	176213	172477	90813	83056	78888	70313	81896	80001	84561	84158	80306	75785	85908	82138	167208	170355	106869	103315	89795	86052	77482	76391	72906	77602	86423	80372	92449	92584	75148	69906	88670	79758	82928	79464	176347	161555	76016	69521	78432	76935	86868
198.017	4200	3440	2982	3097	2437	3255	2423	2436	7124	5431	6185	6266	4956	7107	5229	5660	4410	4561	5629	6037	4786	3661	6178	5963	5717	5884	4728	5636	6176	5846	5701	4691	4751	4162	5718	5426	5993	5357	5236	6450	3414	3873	5226	3802	4742	4564	6293	6407	4657
198.088	3706	4637	3208	2837	4131	3789	4070	3526	7936	6106	6217	6710	7633	6263	6211	6987	6851	6340	6376	6988	4853	4869	6302	6544	6611	6034	6068	6728	6136	6472	7925	6099	5701	5348	6902	7371	5675	5742	5880	7381	3741	3901	7337	7047	6939	6513	6200	6676	5130
203.083	318224	229234	234039	130628	246040	187312	291507	246658	3370086	3122283	3267493	3235788	3109333	3053022	3279623	3226474	3304345	3213622	3246910	3115751	472754	355781	3277272	3118152	3251105	3144343	3264067	3181579	3246097	3155524	3193868	3035939	3259570	3183144	3227996	3135059	3211213	3131112	3190229	3135156	452368	385396	3293834	3025284	3245364	3097562	3250562	3166946	3241988
205.036	130367	110475	92032	84235	68662	81275	79854	79796	603182	568221	168701	151352	116719	90807	110396	96882	106933	97703	107510	92975	81382	75984	589604	553988	147237	120578	110636	106589	101456	99077	107517	92894	102371	93381	100244	94791	105200	79007	102848	83193	68952	70182	597223	530186	104402	85350	99363	85718	88092
212.982	10079	6923	9136	5637	11080	10165	9537	10976	4927	4652	5047	5856	5115	6480	4043	5048	5383	5997	4937	4493	10912	11054	3729	4506	4866	5200	5623	6148	5532	5182	5984	5207	4651	6025	5874	5750	5520	5178	4917	4672	11171	11864	4087	3832	4572	3940	5641	4249	5369
213.017	5666	4732	6097	3721	5821	4627	6140	7991	16121	19134	14221	15094	13997	11792	10501	10885	11540	11615	15889	14005	8081	6849	17861	17263	13617	13966	13143	17376	13277	12723	12822	14006	12794	11993	11557	13801	14261	9692	12427	12666	7962	8060	18915	17357	12477	11602	11975	12460	10334
213.124	4745	2938	4215	3576	4214	3670	5104	3176	9693	8176	6837	8055	7792	8155	6328	7050	8739	8228	6027	6988	4751	4635	8184	9646	8133	7305	5406	7751	6829	8159	7676	8351	8073	6791	7698	8579	7149	7342	7782	6339	5331	4544	8870	8392	7329	6634	6144	7395	6092
214.049	9841	9201	10908	5383	8930	10352	10407	11200	36689	38846	54121	50321	58437	59927	44757	44686	66540	68701	71658	68008	16007	12787	37586	33687	86502	71569	47752	51143	42668	39028	40644	37412	35313	38000	38343	34376	41257	40352	35814	41192	12710	14266	35427	35317	46764	44861	36735	40271	49564
218.034	23958	24710	20818	21909	22403	22028	22705	22403	58397	60193	53859	53418	52674	47549	53999	50786	52486	48863	57212	52492	22993	23180	60260	57254	53123	49681	51174	59754	54543	48980	46887	50192	45773	49839	56893	50432	52802	52987	51855	52225	22080	20740	62306	56676	52863	50495	56225	51562	50115
218.104	11610	9194	10407	10441	9182	9745	10000	9189	15802	15702	15234	15314	15399	14800	15610	15879	15445	18853	17044	16328	11809	10093	17370	16417	16167	16484	18266	14294	16659	16947	15797	15969	13383	16446	17870	15933	16808	15752	16529	15242	11538	8857	17346	17799	15583	13874	17588	17500	15273
219.078	32160	33176	29554	27766	29788	25510	35569	26395	160546	148010	72128	70962	67173	63417	73936	68780	68402	74425	72952	69336	33172	34313	150720	149106	74906	70416	72194	68983	69017	68218	63859	68282	78660	70970	70019	69282	74398	67509	72077	69511	35325	31789	153231	146254	70304	67373	69407	65985	67303
219.175	19884	20130	20266	21300	18982	17192	20082	19596	22093	20247	12485	13336	14444	15519	14947	14396	14016	15206	15791	15094	19947	19489	24462	20586	14737	15849	15185	14672	16411	14502	15585	16370	13438	13273	17553	16986	15788	13073	16954	13489	23156	20886	22706	20574	15165	12043	13730	12605	15977
221.06	69507	63949	73839	58171	80319	72903	89653	84220	153008	147425	178056	170665	249954	247513	180799	175891	187716	190018	229798	208989	111730	108451	147695	143083	173114	168311	167783	160345	181078	175313	203344	186644	185204	184295	239489	234046	215072	205696	163197	159383	99458	103798	144468	144634	203900	190879	220724	214327	163221
224.058	10455	8312	10838	7425	11966	10306	11568	7681	8967	9897	10798	10522	11446	15410	11157	11624	9108	10321	10805	9453	13830	12884	9952	9617	10989	11916	12905	11323	11597	11655	11044	10975	14094	11268	11375	11230	9422	12218	11678	12410	15325	12908	8835	10656	10097	8562	10244	9478	12262
225.087	18871	19139	20543	21663	20882	20639	23379	24991	22076	21275	26094	23029	25457	23578	22853	26505	25575	24950	24538	24260	26816	21211	24794	20554	21915	23482	26068	26074	24602	23287	24712	22409	24929	23148	25430	25784	25311	24281	26014	23865	23019	22228	19567	19931	22368	23313	23274	23978	22840
225.099	7450	6448	6474	6149	7838	6967	7922	8168	14848	12984	12837	13901	12343	12856	11628	10873	12464	11893	11996	11358	10248	8698	15996	12361	11813	12338	10753	10887	11701	12680	13518	12425	12593	10794	12195	13354	11965	11768	12281	12568	11466	8857	12838	11789	10567	11745	11820	11001	11153
226.012	5024	5010	4536	4630	4504	4908	4907	4629	8039	7791	5822	5189	5487	6028	4727	5670	4747	6145	4958	6148	4300	5637	8035	8693	4511	4113	5811	5775	5367	6573	5681	6021	5280	4914	5454	5945	5727	3950	6144	4588	3878	4789	9093	8620	5070	4413	5606	4880	3181
227.033	6584	7701	7195	7541	6437	6634	7706	7353	6918	8431	5861	4972	5213	5698	5655	4431	4050	4930	4276	5444	7779	8838	7818	8134	5995	4559	5555	5494	5158	4188	6006	6518	4649	5393	4968	7065	6341	4513	4673	6067	9025	11627	7345	6151	6106	5524	4572	6753	4937
228.029	3818	4792	4614	4272	4749	4713	5451	4329	8161	8798	11099	7650	12283	11650	10380	10291	9573	12632	10574	7888	8449	5492	8303	10745	11399	9838	10492	12320	9734	12271	11294	11535	10329	7979	11506	10584	11374	10300	10616	12058	7553	7281	7707	10155	10026	10521	8893	11037	10664
229.012	11831	9971	13135	11665	13321	14175	15372	16829	16045	15766	28683	26991	28808	26816	26941	25494	25673	24321	31588	26221	15630	15746	14889	13029	26815	19563	21693	24023	31715	30314	30408	26856	27299	28768	30054	28113	26495	31001	23243	23544	15736	17014	15280	14292	24327	25748	27415	27249	21849
235.171	19793	17316	19611	19310	15543	16514	19356	16460	11060	12294	12683	11123	10885	11968	11280	13315	11638	11861	12514	12679	15805	15323	11628	11171	12431	12321	13806	15759	14094	13086	11879	11207	11881	13112	13462	13071	11741	11665	13397	13377	13067	15120	10931	10058	13038	9574	13007	13009	11890
237.221	4282	5501	4210	3734	3409	3932	3593	2960	3688	3144	4198	4283	3564	3846	3366	3446	3244	4115	4939	3795	4166	2940	3537	3809	5204	4695	3626	3438	4079	4528	3572	3267	3774	4305	7782	7024	3126	3643	4029	3468	3436	3694	3823	3823	5257	2964	4765	4068	3796
238.095	3929	3568	3318	4725	4036	4479	3800	4015	4072	6526	8443	5749	4079	4625	6816	7331	6124	7468	9846	11166	4785	3903	4708	5535	37587	36462	14211	14546	4574	4919	4137	4764	4588	4297	85680	86019	6263	7572	7153	5053	4675	4373	5196	4280	4283	3811	5633	5741	10467
239.016	108387	91659	95926	66523	108739	91553	118653	113373	471220	428057	418521	399188	386708	375398	421631	413328	412491	415004	407966	392792	140067	137901	450539	423726	421328	409728	416163	402359	409362	403471	385752	377165	418209	395354	405747	392873	385043	378829	418715	416295	137220	127857	465858	443248	404841	380951	419610	396925	415785
239.114	10433	10641	11819	10022	13234	12071	13449	12903	10562	11199	10251	11961	10955	11082	10466	11409	10552	10402	11710	11449	13126	13428	10665	11394	12707	11894	11201	11470	10953	10172	10953	10214	9729	11480	17501	14691	9897	10672	10907	10489	12719	12307	10768	9986	11195	10397	10303	10955	10523
243.22	6613	5490	6945	5545	10685	7199	10342	9761	3695	4851	4552	5218	5371	6213	5332	4918	4964	4182	5514	6072	10077	10618	4423	4792	4789	4461	5778	5469	4887	4767	4855	4276	5068	4399	5720	4649	5425	3934	4403	5146	9490	9146	4343	4162	3925	4983	4722	4309	4776
246.018	7009	6894	7642	7115	11988	9021	14380	11880	22051	20862	20803	19484	25793	24365	20601	19396	18685	21334	21994	19847	12651	9402	22314	21132	17917	18204	21454	19261	17941	22287	22704	21027	20218	17971	23875	22981	21217	21319	19169	18047	11309	13029	19943	19977	20764	17991	18999	21110	18285
248.033	2895	3041	3169	2402	3369	2908	3978	3416	4345	5424	4691	5071	5113	5481	4681	5437	5456	5646	6202	5660	4503	4320	4715	4271	5692	4572	4624	5821	5639	5106	5701	4663	4937	4795	6086	4910	4590	5259	5059	5447	4152	4468	5462	5049	6153	5152	5459	5736	4556
249.055	6708	6282	8322	4953	8126	6801	8573	8114	37293	37770	14670	13656	42594	43218	15163	13680	18681	17938	56247	48719	12193	10836	39552	37618	28841	28703	13978	12774	19202	17620	21120	19702	14945	16689	58425	54975	30541	30457	10429	11980	9934	11973	39902	43412	19881	18270	45737	46497	8472
251.077	9634	7756	9258	7192	14315	10070	14774	13472	19114	15940	17157	15764	16025	12678	18485	18363	16422	16637	19687	13380	15790	15689	17302	17211	17401	16429	17843	16612	16727	16109	15321	13900	16341	15557	30207	32416	15512	15596	17921	15504	15165	13661	16709	16472	14770	14858	14377	15460	18292
253.011	2518	2802	3470	1949	3448	3383	4044	2562	4706	4578	7670	5776	6847	6393	6020	6124	6183	6515	6781	6248	4036	3658	4795	4612	6376	6278	6332	5873	5901	7712	7211	6729	7678	6933	5430	8391	6689	5722	6445	5435	2269	5119	4764	4632	6419	5270	6322	6926	6289
255.075	13826	10502	8649	10198	11724	10660	14523	14658	29618	22074	29355	27197	29929	27857	30092	30338	26848	28578	30401	28547	18767	16282	21543	23118	30403	26091	30322	26030	28696	30766	29877	31242	30617	29888	31283	28296	32919	25380	29998	29782	18628	17371	24787	21293	27920	27551	28919	29626	26373
257.006	8040	6034	6232	5979	8797	6821	8189	8741	7666	6720	14014	13228	14730	13278	14065	13065	13450	14201	13755	13263	13493	11397	7746	9652	13541	13790	13149	13490	13210	14066	14412	15080	12156	12851	14756	15186	14073	15106	14357	15048	11872	11842	7796	7195	12262	14007	13212	13891	13276
258.038	7022	5294	5801	5058	6054	5142	6310	5134	11828	13825	11698	13301	16355	14629	12338	14466	18609	15340	16194	16457	9016	7875	12288	11272	20169	19953	13051	14468	12942	12779	13260	10883	10762	11469	11503	12609	10485	10195	12239	9847	6913	7057	11388	11548	10294	12948	11404	10163	13409
259.022	57444	48998	54731	40402	65365	53544	74586	70593	228180	217616	439968	432578	470682	449759	435567	415348	415866	409999	464889	454296	96261	81091	217099	209488	425026	410125	454133	429060	474758	443696	484786	459948	453634	445260	442910	428827	458738	436712	442152	426839	93191	87294	220926	207978	422956	410543	427252	405989	417208
264.952	35559	25750	30728	23401	55624	34799	57479	55889	16415	17752	19353	18464	14018	14738	14252	15154	12429	15958	15299	13990	48062	47582	15074	16577	16894	15716	16058	15407	14358	13443	12989	14842	13933	16372	13587	13756	12464	12863	11591	13955	43071	44207	14989	18180	15283	13363	13154	13423	12100
267.074	9497	7496	8945	6004	10927	7201	12299	11982	46964	46320	54467	54238	63417	60895	53609	55179	53767	53999	62342	58625	23771	17873	48840	46772	54920	55580	53325	52499	52051	56277	50898	52956	55922	57663	59873	58698	59218	57416	62671	56126	19795	21015	49246	47085	58148	53614	54313	53975	52883
269.154	4681	4060	4638	3779	5217	4472	5521	5424	6629	8181	8049	8908	8646	8837	7568	9068	7963	7673	7903	7833	6441	5092	7578	6830	8996	7906	8191	8576	7664	8509	8892	7588	7280	6734	7553	9117	9030	8742	8410	8261	4999	5112	7191	7294	8325	7187	8296	8685	8522
271.171	10352	11203	9469	10014	9217	10063	11044	13009	64171	51574	10550	8796	7409	7081	8955	8084	8927	7911	9600	8612	12256	10983	56526	51664	12023	8787	8680	8030	9217	8460	9280	8536	8714	7356	8322	8789	7561	7553	7806	8584	8442	8739	54202	53878	7688	7798	7832	7903	7141
275.017	57784	40673	51328	25845	62650	62706	65409	74641	47097	30233	61148	57985	62555	57344	57092	58319	56636	53472	58854	54659	72131	78774	42687	31864	56138	49258	49370	51010	62082	59041	60093	58478	59524	57334	60528	53629	57311	58488	56695	52565	60959	69044	47179	29727	54333	50780	55662	55251	46282
275.125	17834	15508	19056	11132	25347	16059	27856	27216	173006	157382	19185	18170	19842	20910	16735	18115	16716	17248	21227	15328	29477	26689	167698	159863	19278	19214	17545	15523	16925	15623	18500	14994	17673	19296	17070	18770	16794	16857	15584	16786	26203	27707	167398	154423	16374	15311	16262	16193	12391
285.05	9478	8493	9312	7551	13162	11347	12756	13941	9778	9530	13331	10821	10879	12970	13421	12465	12953	13170	14157	12640	15763	15251	11381	11321	15518	13797	13030	12420	11744	12978	13068	12404	11946	13864	12280	13004	13093	12237	12283	13074	13173	13050	11431	11246	11145	11740	11888	11236	11831
289.032	12342	8354	12980	7134	26891	15991	32425	31055	27809	24771	41978	41248	38552	40086	37149	37039	38515	39863	42640	38179	42519	40907	27994	26698	36665	34885	37804	35947	39607	42004	45865	41174	38699	39587	39487	39595	43050	40140	36483	35789	42724	40152	30003	25152	39870	35416	35202	40707	36075
289.115	4732	4336	4388	3643	5585	5065	6066	6230	14674	12295	7361	6370	7776	5849	6718	8018	7477	5352	6504	6218	7861	6438	12682	12778	6425	7817	7600	6368	6474	6773	7308	7622	7045	6182	6275	6711	7028	5681	7644	7098	6135	7462	14003	11792	7646	6037	6045	6070	6240
296.083	2406	2724	2419	2915	3204	1953	3858	2768	6935	6933	7474	8982	10005	8043	7736	8273	6348	8654	8464	8265	4248	3296	8556	7741	8331	8200	7955	9607	9497	9401	7225	6591	7268	7892	7397	7525	8432	8355	7427	8269	4554	2713	6245	8200	7495	8836	6964	8290	7151
298.07	2861	2890	2493	3080	3408	2611	3063	2654	9721	10724	11116	11691	10904	12109	10284	12415	11478	13700	11182	12089	5092	4307	10368	9792	12673	9318	15322	15251	12744	10726	11365	11533	10440	12091	11890	9776	10410	11743	15153	15236	3687	3986	9308	10071	10927	10937	11060	10458	13885
300.048	4245	3413	4885	3486	4925	3745	5037	7469	18606	17236	21486	22734	22155	23186	21351	20008	18466	20490	20960	19737	8423	5549	17950	17411	18207	21190	20942	21216	21785	19274	21516	24027	22024	20813	20569	23046	20735	20254	22838	21864	5533	7119	17638	18318	20311	18033	20039	20036	20314
301.217	10013	6998	7880	6897	7773	7165	8641	8864	8740	6202	5088	5660	5690	6832	5181	6262	6976	6380	5705	5813	11613	9425	8313	7611	6706	5751	5441	6088	5569	6225	5763	5536	5822	5218	5032	5310	5989	5871	5529	5395	10102	9405	8053	7738	4620	4687	5290	5855	5420
303.198	3615	3978	3994	3000	4232	4038	4168	3408	3098	3030	4069	3167	3708	3391	3348	2853	3093	2470	3541	2559	4162	4474	3164	3485	3229	2956	2765	3116	3427	3742	3074	3773	3271	2106	3686	3524	3050	3714	3658	3614	4329	4943	3780	3211	3859	2437	3842	3030	3037
303.233	4783	4758	5700	4248	6240	6152	6127	5381	4341	3458	3850	4339	4422	3610	5046	3353	3995	3341	4655	4773	6462	5620	4160	4369	3893	3937	4286	3873	3623	3507	5399	4953	4656	4205	4685	3607	4343	4230	3865	4538	5047	5318	4348	3697	4253	3985	4665	4210	5062
305.248	4080	3674	4143	3459	3917	3519	4647	3930	3827	3539	4395	4570	3840	4031	4440	4697	3731	4780	5084	3638	5128	4385	3710	3310	3891	4047	4282	4237	4262	4246	4794	4373	4427	4306	3896	3797	4249	4046	5687	4772	3979	4059	3797	3874	5100	4448	4532	3428	4257
306.05	4777	4519	4718	3146	5693	3354	4708	4837	35031	40686	17582	19157	41062	46547	19573	19972	21902	23814	51179	52360	9010	6587	39301	46535	31674	32386	18004	19099	23306	25489	26368	28182	20039	21481	48590	55438	34280	34848	14794	16513	6176	6211	40061	40793	22041	22774	43769	43914	14545
306.077	90001	75763	85743	48891	88036	61310	103453	87201	1483204	1366250	495292	459167	1391442	1332554	448492	442999	614245	598168	1505196	1441440	173216	125924	1445493	1346008	850914	809915	420956	387943	649700	618834	734751	714340	529728	504585	1619356	1571807	969758	929615	288966	274939	133136	115787	1459489	1348279	639916	623096	1375721	1326508	285022
307.035	5720	3673	4592	2686	6567	4761	6658	7184	9045	8837	10901	10682	15672	12665	10051	11139	11902	11163	14763	12693	12282	11328	10856	13620	12247	9559	10310	10268	11310	10773	11475	11592	9807	11158	12888	13314	10038	10090	8428	10004	15487	13979	10406	11665	12243	10963	12017	12515	10547
312.06	3408	3088	3086	2781	3586	2689	4135	2897	7647	6691	6260	7055	7197	6913	7104	7131	6869	7581	7700	7993	3931	4071	6724	6968	7799	6460	7531	7951	7087	6825	7273	7415	6677	6558	7731	6994	8321	6449	8084	6819	4000	3346	6861	6728	6474	6706	7812	7061	7481
313.044	3096	2369	2881	2726	4011	2635	3942	4508	10272	9597	10082	9451	10093	11177	11401	9267	12065	10181	10690	10925	5546	4523	10322	10146	10235	9426	10080	9181	10820	10074	11201	11043	10600	8820	8455	9745	10791	9612	9616	9504	4005	5191	9467	9853	11577	9299	9237	10061	8795
313.059	3713	3583	2878	2515	3266	2921	4331	3240	10903	9103	11137	10589	9327	8493	9264	8793	11413	8043	10208	8865	5181	4017	11256	10780	9689	8330	10347	10151	9201	11153	10513	8824	11365	11216	10281	11018	11313	8713	9802	9890	5105	5346	10438	10080	9830	8861	9783	9347	9819
313.216	5938	5332	5600	5273	6560	5635	5498	5685	7076	7154	7481	6961	7721	6571	7811	7629	7181	6542	7529	7546	6988	6234	7525	7345	7557	7310	6803	8078	7837	6994	7678	6478	7652	6663	8714	7122	7456	6433	7349	7138	6820	5501	6506	6531	7405	6489	7049	6593	7221
317.212	5303	4037	3919	3495	5567	3878	5899	4866	6645	7947	6017	4966	5196	5669	5777	4879	4971	5051	5927	4950	8445	6128	5963	8202	5998	5570	6932	5354	4625	5919	4986	4822	5099	5095	5777	6432	4893	6055	5086	4446	8428	7461	8218	9256	5109	4303	5903	4614	5322
321.051	11661	9076	14290	8844	16467	11927	19456	16448	8020	8077	13764	14648	12570	12128	11743	12717	14416	13713	12990	13671	22012	21270	7556	7415	11879	11036	12858	11776	13838	12994	13060	11563	13191	12246	12521	12511	14128	14218	13731	14101	18698	19559	7773	8165	11882	11137	11495	11211	13574
322.045	8568	6321	7741	5565	8359	6582	8783	8552	20091	21072	55512	54685	61849	52910	53345	50253	50254	49909	54943	51138	11983	10846	21334	21822	49282	51142	50648	51103	57861	53149	59542	54087	49458	50051	52567	57255	53911	55940	56051	58248	11646	11744	22137	21440	48795	53249	50341	49812	54340
323.029	18674	13967	20532	12702	26821	20736	26021	25207	122837	113249	177740	177160	182112	184292	168569	164140	173170	167456	180228	170558	32009	29487	116450	109660	168217	159952	170287	167152	174074	180597	186609	172558	172329	169560	190798	186532	172390	172377	186962	173398	30816	26748	123937	110024	180056	166852	170057	170007	164744
327.05	4733	3580	4199	3471	7481	4239	6770	7227	5918	7371	9817	8029	6989	8112	7538	9935	9415	10546	9290	8779	7738	8731	7666	6550	7743	7611	9612	10295	9128	9279	10481	7536	9259	8077	9640	7463	9081	7875	9488	7901	6997	6068	8075	7543	9118	8030	8450	8502	7353
335.222	3205	2815	4209	3662	4134	3295	5448	5354	4794	3763	3722	4180	3701	4731	4809	4267	3471	4535	5047	4784	7137	6565	4209	3505	5444	4370	5017	4521	4500	3653	5135	4964	3862	5180	5794	6154	4581	4870	4894	5203	8240	9813	4313	5079	3838	3721	4104	3746	4786
336.088	2272	2228	1963	1435	2360	2080	2592	2421	5641	5678	5318	4685	4648	6683	4599	5043	4912	5139	4109	5229	3843	3602	6513	6349	5889	3812	4401	4689	4514	6172	5868	5213	4828	4671	5120	5597	5984	4751	4821	4832	4377	3088	5845	6015	5345	5064	5015	4414	5160
337.055	5330	3846	4856	3203	8409	8360	11351	10785	23648	24103	28944	26606	30322	28536	28927	28226	25800	26879	28282	26260	16982	16698	22156	22669	28840	26837	28399	26899	29843	32544	30786	29775	29506	27837	28825	27270	26310	26451	29611	29649	18476	18611	25580	22237	27918	26679	27209	26858	28506
338.989	58259	59604	48896	49706	41352	44926	46872	49208	282514	253839	909040	866680	961602	879730	928245	884487	866059	842434	983321	921765	104858	85082	274281	260325	845513	802581	860459	837019	952477	950712	1050011	978302	937744	903982	956017	903668	953267	897456	870061	841301	108748	90444	280127	266088	879989	836529	902825	890487	831283
341.109	80322	56547	106675	64093	172432	123112	224667	192935	209331	189276	134315	130775	139902	137294	134674	126972	129169	124933	137452	124149	238558	226954	191015	180099	135395	126113	141128	119169	131079	125173	124131	119248	122732	123853	131656	126279	125459	121245	131121	126324	239289	225401	198717	185576	138927	128026	131372	125320	115629
346.056	17227	16696	17374	10902	20009	15324	27044	21782	156804	145125	241950	231593	247723	243110	236907	229722	215823	212796	240053	242918	42341	30766	157164	140763	220511	201237	226244	215389	240272	247101	256192	249028	253221	250654	262950	247157	252686	250235	260444	255612	39414	34777	155118	144654	227586	224567	238058	229197	192206
347.04	3425	3887	4288	2382	7159	4326	7889	7903	11394	11896	17334	15404	18516	18560	17918	16327	14968	14232	20037	16059	8747	8272	12412	12718	14585	13891	16974	16054	18994	16462	17576	21835	18368	18511	18256	19894	18811	18616	19475	18889	7753	8280	13513	11913	15260	14078	18601	20823	14567
355.067	1827	1476	1883	1797	2796	2015	2958	2717	9291	8546	10415	11239	11330	9272	9856	8915	9434	8879	9194	10078	4867	3124	8042	7013	10554	9922	8571	9231	8959	9737	9661	8293	8273	8670	11035	9372	9007	8442	8941	9690	4080	2747	7011	8653	9454	9108	8682	9375	9634
362.051	10261	6945	9354	8325	9044	8849	9363	7881	31694	29045	58355	55888	59659	53601	53011	50644	52977	50847	51585	48280	13254	11051	31605	30495	52995	49493	50061	47277	56377	52899	58420	51164	55191	51213	57311	51254	57029	51109	57263	52297	13044	10714	29728	25858	56983	52183	51429	49339	51304
365.05	5729	4413	6481	2520	6819	4851	6053	6961	8399	8767	7968	7411	9122	6131	7045	7501	6347	7647	7072	8162	8928	5952	8440	8796	8042	7375	7240	7757	7481	7203	8059	8195	7995	7668	9427	7122	6800	6420	6975	8409	5804	7114	9146	9385	6960	7476	7228	7584	8081
367.017	4100	2951	4510	3487	7182	4958	7476	6818	3788	4658	4770	4092	4140	4060	4408	4122	4456	3806	3795	4872	8826	8227	3894	4892	3903	3475	3756	4083	3831	4213	4541	4123	4144	4629	4631	4860	3788	4087	4927	4278	8625	9860	4218	3407	4427	4106	4367	4271	3832
381.122	13558	7388	24417	10250	48119	32477	54878	51445	23285	21297	16627	16908	16506	14085	16358	15792	14496	15444	14618	15643	57448	56236	20830	21467	16274	16269	14219	14415	15074	15601	15329	15981	15222	15312	17578	16563	15719	16139	12854	14485	53715	58586	17496	19025	15780	12947	14893	14631	15128
383.115	21396	16549	23483	18467	30158	27753	40781	34078	54641	55049	58563	58002	60933	56333	61694	57663	59562	64078	67817	63783	38805	36489	56729	66437	56863	65578	61164	60501	58158	63480	54351	56725	60613	61502	61319	62892	59127	64114	57689	63086	37341	39890	58673	70538	60631	61596	63614	64501	57139
387.001	7446	4744	8446	3248	19665	12572	23916	20276	10044	8089	16650	13364	15220	14858	14782	12578	13653	12376	13430	14186	25486	24283	8835	8329	12686	12448	12094	15842	14611	14109	15440	14977	13729	12776	15350	12070	14770	14706	12291	14055	23820	22820	9137	9106	12985	13189	13131	11089	13636
388.945	18253	13536	16729	12887	29719	18852	27641	25678	11234	9537	10634	11229	8104	9712	9952	10448	9715	10373	9581	10066	21535	21981	8811	10204	10718	11475	9018	10822	9096	9741	8973	8353	10730	9531	10894	8882	9109	8335	9578	9226	22234	21863	10174	10688	8837	9033	9656	9303	8834
397.128	2525	2284	3618	2117	5013	3530	5948	5676	8552	9172	10479	10878	10799	10030	10026	10549	9089	10291	10619	9308	9219	8922	8710	7892	10013	10077	10141	10292	9338	9122	9197	9664	9958	9303	10972	11357	10636	10064	11102	10131	9479	8521	8383	7887	11302	9875	10176	10838	9327
401.015	4616	3471	3646	2841	4401	3861	5654	4885	10796	10370	11929	11905	9885	10713	11484	11494	10468	8801	11415	11095	6976	6183	11561	8526	10461	11562	9238	9986	9999	10267	9182	10614	11535	11927	11783	12004	10974	9548	12329	11288	7351	6209	11412	8395	10417	11642	9886	11108	11323
402.012	20303	18590	11877	13571	11447	12541	14072	11430	32280	32986	26533	25545	27262	24042	23804	24947	24528	23638	25310	25443	15148	12668	30756	28064	25056	25181	26062	23759	23952	23603	24679	23189	29214	27868	25116	27911	25151	22239	24029	26652	14433	13089	29636	28026	25149	23547	23410	23695	18258
402.995	36695	29593	32884	21235	31657	30385	39261	37886	103481	95129	68196	69190	68648	62043	66336	68602	65826	61756	72638	66477	45013	45501	91157	89753	71241	61049	66428	63502	67472	59735	68133	73017	73145	76058	70145	66774	72491	67493	72880	67294	43760	40569	87348	87214	60313	61282	71323	66397	55927
410.028	2805	2074	2906	2071	2880	3503	3297	3555	6046	8683	6905	6474	6923	6298	7416	6571	6557	6881	7152	7684	3883	4574	6511	5619	6766	7031	14055	12626	5997	6087	7464	6055	6816	6909	6646	6741	5829	5711	16360	15507	3920	4255	5578	6079	5425	4787	5708	8280	14006
411.01	2347	2306	3174	1919	3571	2685	4392	3174	5591	5361	5366	4032	5687	5035	5735	4618	3833	5295	5697	6581	5779	4724	5260	5284	5452	5080	19172	19367	3982	5059	5241	5026	5969	5391	4576	4680	4379	4226	25796	25812	4833	3701	5480	3489	5268	5640	4156	5598	22229
411.363	3126	2370	2870	3121	2997	3026	2887	3141	2391	2297	3098	2820	3760	3202	3022	4133	2539	3314	3092	3042	3670	3309	3263	2738	2995	3497	22656	21220	3042	3464	2848	3526	3423	3225	2696	2650	2614	2725	32456	31081	3412	3450	2182	2707	3511	2889	3061	2651	26983
417.336	4019	3414	5146	4426	4332	3996	3345	4225	3103	3340	4721	4490	4994	4142	5137	4525	4975	4351	4336	4736	4485	4596	3547	4424	4852	3750	4400	3943	4623	4110	4480	5017	4922	4672	4342	4429	4109	5813	4519	4236	4593	4703	3813	3936	3891	4497	4476	4345	5750
421.076	5039	3467	5318	4161	5791	3839	6036	6149	16804	17162	23441	20362	22682	22369	22126	23705	21107	18580	22877	23113	10026	9142	20086	17996	21222	21844	23790	23206	21746	23878	21791	24614	22750	22070	21978	20426	21024	20510	22294	21634	8972	9299	17107	17642	24248	20118	22458	20941	20091
426.022	104918	98876	69264	68245	64797	60001	69220	64400	335491	320486	237187	225468	234800	218167	221752	217041	217482	211943	251441	237204	89328	74466	315863	307817	237570	220707	202321	206462	217514	221020	237242	227475	252332	235194	243765	230872	237415	226131	233645	225320	84691	75224	328335	301748	211074	204165	263440	235276	179926
441.337	1774	1873	2172	1185	1759	1979	1963	1795	2854	2434	2750	2594	2353	2362	2268	2164	2414	2215	2258	2666	2666	2332	2285	2741	2421	1874	2368	2505	2327	2085	1885	2002	3074	2991	2701	3012	2574	2235	2228	2612	2427	2918	1907	2283	2129	2383	2049	2548	2145
453.067	2243	1349	1852	1330	2027	1440	2896	2413	12549	12934	10147	10587	9863	8817	9692	10281	9349	9789	10128	9951	2329	2303	12107	12349	9727	9785	8673	9960	9704	8645	9371	9545	9209	8807	8732	9648	10219	8857	9514	10275	3049	2174	10646	12573	9468	9813	10279	10008	8612
455.098	3144	1769	2632	1333	2691	2300	2478	2990	12107	11229	11180	11014	11643	11359	11228	10247	10721	10478	10701	9599	4394	4042	10436	9562	11095	9190	10378	12056	9905	11518	13515	10591	10489	9040	11570	11222	10618	10324	11353	11653	4388	3985	12010	10395	10163	9773	10275	10778	11508
462.067	1778	1711	2145	2170	3458	2747	4106	2944	5702	7695	7288	5341	7151	5997	6962	5748	6054	6346	6231	6040	5513	4420	6014	7510	6414	5951	6890	6606	6438	6448	7421	6868	8274	5128	6465	6165	4743	6267	6873	6630	5220	3845	6309	6005	6559	5241	6648	6979	5482
480.98	6889	6013	7061	4621	10645	6757	17717	13607	11724	9460	16554	17463	17456	18482	16275	17198	15473	17087	16110	16321	25252	21073	9739	10368	15020	14899	14744	16650	16493	14943	18648	16342	15983	15715	17922	17840	18587	17694	17372	17230	23588	20559	13478	9328	14878	15800	15859	15297	16054
481.978	37187	34861	24877	20207	17608	18514	16833	16764	43229	44700	44862	43761	46460	41067	41218	41239	40149	41720	44279	45078	24971	24341	41881	43864	45662	42749	40991	39902	40983	39105	38467	42036	35856	38126	39173	38539	40663	39446	40622	39544	25724	20698	41218	45587	35808	38911	39977	41674	31391
482.961	59254	52680	35182	33682	36300	31878	40623	32029	113744	114529	101312	96857	95953	89484	87753	87120	86022	90482	92571	91102	50012	43253	106189	112593	99802	92059	83789	84534	91821	87827	93046	86177	93041	90287	90310	85654	87332	92000	92173	93522	48355	41390	116217	109040	81161	84671	90555	86050	82947
487.098	1865	1551	2453	1667	4269	3128	5255	3824	8658	8696	9759	10150	10842	9505	10730	9969	10848	10740	11875	11803	4981	5387	8824	8955	11064	9951	10629	9597	10068	11096	10103	10157	9293	9467	10877	9921	10654	11362	10707	9265	5858	4605	8856	8622	9010	9931	10509	9611	9166
503.161	26308	24708	28928	25841	39613	31329	41137	40192	45843	43121	41073	42464	38971	40388	41964	39400	42130	42036	43925	38017	47328	46182	47738	46955	42765	41473	41428	38656	40238	38963	40594	38838	38549	40400	43195	43688	39762	39709	41852	40277	42864	46172	43058	42830	38892	35901	44142	39021	43581
505.988	225324	208005	134484	135078	95096	101614	87162	95327	398390	397502	353770	331653	312703	302354	309232	295793	312888	321081	325588	315977	156667	123868	398946	394342	356378	335484	295766	295870	297871	293601	328743	310134	317325	310958	307503	294186	299148	279236	327699	323043	143784	119920	393675	376449	304965	275798	319688	313406	259190
521.983	118050	106556	77125	75033	49797	58445	45695	44181	65111	74166	67658	66537	59675	52725	49686	49528	52663	53593	50972	55611	56227	47460	64094	72792	61693	59247	50245	51280	49318	46681	48342	49401	50874	46447	46927	49214	44345	46998	48194	51027	51906	38036	61382	68003	49926	48548	48444	51031	42874
558.064	1270	999	2076	1271	1663	1910	2676	2449	36674	30377	29843	27275	29803	28777	31868	29151	31765	26625	30005	29831	3463	2252	35006	29418	29143	25873	28992	26125	29836	30959	32569	32542	30697	26700	30096	31885	29152	29293	32188	31371	3614	2560	32872	30460	30666	26297	28084	30361	27737
563.068	1381	1492	1431	1389	2716	1202	3754	3496	12822	12135	10731	9456	12688	9565	11495	10523	9898	10046	12146	10233	3994	3874	11498	11520	10645	8592	11041	9009	11113	9341	10896	11439	10978	11169	9995	11128	11018	9928	10862	11705	4053	4141	12669	11644	10939	8569	9903	9594	9377
565.048	8485	4955	6372	4389	12234	7979	18039	13942	121352	110601	84600	79629	89417	84229	87034	86454	81066	78568	87952	87564	21014	17033	117118	105749	87139	74024	85684	80087	87644	85634	91715	89407	91168	77906	86488	78830	83931	78520	90610	85297	19215	18695	118716	106250	87096	73334	83923	83101	76867
604.07	3908	2575	3880	2145	4138	3087	5472	4562	41383	40391	60949	58177	63059	53936	61496	63462	57994	52519	62833	55800	9874	7100	44541	34477	59688	52943	59483	57753	62034	56043	70243	63130	64568	62525	61231	50540	62843	56030	63771	57746	9785	9292	42758	33836	58620	50590	61089	55902	53755
606.075	14580	8604	13757	6148	21793	13839	25267	23763	312221	275305	219775	207786	238401	217955	216168	211502	217148	196793	230017	208568	35948	26863	307053	264610	208366	187707	227187	211640	218739	208832	236248	228461	227174	210007	221550	212493	215011	209102	255424	237492	31491	30770	303420	274337	210933	191839	215107	202336	211230
611.145	3794	2445	4212	2570	9689	5409	9476	9006	34027	30487	271644	252816	153605	135928	270694	263041	227362	207313	93502	85940	16541	13332	37844	32792	160148	147052	276146	251358	254102	237976	254816	228449	274384	253319	81869	79519	183964	161546	337296	312041	26971	21690	36558	34348	239018	207946	96236	90575	280270
664.095	1260	1982	1564	1134	1979	895	2242	1878	36272	33593	39336	37394	37663	40807	39708	39363	35952	36743	41516	40652	3704	2871	30037	31436	39976	36315	40810	42894	40270	42420	42974	38872	41449	40470	37814	42085	40810	41067	42386	42819	3941	3204	32707	31258	35747	37350	41320	39016	34880
664.117	2464	2563	2842	1498	4581	2264	3765	2907	57565	52428	85480	80545	99707	91793	87037	86772	68401	62873	106208	94984	8275	6310	58728	48832	76728	72212	84441	81978	88998	84577	110689	111992	121981	114942	106626	104050	125548	118193	117445	116636	7897	7836	57650	48723	76352	73231	107107	101048	63559
766.109	845	353	731	663	949	1051	639	477	6120	4899	4586	2826	4237	4092	3584	3748	3744	2917	4274	4464	1504	688	4555	5454	4767	3368	3769	4097	3879	4282	4266	4565	4212	4097	4190	3677	4739	3494	4245	3389	1313	459	5426	5868	3789	3132	3848	4168	2632
784.15	519	937	831	710	1793	543	1217	1175	10853	9348	5700	6482	6719	5802	6903	5661	6526	6225	7579	6181	1349	947	9582	10027	6746	6410	6380	5999	6222	6236	6758	5307	6425	6130	6483	5826	6680	6882	7482	6777	1194	1386	10555	10995	5504	4627	7211	5172	4380
808.118	2356	1434	990	1018	2259	1700	2493	2259	25595	22339	18007	15751	15657	16650	14188	18120	15290	15736	17541	16549	3781	3739	24905	20897	18527	14738	8402	7483	15182	14759	18538	17267	18562	17948	15187	16721	17201	14946	8993	9589	4078	2576	22716	22559	14720	14666	17089	17946	6382
910.151	1098	735	784	537	576	785	842	609	4549	5706	3448	4361	3602	3592	3577	2986	4772	3657	5353	4623	1284	770	6197	5842	5224	4159	10008	9090	3372	3950	4485	4630	4508	6203	4948	5014	4012	3712	12501	9998	1312	885	4923	6526	3229	2880	4495	4411	7889
976.307	840	908	816	950	759	696	1370	792	2949	3550	2412	2654	2150	2081	2727	1861	2648	2449	2160	1872	814	940	2454	3291	1783	2421	2435	2382	1373	2501	2457	2307	2489	2336	1981	2030	2463	2044	2253	2293	482	616	3091	2659	1786	2528	1870	1915	1969
[truncated: 1,399 more columns]
