# Supplementary material for: High‐throughput metabolomics predicts drug–target relationships for eukaryotic proteins
Source: Mol Syst Biol. 2022 Feb 23;18(2):e10767. doi: 10.15252/msb.202110767 (PMC8864444; doi:10.15252/msb.202110767)
Supplement: Supplementary file 8 — Dataset EV7 [file MSB-18-e10767-s002.zip › Dataset_EV7/README.txt]

Dataset EV7. Annotated ion intensities and sample information for mass spectrometry in Figure 4
Sheet	Columns	Column description
injections	Perturbation	Description of perturbation applied in sample
injections	Plate	Plate number for samples
injections	SampleName	Unique names for technical duplicates of measured samples
injections	OD600	OD600 at time of sampling
ions	ionMz	Apparent m/z for indicated ion
ions	Topannotationformula	Molecular formula of metabolite annotated to indicated ion
ions	Top_annotation_name	Common name for metabolite annotated to indicated ion
intensities	ionMz	Apparent m/z for indicated ion
intensities	Others	Unique sample names for each measured sample with same order as indicated in injections sheet
