# Supplementary material for: High‐throughput metabolomics predicts drug–target relationships for eukaryotic proteins
Source: Mol Syst Biol. 2022 Feb 23;18(2):e10767. doi: 10.15252/msb.202110767 (PMC8864444; doi:10.15252/msb.202110767)
Supplement: Supplementary file 9 — Dataset EV8 [file MSB-18-e10767-s003.zip › Dataset_EV8/Dataset_EV_8.xlsx]

## Sheet: Sheet1
Drug	Gene	Dosage	Units	Action
Alpha-factor	STE2	1	micrograms per mL	Agonist
Thaumatin	IZH2	1	micrograms per mL	Agonist
Atorvastatin	HMG2	100	micromolar	Antagonist
Hydroxyurea	CAR1	100	micromolar	Antagonist
Aminooxyacetate	UGA1	100	micromolar	Antagonist
Pentostatin	AAH1	100	micromolar	Antagonist
Fluvastatin	HMG2	100	micromolar	Antagonist
