# Supplementary material for: High‐throughput metabolomics predicts drug–target relationships for eukaryotic proteins
Source: Mol Syst Biol. 2022 Feb 23;18(2):e10767. doi: 10.15252/msb.202110767 (PMC8864444; doi:10.15252/msb.202110767)
Supplement: Supplementary file 9 — Dataset EV8 [file MSB-18-e10767-s003.zip › Dataset_EV8/README.txt]

Dataset EV8. True-positive drug-target relationships represented in figure 4.
Sheet	Columns	Column description
Sheet1	Drug	Name of drug for true positive interaction
Sheet1	Gene	Name of gene target for true positive
Sheet1	Dosage	Final concentration of drug in treatment
Sheet1	Units	Units for the concentration indicated
Sheet1	Action	Mode of action of the drug against its target
