# Supplementary material for: High‐throughput metabolomics predicts drug–target relationships for eukaryotic proteins
Source: Mol Syst Biol. 2022 Feb 23;18(2):e10767. doi: 10.15252/msb.202110767 (PMC8864444; doi:10.15252/msb.202110767)
Supplement: Supplementary file 10 — Dataset EV9 [file MSB-18-e10767-s010.zip › Dataset_EV9/Dataset_EV_9.csv]

ions;SNF3_untreated;car1_untreated;NPY1_untreated;MSW1_untreated;RNR4_untreated;GRX5_untreated;aah1_untreated;AMD2_untreated;MSM1_untreated;URA1_untreated;GPR1_untreated;IMD4_untreated;RNR1_untreated;LEU1_untreated;URA10_untreated;LPD1_untreated;FUM1_untreated;CHO1_untreated;FUN26_untreated;DAL7_untreated;ALD5_untreated;FCY21_untreated;NIT1_untreated;uga1_untreated;pnp1_untreated;CIT2_untreated;C…
Acetatic acid;0.253467379;-0.56431961;-0.172747586;-0.101297956;-0.039106018;-0.307144695;0.111047423;-0.438329203;-0.004227388;0.00295244;0.140623577;-0.16337545;0.155019096;-0.326010267;-0.184894988;-0.125370651;-0.085483703;0.266805749;-0.324373171;-0.283103035;-0.578807915;0.135669409;0.478525398;-0.174687454;-0.477300923;0.154452348;0.090323295;0.229953899;0.384010999;0.327047005;0.06499933;…
Acrylamide;-0.099489042;0.319598156;-0.532497068;-0.430093754;-0.136837689;0.456004996;0.014274628;-0.402923852;-0.207709319;-0.646000001;0.066380873;-0.930779384;0.0009106;-0.005060616;-0.175931064;-0.119448857;-0.640074319;0.350139671;0.061916009;-0.488496631;0.177009274;-0.400266026;-0.262656166;0.827654016;-0.143017683;-0.202126834;-0.575034202;0.488424832;0.635672604;-0.252857449;0.172244007…
Propenoic acid C3:1;-0.304306118;-1.18336824;-0.97340735;-0.090806402;-0.379322185;-0.081237895;-0.060832114;-0.297524752;-0.38348517;-0.4038098;-0.191894369;-0.365791303;-0.028712223;-0.412071023;-0.532594884;-0.453444697;-0.188868024;-0.232272439;-0.77305585;0.650928691;-0.405479301;-0.486275236;0.260352214;0.262526233;-0.433857351;0.234043363;-0.144725562;0.055938371;0.096835318;0.197941469;0.…
Aminoacetone;-0.410664422;0.78673861;0.27965374;0.161195709;-0.050993893;0.351675769;-0.267363984;0.322969484;-0.025726602;0.964071684;0.011215785;-0.022016218;-1.286749228;0.549282919;0.158524828;0.506895627;-0.67112591;-0.295877129;-0.346362685;0.282313902;-0.081503486;-0.059234988;-0.681800811;0.589750178;0.109572776;-0.309712178;0.282992124;0.911996658;0.17178138;0.020465456;-0.411087424;0.07…
Glyoxylic acid;-0.853824879;0.541189086;-0.308143685;-0.432011765;0.127831131;0.626529423;-0.106961756;0.078568527;-0.172185789;-0.228646437;0.324949247;-0.039737349;-0.061778291;-0.093332552;0.311495536;0.222469379;0.598969016;0.07475726;0.468770062;1.396231923;0.217809238;-0.516834209;-0.16015547;0.081224267;0.452381067;0.320115128;0.016525803;-0.393170463;-0.199622394;0.071527751;-0.27644014;0…
C3:0 (Propionic acid);-1.780988289;-1.455021011;-1.349569106;-0.589471867;-0.859870229;-1.049097355;-0.419164905;-0.90421838;-0.7988687;-0.0956183;-0.492447322;-0.547420511;-0.409298142;0.012924473;-0.433578325;-0.654877291;-0.119172166;-0.230832726;-0.467033852;-0.247484736;0.416730457;-0.074612753;-0.218294675;0.387972337;-0.334677843;-0.108921893;-0.24572171;0.21914428;-0.269111248;-0.43106404…
Glycine;-0.455506193;0.366904071;-0.006764894;-0.314277356;-0.018701785;0.244789643;-0.155145818;0.245194531;-0.145498282;0.208161715;0.468930238;-0.128425071;-1.225132948;0.682873127;0.417656286;0.393006837;-0.285955613;0.742229108;0.110828367;0.131590701;-0.009003211;-0.210421207;-0.367220205;0.682156099;0.356896239;-0.076275433;0.337824317;0.80828545;0.239228473;-0.187782136;-0.167326305;0.148…
Glycolate;-1.136931522;-0.790331188;-1.017118009;-0.131737248;-1.014136996;-0.425404812;-0.115214494;-0.577736458;-0.277705598;0.592279954;0.040589682;-0.151690399;0.223740572;-0.207675296;-0.75681269;-0.483669013;-0.110549305;-0.495010483;-0.043947123;-0.081778973;0.662477122;-0.123086629;-0.03534589;-0.295431781;0.187756895;0.328330687;-0.449600767;-0.57536685;-0.36811439;-0.208233354;0.0764450…
Succinic aldehyde;-1.469649736;-1.437566203;-1.140771897;-0.909188166;-0.586273015;-1.200069468;-0.213418294;-1.338670981;-1.012200785;-0.456934248;0.362246964;-0.863104685;-0.852616656;-0.032070779;-0.676133989;-0.831615417;-0.560785162;1.353055028;-0.13798798;-1.053805543;-0.358824462;-0.040987851;0.294816385;0.06078661;-0.600071534;-0.567048583;0.16173861;0.360787879;-0.148154817;0.219394197;0…
Dehydroalanine;0.144294851;-1.001428325;-0.468475935;-0.232694196;0.095652535;-0.296759807;0.11974907;0.293490526;-0.084773746;-0.335315655;-0.125419541;0.181340298;-0.006057535;-0.317329895;-0.124570681;-0.071017414;0.701469764;0.169574174;0.54829176;0.284205437;-0.483323639;-0.690474162;-0.590015372;-0.471410011;-0.239723681;-0.418594382;-0.025119938;0.583929567;0.08333852;0.402250941;-0.040092…
Pyruvate;-1.324463219;-0.703607763;-1.064714145;-0.711438823;-0.397280404;-0.526542082;-0.137176346;-0.976810731;-0.649195169;-0.374753439;0.108622239;-0.805868325;-0.93714333;0.101598256;-0.418622958;-0.49658539;-0.635756507;2.319607919;0.18530348;-0.402949321;-0.239821476;-0.257390258;-0.257935641;0.794941898;-0.275713118;-0.495473995;0.076488148;0.403912574;0.002200616;0.049874294;-0.267662714…
C4:0 (Butyric acid);-0.967069218;-1.005178129;-0.347273417;-0.065376619;0.336086897;-0.408516307;0.413331562;0.241240549;0.379186674;0.243471673;0.182591339;-0.17363339;0.122549864;0.445074293;0.097048109;-0.318560371;-0.50982884;1.129962303;0.884197469;-0.413558059;0.110363626;0.495463568;0.627557054;-0.371580143;-0.123905262;-0.071777798;-0.544506669;0.25282736;0.217076861;0.700023056;-0.902211…
Alanine;-0.48634759;0.180005948;-0.60514726;-0.111448631;0.188643296;0.177027062;-0.030076995;0.46012454;-0.170742589;0.058495938;-0.514517074;-0.254325298;0.572524532;-0.471106677;0.12316238;-0.457084765;-0.522471691;-0.589007957;-0.344973588;1.077657909;0.137118784;-0.302068044;-0.344369567;0.278116885;-0.011333856;0.561020077;0.262335899;0.47781325;0.076825832;-0.342546036;-0.32015222;-0.53973…
Lactate;0.492780577;-0.462346402;0.082680111;0.142500142;0.002368785;0.154000352;0.009646369;-0.190523921;0.101242449;-0.08989766;0.187016269;0.092568942;0.437118037;-0.232753996;-0.207167661;-0.189205786;-0.170707722;0.035829178;-0.367989462;-0.127059439;-0.515444658;0.191012697;0.355840486;-0.226384156;-0.51836474;0.051764803;-0.200014686;0.046213907;0.033554387;0.237712335;0.05389461;-0.269432…
Glycerol;0.249520237;0.467764978;-0.066266968;0.045712226;0.13819594;0.736423911;-0.402087545;0.101222219;0.076023626;-0.122275019;-0.270516782;0.249908658;-0.581119847;-0.723848266;0.405132139;0.441312272;-0.279838592;0.415732521;0.001944585;0.408087543;0.418137761;-0.364385878;-0.244671464;-0.303997033;-1.094573462;-0.399740753;0.619600893;-0.318295031;0.056887382;0.334940059;0.189881724;-0.085…
Furfural;-0.431783005;-1.039888955;-0.62720356;-0.00293675;-0.415843736;0.038211717;0.15606571;-0.394979387;0.030743023;0.145476246;-0.112393604;-0.043460837;-0.036587855;-0.203935208;-0.549630528;-0.383167848;0.220570016;-0.2551528;-0.394602078;-0.238909201;-0.091191165;0.151366664;0.390112947;0.090645815;-0.266803989;-0.022495535;-0.169172287;0.011998393;0.000745328;0.001760871;0.376200368;-0.1…
Oxobutanoic acid;-1.661264229;-1.412708099;-1.33463262;-0.410967543;-0.813479122;-0.419048264;-0.299397773;-0.851351707;-0.455715142;-0.068644264;-0.213958706;-0.393345837;-0.333734567;-0.051116005;-0.512122777;-0.417179695;-0.102760256;-0.101465295;-0.492375137;-0.255404371;0.191043791;0.152457296;-0.1100745;0.454841916;-0.271526117;-0.171566746;-0.14558364;0.179250413;-0.018020736;-0.10928792;0…
Aminobutanoic acid (ABA);-0.367792344;0.213959892;-0.192991761;-0.364519347;0.126276456;-0.357878957;-0.183433692;-0.186137138;-0.251753531;-0.329272705;-0.036083586;-0.283696518;-0.731161038;0.285007507;0.286987784;0.201243208;-0.35621132;0.22884752;-0.041264138;-0.144405005;0.182386741;-0.379680061;-0.500484521;0.457836692;0.057050406;-0.38690504;0.010289977;0.132747274;0.138933806;-0.18726715;…
Choline;0.696356166;0.323914564;0.369752637;-0.060204404;-0.352220264;0.186151406;-0.562257597;0.109111972;0.366057529;-0.259144273;0.159485885;0.307074435;0.584368323;-0.159189707;0.140646355;0.069949784;0.005468445;0.600625955;-0.697838425;-0.07633468;-0.088291128;0.006526224;-0.338771637;-0.419806101;-1.177218659;-0.094827898;-0.144786759;0.308763119;0.931423522;0.851346467;-0.412477082;-0.463…
Serine;-0.060869978;-0.120860381;-0.335690502;-0.679565473;0.481112689;-1.130319742;0.478072163;-0.832765681;-0.390793125;-0.750173674;1.280497697;-0.636154381;0.300478364;0.474965142;-0.075228069;-0.284931499;-0.782728416;2.951543922;0.096748409;-0.543167052;0.004695698;-0.366191958;-0.110843871;0.877174918;-0.154873361;-0.265295997;0.101911976;1.0017799;0.443137251;-0.075630291;-0.274701178;-0.…
D-Glyceric acid;-0.539676554;-0.242390813;-0.529829967;-0.54950746;-0.435064352;-0.089651105;-0.254870133;-0.638992838;-0.095227498;-0.221545929;0.130677026;-0.452139023;-0.609575042;0.087414905;-0.278539645;0.079908993;-0.033900686;0.330233152;0.053642517;-0.52665697;0.519098963;0.161830758;-0.249723486;-0.127620276;-0.613176833;0.104037314;0.295549887;0.847823079;0.025179424;0.522995236;-0.1584…
N-Acetylimidazole;-0.423821094;0.182326712;-0.295400003;-0.693463593;0.446051617;-0.281086372;-0.210316606;-0.428759269;-0.327950429;-1.220981295;0.487076623;-0.46185508;-0.177397588;0.785720662;0.228401001;0.070898623;-0.406085551;1.999363943;-0.06343394;-0.700228601;0.234555854;-0.42438311;-0.928282589;0.283013193;-0.148539282;-0.637075421;-0.071934425;0.609517367;0.15910145;-0.214746787;-0.388…
Cytosine;-0.674404444;-0.238648481;-0.370078094;-0.114255601;0.174656305;-0.082344828;-0.251704682;-0.168254933;-0.364270397;0.05286311;0.227343996;0.017394383;-0.081366982;0.777437769;-0.221790397;0.235227708;-0.427215819;0.214627927;-0.100648112;-0.531893472;0.250459868;0.772499022;0.294235795;0.179138212;0.667736159;-0.412897244;0.46965522;0.487172009;0.085021273;0.19505425;-0.256629696;0.5153…
Uracil;-0.071515914;0.020126833;-0.379418348;-0.464756858;0.116795165;-0.412941714;-0.072152697;-0.454660644;-0.457591437;-0.470205122;0.80025266;-0.436106901;-0.575709187;0.028737446;-0.235067833;-0.315273913;-0.599552764;1.112589599;0.481162915;-0.253667188;-0.273911003;-0.397098198;-0.393835478;0.1151535;-0.170415822;-0.473385198;0.290815195;4.528890716;0.24974252;0.069716757;-0.310531411;0.17…
Pyrroline carboxylic acid;-0.512807599;0.063110349;-0.217895286;-0.228447893;0.26384837;-0.164488533;-0.453254818;0.431655636;-0.137500117;-0.109500006;-0.244290758;0.007823178;0.086683293;0.057647645;0.101330946;0.198272274;0.128442946;0.201291123;0.126282113;0.05734597;0.2114266;-0.350673813;-0.534482793;0.38066547;0.540217054;-0.037865764;0.363402884;0.433028331;0.030775302;0.028230547;-0.2202…
Creatinine;-0.541136543;0.138064381;-0.450068483;-0.328123028;-0.050663061;-0.465225738;-0.278730201;0.059148358;-0.133598875;-0.15718629;0.12879241;-0.001120955;-0.452273938;0.147041699;-0.030914423;0.133253215;-0.143160816;0.937017937;0.330700584;-0.206315746;-0.213181462;-0.371057597;-0.437563609;0.474126982;-0.210407449;-0.345742905;-0.247193961;1.425422842;0.143023783;0.141948466;-0.21119603…
2-Hydroxy-24-pentadienoic acid;-0.136226862;-0.748452303;-0.294808777;0.088426883;-0.283548575;-0.230705082;0.071649977;-0.484332543;-0.022122483;0.097786671;0.086621885;0.005190904;0.261699655;-0.192831137;-0.392323671;-0.146613496;0.002460973;-0.065395141;-0.270967123;-0.391203854;-0.147473321;0.285914532;0.40315747;-0.009534107;-0.324344614;0.165368263;0.058607215;0.18016771;0.050301535;0.1628…
Proline;-0.767586754;0.580725116;-0.032995463;-0.118176037;-0.472454843;-0.155884696;0.17886885;0.17056239;-0.139111583;0.464961863;-0.634328396;0.095539451;-0.348906614;0.114352579;0.367342165;0.645687663;-0.108695788;0.198909763;-0.756919272;-0.24259058;-0.020628952;-0.089084814;-0.46920187;0.797522945;0.216880616;0.316860796;-0.44176742;-0.493971812;0.035563196;-0.464579012;-0.038957156;0.5384…
Fumarate;-0.346849381;0.048647492;-0.435964622;0.816052433;0.086329187;0.844826767;-0.078382746;0.363680342;-0.143116827;-0.488876802;-0.499176402;-0.174741473;0.03249558;-0.349315214;-0.173488872;-0.136818257;0.157112527;0.141835676;0.207109603;2.359101296;0.159671935;-0.721357523;-0.486944392;0.522288806;0.146381383;0.591346509;-0.184084025;-0.162789341;-0.122373897;-0.028791352;0.045233618;-0.…
Aspartate semialdehyde;-0.380339982;0.694805609;0.081765313;0.178814893;0.10815778;0.597536747;-0.170887368;0.188891444;0.036756469;0.365056555;-0.031217847;0.023349539;0.108211543;0.531016858;0.085683968;0.480746036;-0.589818904;0.134229029;-0.097853564;0.263904461;0.117164468;-0.174840021;-0.462371326;0.551835685;0.445386009;-0.308933817;0.186631188;0.358709653;0.142337166;0.004139489;-0.316992…
Valine;-0.116841284;-0.597776795;0.024266184;0.238454576;-0.261889426;0.371629111;-0.389827116;0.448546768;-0.124886868;1.239625533;0.240363827;0.142945742;0.77975305;0.727755472;-0.520373082;0.128675862;0.416036238;0.470444104;-0.612496162;-0.027700006;-0.020409384;0.007700882;0.15983342;0.240610191;0.107271961;0.504297719;0.708340813;0.715933787;0.408637847;0.358184982;0.068435561;0.238555646;0…
Succinate;-0.447219467;0.185943368;-0.199900241;-0.516055098;-0.022966182;-0.413779812;-0.290338931;-0.500904926;-0.404543752;0.344646466;-0.066892573;-0.363856177;-0.328876307;0.802965266;0.221590166;0.102831775;0.142783275;0.388830111;-0.143084694;0.793598355;0.357135056;-0.063942616;-0.535663607;0.40418109;0.129407352;-0.592051588;-0.027684448;0.456223253;0.032645788;0.115703211;-0.463125736;0…
Threonine;-0.365292216;0.304916094;-0.133091953;-0.193477916;-0.114328848;0.373048647;-0.271788098;-0.039809217;-0.116066843;0.227235068;0.912763898;-0.249492186;-1.555413854;0.854945425;0.20250044;0.106655568;-0.074985474;1.329054857;0.088983443;0.057482286;0.090590702;-0.44691464;-0.184626594;0.719949393;0.214553139;0.151771571;0.366905535;1.059744548;0.276233473;0.002097135;-0.110259993;0.1108…
Mercaptopyruvic acid;0.001917849;0.748940021;-0.323104822;0.067911255;0.248466308;-0.77045772;0.690335762;-0.145323027;0.010513088;-0.194994506;-0.148731677;-0.452422569;-0.623687879;-0.526031191;-0.341424311;-1.038170732;0.108319032;-0.15881276;1.904314395;-0.631927636;0.62291745;-0.192132068;0.67899184;-0.023819977;1.198409373;0.177000986;0.552593968;-0.814911967;-0.412529833;-0.530362582;-0.25…
3-(Methylthio)propionic acid;0.777440453;0.578775505;0.566724137;0.304682483;0.548622333;0.252498188;0.496888077;0.347594996;0.578349341;0.078812333;0.314644631;0.045817126;0.552850613;-0.523765002;-0.091933783;-0.357381952;0.25739671;-0.22178834;0.882909283;-0.35685166;0.198549786;0.291941393;0.79713548;-0.42336431;-0.35939389;0.198432514;0.023111019;-0.171572435;-0.12209097;0.068802555;-0.12300…
Phenylacetaldehyde;-0.116697691;0.181924767;-0.35115307;-0.718864399;0.223781822;-0.466284971;0.061631857;0.121896518;-0.048015121;-0.049309353;0.510021778;-0.103369532;-0.629288549;0.435205685;0.068247061;-0.231840603;-0.10431627;-0.070244223;-0.034082401;-0.274516922;0.042675412;-0.090099471;-0.062809439;0.39320131;0.210266876;-0.220893192;0.05030645;0.077875627;-0.090886388;-0.228604543;0.1919…
Cys;0.705682408;0.093873766;0.112743507;0.238576189;-0.272123767;0.47862706;-0.166846833;-0.055965864;0.331223394;-0.110245856;-0.26310829;0.40061304;0.401842911;0.24820294;0.126061598;0.767410239;0.073771785;-0.433813383;-0.705744013;-0.568118129;-0.388966277;-0.214555973;-0.424797363;-0.14525051;-0.522237484;0.253377302;-0.535547478;0.277499131;0.116827049;0.226499382;0.003512335;-0.592685292;-…
Benzamide;-0.698102852;0.106364399;-0.914366216;0.562593073;0.061489818;-0.007078716;-0.129807059;0.294223758;0.064821701;0.659270113;-0.109658157;0.367911642;0.220220689;0.244758934;-0.032739066;-0.183751528;0.202231196;0.277833815;-0.775142125;0.067326894;0.50527945;-0.335142927;-0.151435335;-0.103351062;-0.224451641;0.378795437;0.165878753;0.339067733;0.673757851;0.448031979;0.040558836;-0.227…
Benzoate;-0.977266725;0.426887074;-0.465360301;0.015003915;-0.264479342;0.117179388;-0.164302222;-0.039014615;-0.094364036;0.011500894;-0.490960275;-0.180232629;-0.766696175;0.756079742;-0.331829801;-0.029468513;0.412045464;-0.736211715;0.076143293;-0.169814316;0.196397077;0.609252775;0.145352109;0.369115505;-0.141125319;0.036610418;0.143247764;-0.143415766;0.056642326;0.727427082;0.268025802;-0.…
Nicotinamide;-0.649035658;-0.086413172;-0.201784942;-0.532784568;-0.036822811;-0.142110589;-0.083122605;-0.15499639;-0.093617614;-0.153764298;-0.05450418;-0.162883911;-0.352241916;0.041007883;0.059466257;0.75175268;0.267392958;0.020912644;2.875182188;-0.076275679;-0.035960773;-0.329352801;0.047239577;0.341547001;0.223805122;-0.291018059;-0.032914319;0.340129977;0.201423579;0.013701431;-0.07750310…
Thymine;-2.321499208;-0.901335345;-1.456418213;0.056648975;-0.099395956;1.435475762;-0.023156517;-0.04803943;-0.285368426;0.648458675;-0.205160785;-0.070444725;0.013355185;0.210858998;-0.374924413;0.179490938;0.272867373;0.431453537;-0.114840414;1.264426853;0.919347752;0.141621356;-0.101372312;0.914134108;0.047338706;-0.454841067;0.345051452;0.809150449;-0.000904173;0.320832593;0.655307981;-0.004…
Dihydrothymine;-0.397606941;0.165030616;-0.286729539;-0.67066129;0.407059894;-0.306487143;-0.234277315;-0.523579822;-0.315464081;-1.342481606;0.651129637;-0.464861568;-0.114035982;0.883514963;0.300197486;0.056821265;-0.405635381;2.173309363;-0.049397656;-0.763869247;0.147745162;-0.385061622;-0.97893777;0.278155758;-0.120790204;-0.742738541;-0.076448431;0.618647419;0.130662393;-0.321888323;-0.2884…
Oxoproline;-0.885790401;-0.184454261;-0.45613737;-0.698216734;-0.098106076;-0.489873286;-0.499316015;-0.381157225;-0.510136293;-0.694770051;-0.202300076;-0.408207181;-0.702986711;0.242005044;0.159513385;0.157723477;-0.412217194;0.426298752;-0.010709161;-0.30654942;0.066959457;-0.455109058;-0.470571991;0.322200718;0.17253914;-0.471627586;0.011135749;0.257498003;0.347412506;-0.129801339;0.027910297…
Itaconate;-0.642699098;-0.175620259;-0.483556048;-0.501275405;0.117624637;-0.362841587;-0.106469917;-0.654917367;-0.535196441;-0.500938942;0.195862788;-0.655114609;-1.066342371;0.3269867;-0.146550042;-0.355390449;-0.460924666;2.020345115;0.1981214;-0.284704015;-0.043807536;-0.385100329;-0.398905858;0.325094659;-0.167140367;-0.57054184;0.01950378;0.31797675;-0.020911234;0.138083272;-0.219450403;0.…
4-Methyl-2-oxopentanoate;0.312268853;0.030484923;-0.091625796;-0.402998697;0.704508945;0.034050778;-0.099237072;-0.674198059;-0.240136465;-0.249602177;0.005787777;-0.343004075;-1.988057754;0.917321452;0.19593751;0.302549282;0.524153559;0.199550632;-0.803224195;-1.13292796;1.117954468;-0.315043423;-0.45611413;0.16671164;0.216365802;0.403238094;0.44160734;0.42479417;0.63423399;0.75458419;1.42336778…
5-Aminolevulinic acid;-0.474850691;-0.057612341;-0.230138599;-0.282057051;-0.072532427;-0.134713323;-0.393402741;-0.101264492;-0.268233397;0.225482509;-0.071182224;-0.305799901;-0.092703287;0.621785088;-0.176629239;0.245488051;-0.283211598;0.556011189;-0.194594718;0.243445496;-0.093175986;-0.318542084;-0.57880541;0.414082963;0.14203451;-0.588807738;0.207081325;0.494234952;-0.142497229;-0.03702957…
(Iso)Leucine;-0.014894029;-0.726842457;-0.415921966;0.085523594;-0.246536391;0.027203823;-0.200196849;-0.137186233;-0.108468346;0.325755029;0.605439013;0.119297854;0.462522975;0.466140836;-0.362334409;-0.191609183;0.009615391;1.028572312;-0.614841026;-0.273904886;-0.281763264;-0.04694057;0.153220909;0.117212495;-0.304521193;0.169312504;0.268804902;0.94016373;0.324754774;0.268464789;0.223283177;-0…
Oxaloacetic acid;-0.550784009;-0.157954979;-0.832237967;-0.469417053;0.048216698;-0.298814427;0.43968386;-0.985555698;-0.590953108;-0.208531082;0.302674666;-0.522092362;-0.608049431;0.187056478;-0.437894013;0.023126279;-0.920563669;3.077903416;0.795871554;-0.240920783;-0.267245182;-0.627193815;-0.099311869;0.552534577;-0.47932025;-0.777319378;0.621538868;1.00556113;-0.532190615;0.355127965;-0.377…
Glutarate;-0.134775882;-0.487092774;0.097459451;-0.112813599;-0.094411025;-0.08567337;0.13486342;-0.137946336;0.038225081;0.00593926;0.260227436;-0.34730397;0.269689416;-0.117906184;-0.108830553;-0.170431217;-0.150538277;0.163433618;-0.139422772;-0.326045584;-0.236204318;0.302934633;0.275485096;-0.092493993;-0.362143675;-0.087627458;-0.21435083;0.229962426;0.3742015;0.365462388;0.239446833;-0.562…
Asparagine;-0.250833308;-0.040530615;-0.764127839;-0.435843012;0.343718687;-0.539980125;0.215941584;-0.75099115;-0.409799247;-1.150732092;0.605619055;-0.679226874;0.441684724;0.157624836;-0.027304974;-0.309913447;-1.001723641;1.377055218;-0.048109374;0.381056698;-0.373874589;-0.741612565;-0.612711353;0.702908383;-0.120325836;-0.219337975;0.119822472;0.639560353;0.60618249;-0.469717253;-0.23342933…
Ornithine;-0.377965626;-0.140466338;-0.354966657;-0.694604758;-0.140348183;-0.590083881;-0.240151433;-0.500463371;-0.322750396;-1.089039263;0.236466503;-0.492243136;-0.315964625;0.457798319;-0.169445231;-0.093939882;-0.496098338;0.304228243;-0.22836548;-0.941621525;-0.161959163;-0.314077894;-0.565109567;-0.040114468;-0.226515329;-0.560160908;-0.101706285;0.439706198;-0.06783639;-0.226105207;-0.27…
Aspartate;-0.264279614;-0.084532066;-0.425241806;0.153007393;-0.2346623;0.220343286;0.083957991;-0.087080303;-0.302670728;0.168636948;-0.574974182;-0.334558939;0.918250607;-0.743066979;-0.197244192;-0.20904298;-0.4597936;-0.919281113;-0.245097253;1.78796641;-0.477294799;-0.597267374;-0.313335397;0.64526175;-0.308894337;0.672383369;-0.255672986;0.768512678;-0.144560871;-0.441455823;-0.19334458;-0.…
Malate;-0.302075532;0.060450977;-0.398761324;0.946307804;0.1672929;0.864155414;-0.155043115;0.409641443;-0.040679256;-0.681613521;-0.344542276;-0.161407199;-0.233266923;-0.241166586;-0.130968628;-0.102351788;0.213163824;0.384353138;0.239433785;2.231287879;0.324770331;-0.623793653;-0.419975264;0.478489794;0.234940414;0.512152623;-0.086793404;-0.23891344;-0.058133945;0.02383221;0.180221289;-0.08504…
Deoxyribose;-0.559393685;-0.1790715;-0.457217388;-0.449512297;0.178608126;0.382526265;0.679120402;-0.449386738;-0.582293446;-0.139126365;-0.092697422;-0.520443471;-0.417591152;1.441805842;0.087197275;-0.408992343;-0.404566564;0.234308359;-0.397624493;-0.25891454;1.542770981;-0.355049359;-0.215393231;0.080256729;0.048731832;-0.266369468;-0.218043138;0.590288982;0.016609178;0.060017382;-0.386091629…
Homocysteine;-0.276128237;0.400840501;0.00464488;-0.090340869;-0.05716284;0.21869932;-0.262313625;0.512289264;0.091006712;-0.114849712;-0.762978177;0.13201369;0.32927012;0.1839721;0.138940218;0.679622272;0.380495177;-1.007915277;-0.096124996;-0.20654121;0.28490301;-0.374183823;-0.358028542;0.432778609;0.389892946;0.279267962;-0.071624842;0.236803209;0.216830926;0.046941838;-0.13194156;-0.24256712…
Hypoxanthine;-0.709731855;0.145379863;-0.38695105;-0.899843397;0.001979006;-0.820013918;0.742389824;-0.814061327;-0.321738329;-1.171923871;-0.210503664;-0.191542376;1.161340007;0.977895126;0.401504074;0.340937464;-0.691924847;-0.044676635;-0.63723851;-0.727101049;-0.314324408;0.398483376;-0.494645723;-0.012996893;0.073674256;-0.822592869;-0.647337093;-0.247977789;-0.196232011;-0.380854645;-0.5571…
Phenyl acetate;-0.536656618;0.120726354;-0.079930521;-0.257779484;0.102312562;-0.193747731;0.09880921;0.302640046;0.210023662;-0.352835539;0.450882701;-0.251769687;-0.118931479;0.234772037;0.062028498;0.001604781;0.019472024;-0.076756358;-0.205921525;-0.664962585;-0.069516443;-0.019714763;0.053898319;0.260745767;0.211282521;-0.558117556;0.18835508;0.074045342;0.041563621;0.261790969;-0.009667931;…
Anthranilate;-0.808550724;-0.092636012;-0.578500092;0.039317672;-0.145134291;0.156815877;-0.725388351;0.38113627;-0.264706982;0.221173437;-0.195352415;-0.150245002;0.134662823;0.50279705;-0.258108306;0.291659114;0.242805245;0.522312492;-0.442169474;0.712013981;-0.196637861;-0.392947923;-0.227176277;0.19785701;0.062564187;0.728092533;0.200033575;0.638540942;0.375349333;-0.040741491;-0.650403875;0.…
Carbamoyl phosphate;-0.550899072;0.249868974;-0.237621082;0.42042992;-0.164061718;0.411403793;-0.21235313;-0.046624071;0.318773127;0.166632704;-0.313585093;-0.220189518;0.533883166;-0.280315178;-0.817523605;0.130045815;0.410098303;-0.023695744;0.021878059;-0.374444367;-0.131335225;-0.290532678;-0.181712101;0.746644599;-0.642593834;-0.155881407;-0.063827892;0.43647096;-0.404949653;0.203984227;-0.1…
5-(2-Hydroxyethyl)-4-methylthiazole;-0.748804137;-0.340798685;0.208323305;-0.479473522;0.299655653;-0.221387678;-0.606519068;-0.175300198;-0.11478827;-0.284969857;-0.727838683;-0.170998884;0.343066095;-0.416651922;0.471343589;0.147677866;0.323659547;0.362591029;0.601098727;-0.081153002;0.233488665;-0.122629884;0.083604332;0.356069709;-0.247831355;0.224249741;-0.147564132;-0.586017027;0.765562666;…
2-Oxoglutaramate;0.009208337;0.361443232;-0.021563051;-0.437878783;-0.13970466;-0.477951863;0.270956395;0.05596142;-0.180647187;-0.023539313;-0.704627204;0.052019386;-0.355725313;-0.132105116;-0.053114985;0.299597756;0.151137894;-0.419217931;-0.822376541;-0.089420446;0.343600671;-0.259173972;-0.558157812;0.523636277;0.197956023;-0.422748762;0.410679323;0.173533728;-0.043395484;0.014247852;0.07351…
4-Acetamidobutanoate;0.070011134;0.670762816;0.188608358;0.12108232;0.416558357;0.267075259;-0.437097582;0.460545439;0.017587368;1.033747387;0.088200964;0.255916651;-0.818356658;0.808959962;0.307242315;0.505496712;-0.564954693;0.638131535;0.492689553;0.072626938;-0.178042323;-0.165476895;-0.629031001;0.765353203;0.55290379;-0.365147205;0.681006442;0.530347588;0.124780923;-0.071413243;-0.10481313;…
Oxoglutarate;-0.161287639;0.434641803;0.024875583;0.299517898;0.439731013;2.306829372;-0.150161737;0.632912959;-0.302205732;0.237387387;-0.276313967;-0.103080244;-0.604174043;-0.006289459;0.107387165;0.081985464;0.188778754;-0.112061659;0.416628244;2.075427222;0.199890995;-0.426553932;-0.511115978;0.447369278;0.390272068;-0.357267829;0.398656146;0.195733977;0.053201429;0.259752973;0.291536322;-0.…
2-Dehydropantoate;-0.59142443;-0.687398696;-0.923272237;-1.098214429;0.370144178;-1.131140464;-0.33579123;-1.48726269;-0.719399197;-0.984294662;1.545646226;-1.291928886;-1.158973989;0.490853228;-0.35773901;-0.970472121;-1.157018126;4.014119522;0.197386548;-1.176362236;-0.342039609;-0.115262347;0.794249679;0.139653905;-0.738980584;-1.021053356;0.259192736;0.279015917;0.197827708;-0.151525877;-0.59…
Glutamine;-0.344686231;0.15824719;-0.250397822;-0.630276123;0.43399859;-0.310315772;-0.235786188;-0.563567649;-0.28027215;-1.394023469;0.67327991;-0.457683037;-0.098095941;0.8517699;0.319074878;0.072020342;-0.453399054;2.277473417;-0.034420053;-0.783749003;0.211530149;-0.357456881;-0.989940851;0.273690672;-0.120245299;-0.76836714;-0.016058213;0.606405657;0.124111629;-0.327839967;-0.273976756;0.27…
Lysine;-0.311363792;-0.24069261;-0.311028171;-0.301762953;-0.273231897;-0.257695299;-0.409001438;-0.262774066;-0.317953893;-0.41614303;-0.356756144;-0.29182117;-0.390483711;-0.314202695;-0.318316924;-0.266586541;-0.272721769;-0.273605919;-0.352157075;-0.121400616;-0.223410867;-0.216375031;-0.40906269;-0.255401058;-0.30527999;-0.305900239;-0.30775463;-0.337884636;-0.273424793;-0.211587576;-0.30257…
Glutamate;-0.379634542;0.152141896;-0.197751682;-0.359070234;0.060038637;-0.393009106;-0.175068063;-0.259748438;-0.258542454;-0.309365978;-0.030872629;-0.27070132;-0.733581167;0.261333759;0.268803044;0.209169819;-0.315391271;0.240140952;-0.122969586;-0.182025369;0.206574655;-0.356341961;-0.501610097;0.45850629;0.042784469;-0.31539463;0.026435248;0.094053696;0.179921613;-0.21615437;-0.121688399;0.…
4-Methylthio-2-oxobutanoic acid;-0.62438778;-0.095566329;-0.426686713;-0.316673604;-0.002060313;0.078275023;-0.494508556;-0.197976024;0.067802115;0.171768059;-0.455698797;-0.318026605;-1.054668209;0.33331776;0.298748912;0.437730446;-0.28539931;0.302856458;-0.066767028;-0.217498567;0.174992374;-0.182009683;-0.237841547;0.725927849;-0.179170958;0.139669141;0.193823826;0.841677265;-0.072030124;0.376…
Hydroxyglutarate;-0.495757954;-0.127588127;-0.471956782;-0.219500762;0.138934118;-0.012774131;-0.213732729;-0.482375338;-0.376590141;-0.622223333;0.185226587;-0.493888172;-0.935851705;0.593749113;-0.041010723;-0.189189297;0.291176337;1.774538202;0.036969502;0.413526341;0.486327323;-0.465160099;-0.659097789;0.208263663;0.032979081;-0.224745916;0.02786793;0.419414917;0.094946424;0.208378955;-0.1232…
Mevalonate;-0.43553262;0.181233275;-0.258408818;-0.529566645;0.338033472;-0.443456277;-0.120698607;-0.276050671;-0.33409383;-0.143354148;0.198483324;-0.349396547;-0.768313879;0.637316145;0.114482206;-0.06396325;-0.428540688;0.833682887;0.058961115;-0.351482837;0.085361456;-0.144977324;-0.207046123;0.475650396;0.091047592;-0.346668073;0.014163893;0.43161684;0.165823766;-0.051059947;-0.416911049;-0…
Methionine;-0.223881176;0.027597158;-0.566062441;-0.452831074;0.118230746;-0.93668802;-0.063525453;-0.533159706;-0.461717655;0.223638454;2.275093696;-0.725107946;-1.002184119;2.184502428;-0.022577007;-0.15079304;-0.681240778;3.130688508;0.412243093;-0.543743362;0.387054286;-0.327964894;0.005316789;0.451667717;0.445894071;-0.026035713;0.962805942;2.079787288;0.754099184;-0.050741971;-0.328787557;-…
Pentose;0.356474163;-0.115016602;-0.035551288;0.369843883;0.031597315;-0.632539774;0.208478759;-0.514647891;-0.267125151;-0.071833391;1.10322363;-0.352901101;0.365306178;0.525556288;0.194457542;0.064764623;-0.391001658;1.609921219;-0.095260815;-0.459188276;-0.168902451;0.032960737;0.34774064;-0.05773467;-0.327050049;0.072260749;0.249881657;0.971151246;0.473683104;0.252875278;-0.095664149;-0.43604…
Perillyl aldehyde;-0.684813422;0.432487725;-0.127684259;0.087747109;-0.247723158;-0.875480273;-0.541044848;-0.50318006;-0.334843113;-0.305392117;0.510159011;-0.200154336;-0.037149199;1.147540147;0.402990151;0.219160325;0.024698287;0.459961116;0.41245555;-0.68254363;0.176686678;-0.822416354;0.183151821;0.4710473;-0.022274063;-0.186344428;-0.03434002;0.540129589;0.113385248;0.213029899;-0.602743633…
3-Sulfinylpyruvate;-0.059991161;0.246319118;-0.154092194;-0.065656308;-0.504707883;0.157110558;-0.489319443;-0.30486132;0.00750964;0.464047509;0.317169449;-0.287333078;-0.563191373;0.23624883;0.48770474;-0.146902917;0.751464822;1.527809047;-0.209354502;-0.209750352;1.024122793;0.297232485;-0.196056882;-0.16397252;-0.147103055;0.046300484;0.586162838;0.784780367;0.514113315;0.935279367;0.344181968…
Xanthine;-0.844757054;0.466939836;0.088149658;-1.032675458;0.388774245;-1.650590714;0.567674136;-0.582299546;0.194723848;-1.855996381;-0.408210037;-0.468594228;-0.503134623;0.120366005;0.261748191;0.183219606;-0.6502714;0.426673291;-0.16774586;-1.033823847;-0.10892189;0.548481781;-0.454297173;0.660511242;-0.177409001;-1.034041474;0.093442114;0.351329371;0.133309307;-0.146185617;-0.197121186;1.359…
Thiocysteine;0.472893906;-0.173159032;0.559208697;0.377601323;-0.224541468;0.410822541;0.188964937;-0.057155053;0.287260019;-0.005438618;0.225848523;0.054522489;0.06213946;-0.064652768;-0.097736648;-0.164949651;-0.078624113;-0.141901265;-0.278222865;-0.016816095;-0.248028341;0.037797308;-0.009780676;0.222995991;-0.514693583;0.310319486;-0.317460264;-0.254049148;0.132381359;0.34327398;0.143940122;…
3-Hydroxyanthranilate;0.097066787;-0.46322131;-0.924764325;-0.682761524;0.752293057;-0.728455125;0.380156263;-1.746859829;-0.60229264;-0.059970396;0.849329247;-1.454875604;-1.751034494;0.005285063;-0.133154307;-0.978388689;-0.546479767;2.571491407;0.458237556;-0.955600299;1.450937158;-0.192457461;-0.040714282;-0.328631419;-0.252408364;-1.434174913;0.341161135;-0.79923013;0.764635253;0.670763835;0…
Histidine;-0.193616707;0.161047884;-0.181808638;-0.145662625;-0.069108488;-0.122279479;-0.149331321;0.408562991;-0.145224198;-0.043647812;-0.203681651;0.259796727;0.324598546;0.745761914;-0.087717277;0.307383924;0.318327269;0.653083903;0.017856683;0.162723501;0.172676441;-0.291889985;-0.632798894;0.191501123;0.01794905;0.072217244;0.057165259;1.179660506;0.114588358;0.280281969;-0.53440178;-0.228…
Orotate;0.191733683;0.058273414;-0.268654078;-0.358689793;0.110413122;-0.308668743;-0.092401285;-0.200485844;-0.334394197;-0.41457919;0.786750071;-0.236859524;-0.390751434;-0.049047176;-0.214901861;-0.178707794;-0.304208812;0.204784724;0.378727194;-0.258200054;-0.150782406;-0.347484763;-0.361627446;-0.000725662;-0.052152884;-0.314894047;0.294365069;5.261887556;0.366058083;0.007688562;-0.168366901…
Dihydroorotate;-0.12404447;0.005673084;-0.0666705;-0.167194518;-0.029260468;-0.092754018;-0.17019551;-0.063528999;-0.130704089;-0.196872004;-0.043023563;-0.168036584;-0.220022226;0.019206074;-0.090955588;-0.087219313;-0.089832201;-0.087390972;0.023132265;-0.112572035;-0.032725951;-0.195104113;-0.194672455;-0.018302558;-0.005666146;-0.177309693;-0.010659737;5.1611638;-0.027673439;-0.028712957;-0.0…
Isopropylmaleate;-0.768185351;-0.066285374;-0.471683357;-0.456114597;0.405038433;-0.153122369;-0.443103715;-0.203550654;-0.203840926;-0.083225726;0.625515623;-0.43660307;-0.432802794;0.469994433;-0.11484713;-0.370389727;0.028326158;0.824080368;0.274526997;-0.36717182;0.371766002;-0.539301826;-0.375319031;-0.032440697;0.055755989;-0.083820128;0.343250641;2.428228539;-0.189725822;0.102323176;-0.189…
Indole-3-acetaldehyde;0.151510434;1.019731844;0.575579963;0.035511131;-0.13733748;-0.189405681;0.596154239;0.463509334;0.780602389;0.293058423;0.135061656;0.59136798;0.036720687;0.340108205;0.501938964;0.849541794;0.459774999;-0.461906046;-0.529662073;-0.476036692;0.313611485;-0.467672988;-0.450815528;0.198710575;0.219490845;0.008517111;-0.169651829;0.524597137;0.028899082;-0.440766034;0.42126519…
Aminoadipate;-0.241842066;0.511858125;-0.012253797;-0.122383145;0.364944456;0.187736572;0.111476153;0.217562338;-0.089494827;0.66810103;0.299410334;-0.110204284;-1.03606702;0.458038261;0.497161438;0.413039856;-0.241444925;0.526214241;0.402064671;0.131723607;0.253077519;-0.172069574;-0.417449498;0.64654168;0.53060945;-0.19811179;0.594178215;0.509263511;0.479012674;0.022689039;-0.076509374;0.136230…
Met-oxide;-0.720925581;0.325536697;0.08534071;0.820462791;0.34444885;2.108559889;-1.063941143;1.258013116;0.55327738;0.313294114;-0.624245484;1.024789651;0.987049279;0.317464044;-0.084760798;0.397827515;1.394852148;-0.566634018;-0.248530359;1.013214488;-0.373536059;0.332915064;-0.939154469;0.07495545;-0.538437599;0.340163019;-0.292182789;0.359231986;-0.544772265;1.345704328;0.144660176;-0.8604256…
Phenylalanine;0.624448633;-0.202507375;0.237365456;0.59482185;-0.126386693;0.3880201;0.257774379;0.411329486;0.322089511;0.578018964;0.122190028;0.652298608;1.066967013;-0.184712858;-0.117730108;0.128469529;0.344270994;0.089370555;-0.448501991;0.338214686;-0.205872435;0.337597068;0.136542036;-0.009578601;-0.265097294;0.296506387;-0.003446265;0.136868909;0.0439536;0.245797884;0.614865734;-0.263429…
Quinolinate;-0.632069904;-0.241574817;-0.374168852;-0.250635546;-0.304673516;-0.026903551;-0.188104777;0.584295476;-0.088358397;0.226272736;-0.787507223;-0.185223866;-0.340745711;-0.184837695;0.16772816;0.662311832;0.47986305;-0.068704037;0.074654428;0.966170197;0.708897114;-0.247121452;-0.253623158;-0.156358313;0.4044784;-0.032179353;0.42344333;0.452316919;0.248339947;-0.051315989;0.088395207;0.…
Pyridoxal;-1.116303562;-0.004863368;0.233337801;-0.586075183;-0.097983678;0.619757267;0.180148337;-0.008590148;-0.035654939;-0.024191801;-0.467089477;-0.527011192;0.119836616;0.139189883;0.013163443;0.454116916;0.275950813;0.666656662;-0.050900858;0.680446933;0.816911254;-0.330714171;-0.208048247;0.44618444;0.953857282;-0.047866317;0.243199475;0.294064921;0.55169208;-0.124008354;-0.477695714;-0.2…
Phosphoenolpyruvate;-0.666830924;0.515653577;-0.294629404;-0.632768613;0.040844732;-0.023733147;-0.391300431;-0.430105108;-0.585481566;-0.632446277;0.129473031;-0.472369278;-0.755930906;0.162100391;-0.183127476;-0.41381126;-0.145873241;0.731295907;-0.034579057;-0.270403033;0.224530404;-0.508651415;-0.328061726;0.270688891;-0.00746676;-0.088303317;0.317463605;0.074698577;-0.161327476;-0.129435557;…
Homogentisate;-0.077669006;0.006779009;-0.173729392;0.161145597;-0.109290101;0.03519034;-0.270091251;-0.002274986;-0.163825433;-0.010591465;-0.123374282;-0.269110545;-0.407863669;-0.435634083;-0.393441037;0.406141247;0.069076287;-0.482603832;0.182087536;0.1467477;0.022859636;-0.398831434;-0.495248367;-0.402752871;-0.378421041;-0.228464275;0.394452792;0.140222583;0.706516825;0.670740648;0.09071714…
N-Trimethyl-2-aminoethylphosphonate;-0.342199067;0.501013373;-0.383380407;-0.032280063;0.284421824;0.180674758;-0.348398366;-0.238259901;-0.094723814;-0.514616311;0.640944989;-0.023220987;-0.118972539;-0.011090228;-0.121716551;-0.069564051;-0.339219548;0.587459832;0.054104027;-0.486704943;0.372814125;-0.046628696;-0.551701085;-0.17436434;-0.133350863;-0.25480976;0.089096559;0.097951499;0.15095850…
Pyridoxine;-0.297662583;0.370781692;-0.733912787;0.142474481;0.36920253;0.476353861;0.110809335;0.16702445;0.290450186;0.632138975;0.017162916;0.55537166;-0.794699662;0.600305336;0.182157897;0.069451234;0.991468715;0.697898372;0.130439174;-0.251257069;0.47284479;-0.312558609;0.225544325;0.439121261;0.566023646;0.07080318;0.20757834;0.407400322;-0.299632212;-0.724890227;0.472358845;0.141837948;-0.…
sn-Glycerol 3-phosphate;-0.611597497;0.393679286;-0.074242535;-0.151818479;0.016998134;-0.078676139;-0.187702689;0.095620052;-0.143181723;0.06779206;0.228791201;-0.263326633;-0.267672846;0.279016784;0.216211301;0.177026321;0.335403952;-1.073444555;-0.235548536;1.613386358;0.430609938;-0.464551488;-0.171008866;0.47974095;0.331840117;0.428151807;-0.047907238;-0.167471791;-0.165725778;-0.117001037;-…
Acetyl-Glu-semialdehyde;-0.292727941;0.349161941;-0.210372631;-0.459025171;0.798051544;0.031926295;-0.218713457;-0.237432226;-0.377212244;-0.015086191;0.697426173;-0.225254357;0.592051064;0.847407462;0.076258381;0.138634388;-0.437332136;0.92079311;0.679963128;-0.236772114;0.166332932;-0.184423685;-0.26309406;0.310858886;0.5095171;-0.46077481;0.697673157;0.557572801;0.153674764;0.273727331;-0.2840…
Aconitate;-0.496151094;-0.025450298;-0.377347724;-0.487757057;0.207752661;-0.583487997;-0.136420769;-0.707915257;-0.491363893;-0.526012866;0.203374795;-0.658071941;-0.903420579;0.094434914;-0.246065757;-0.410109372;-0.715359487;1.685021409;0.228759264;-0.570755982;-0.207441473;-0.399723028;-0.288305766;0.261561409;-0.24550805;-0.521006727;0.053945799;0.152505065;-0.112179837;0.120282983;-0.214813…
Acetylornithine;-0.321500507;0.254204281;-0.265787052;-0.765749974;1.006222147;-0.618545125;0.018951846;-0.763707707;-0.364151371;-1.091004951;0.753706406;-0.545840089;-1.275748164;1.193467701;0.186613074;0.033672869;-0.795787794;1.482275748;1.08073953;-1.288320179;0.134111559;-0.029679931;-0.204267787;0.346568295;0.382759496;-0.479875056;0.659752586;0.963240747;0.408079311;0.133230387;-0.1982812…
Arginine;-0.331156135;-0.263597809;-0.32295165;-0.330387926;-0.334251047;-0.501807647;-0.216890871;-0.352693888;-0.309573029;-0.478818525;-0.437493766;-0.33066609;-0.192069687;-0.381987518;-0.369787215;-0.258125339;-0.294773414;-0.394147235;-0.424626887;-0.32813613;-0.255358329;-0.20477043;-0.473670407;-0.272825538;-0.324019516;-0.247278739;-0.352050334;-0.278853168;-0.238030092;-0.233509635;-0.3…
Indole-3-acetate;-0.883640423;-0.368545428;0.079606402;-0.358770393;0.078493039;0.212934553;-0.410393203;-0.476142505;-0.624220645;-0.181492219;-0.221558249;-0.408770195;-0.637361517;0.214137154;-0.013828615;-0.022105698;-0.225286735;0.470658784;0.183812321;-0.701571613;-0.381426679;0.336264669;-0.46049594;1.001013879;-0.423612322;-0.453394287;-0.053797545;-0.154638884;-0.031304202;0.06206606;1.2…
Carbamoyl-Asp;-0.093197671;-0.03917579;-0.083112181;-0.123023503;-0.078899981;-0.154459313;-0.165040539;-0.085670183;-0.111517818;-0.131586601;0.03298639;-0.109048132;-0.188246688;-0.010629959;-0.11514524;-0.102278386;-0.083223457;0.014338513;-0.037000086;-0.139123092;-0.09836803;-0.137447257;-0.177458913;-0.007267445;-0.054165954;-0.107525952;-0.057516832;5.087253676;0.011137286;-0.053202519;-0.…
3-Propylmalate;-0.572970694;-0.247680148;-0.610666449;-0.583178277;0.422393393;-0.496150835;-0.557815771;-0.496556835;-0.573136165;0.037249244;1.207527898;-0.726965368;-0.892531081;1.228050434;-0.167939754;-0.473076427;-0.152598977;2.194703536;0.531166209;-0.322109876;0.235542352;-0.610471813;-0.378841304;0.128706242;-0.317981661;-0.253279177;0.845436633;0.651606932;0.052132572;0.110259463;-0.310…
Hexose;0.564897995;-0.409088596;0.199421429;0.233879717;-0.033972365;0.103880065;0.290911006;-0.10213396;0.188725817;0.144143432;0.198405855;0.122051809;0.489206778;-0.247031866;-0.122495688;-0.118141769;-0.035071909;0.15483288;-0.430103417;-0.227338385;-0.361461082;0.24432244;0.402310246;-0.250569157;-0.488933496;0.155413507;-0.109774138;0.101790696;0.087255304;0.307861691;0.124317192;-0.2490714…
Tyrosine;0.483973901;-0.210423806;-0.006034181;0.399492871;-0.16649787;0.500648712;0.302576337;0.380537775;0.253959968;0.236068981;0.127290095;0.491225025;0.608545999;0.003113937;-0.205455994;0.014311413;0.301923983;-0.015303438;-0.49532318;0.197115801;-0.129872484;0.242952192;0.037518983;-0.088258919;-0.118719256;0.182586135;-0.056915327;0.181378231;0.07869983;0.16566106;0.49177069;-0.152401571;…
Choline-P;-0.668156579;0.156786437;-0.535375359;-0.821355824;0.363602455;0.020588709;-0.458213908;-0.694811885;-0.158156286;-0.559265691;0.310915458;-0.250379023;-0.187348913;0.689638091;-0.174941977;0.064000007;-0.050269121;0.659023139;0.004196925;-0.695268001;0.390831475;-0.314501354;-0.312359436;0.234799166;0.064569085;-0.236834253;0.077928757;0.409879346;-0.0718634;-0.012892123;-0.123031174;0…
Phosphoserine;-0.429431892;0.33444794;-0.196483268;-0.303085953;0.250353332;-0.192781756;-0.199740848;-0.076738401;-0.291570255;-0.303973523;-0.065639719;-0.291358084;-0.703133854;0.291615967;0.16989992;0.06672006;-0.273868221;0.038452214;0.266781448;0.061132125;0.179880234;-0.407510219;-0.381737522;0.452346118;0.238406332;-0.328402055;0.137528662;0.144590091;0.060555334;-0.074044953;-0.14086821;…
Phosphoglycerate;-0.42932869;0.1473843;-0.357565422;-0.621795717;-0.07745425;-0.408775178;-0.656995535;-0.478504282;-0.404876614;-0.624337042;0.249729493;-0.542531454;-0.664273985;0.306602078;-0.153002989;-0.166225846;0.195057082;0.378955783;0.045321806;-0.524247204;0.383218133;-0.67258918;-0.387409414;0.345727752;-0.121760957;-0.028636436;0.258351738;0.542833006;-0.139699394;0.019510003;-0.28743…
8-Amino-7-oxononanoate;-0.559101448;-0.566828631;-0.255930005;-0.348975795;0.47933721;-1.041953846;-0.034974704;-0.363086257;-0.498216492;0.067521288;0.343588179;-0.880364488;-0.461502125;0.179803543;-0.500378459;-0.445031537;-0.434079144;0.450052258;0.176292753;-0.345361531;0.051617333;-0.400220909;0.422708735;-0.313775777;-0.306457086;-0.225336081;-0.661415117;-0.061405979;-0.055715979;-0.20925…
(Z)-But-1-ene-124-tricarboxylate;-0.222849065;0.434171876;-0.008010801;0.364093644;0.351048533;2.427093204;-0.057587529;0.705190627;-0.185497963;0.518088339;-0.253436613;-0.063351718;-0.364080113;0.062502782;0.064925748;0.13008649;0.256295198;-0.190914645;0.456331252;2.104733489;0.154948522;-0.395519223;-0.395842671;0.391173172;0.464140043;-0.319823471;0.466129329;0.193979914;0.032425814;0.248472…
1-Nitronaphthalene-56-oxide;-0.190547394;-0.095323561;-0.216389338;-0.147992495;0.370034881;0.452450154;-0.256389028;-0.181366589;-0.212727355;0.109980127;-0.151549246;-0.21559049;-0.446190183;0.08312834;-0.056849186;-0.048861322;0.083892334;0.105680028;-0.175146002;0.124374335;0.348682942;-0.233457506;-0.362785736;0.112713962;-0.10214399;-0.270089276;-0.018615979;-0.125020013;0.028928436;0.09644…
Acetyl-Glu;0.041846409;0.68123072;0.212544373;0.151443656;0.428415139;0.20125655;-0.396210157;0.400474733;0.046744891;0.962598779;0.11675277;0.283318276;-0.815172947;0.83945128;0.307687163;0.570392926;-0.769486055;0.671283373;0.439068397;0.0269958;-0.19231585;-0.11520244;-0.668277997;0.727578322;0.57538537;-0.412123027;0.718297896;0.531889472;0.140261523;-0.105450442;-0.103969758;-0.411241267;0.3…
3-Dehydroquinate;-0.336689526;0.458170631;-0.215773958;-0.218641674;0.361958835;0.351138148;-0.367253859;-0.148426642;-0.253908044;-0.254648963;-0.0630298;-0.372842641;-0.715795318;0.439562721;-0.232649384;-0.227330978;-0.201844894;0.22012172;0.406100222;-0.107006296;0.229629912;-0.282454401;-0.233607947;0.456660869;0.090122251;-0.320612208;0.382637369;0.234123053;-0.132296466;0.047299227;0.30795…
(Iso)Citrate;-0.525888652;-0.0537023;-0.361305451;-0.403947592;0.174888886;-0.417691927;0.00651805;-0.637348512;-0.49493563;-0.349231623;0.267028031;-0.668369671;-0.885341276;0.147894182;-0.245856722;-0.389310809;-0.7855005;2.236623657;0.386933024;-0.287072991;-0.402426122;-0.348582354;-0.228251407;0.381955611;-0.249456032;-0.530536765;0.062286014;0.322720609;-0.039698016;0.105536624;-0.298270657…
Hexuronate;-0.476998873;0.095574326;-0.296283392;-0.350893153;0.157537778;-0.290113155;-0.182152456;-0.429085486;-0.372542769;-0.25258206;0.052423285;-0.48915254;-0.694762924;0.074818587;-0.131654838;-0.255777083;-0.464938986;1.54636777;0.436283226;-0.045237035;-0.198579629;-0.360905591;-0.291401719;0.260898427;-0.143501396;-0.456436823;0.065907339;0.369233323;-0.074002818;0.161926873;-0.33551564…
Hexonic acid;-0.690236583;-0.079010872;-0.214372232;-0.161738016;0.57182472;1.412367729;-0.708360296;0.19482314;-0.12730803;0.126239022;-0.590435407;0.147059686;0.223243454;0.535088271;-0.238945727;0.024889888;0.354962281;-0.556295086;-0.018925762;0.570617396;0.204407095;0.139358861;-0.616933606;0.388472246;-0.539185496;-0.568927922;-0.479579484;0.447921954;-0.315480623;0.801907693;-0.421075591;-…
P-homoserine;-0.222020288;0.420697854;-0.131681629;-0.394339993;0.553167246;0.03323644;0.094208465;0.102833107;-0.207916416;0.506107518;0.283879368;-0.296623018;-0.502159912;0.433036257;0.222872989;0.080079246;-0.240553608;0.657812923;0.638733235;0.362277509;0.384555558;-0.217883392;-0.398056127;0.857821252;0.618094787;-0.184919876;0.905721965;0.515628809;0.47499832;0.135118072;-0.009282239;0.076…
gamma-Glutamyl-beta-aminopropiononitrile;-0.448042392;0.153870936;-0.139168857;-0.425434552;0.407512544;0.13577573;-0.350304267;0.085051457;-0.131032024;-0.47405686;-0.445533736;-0.416864545;-0.077805232;0.127257213;0.121036026;0.309808397;-0.316548376;-0.502140745;0.447014505;-0.12717168;0.081628472;-0.462707887;-0.468305648;0.534126348;0.153905758;-0.439970801;0.21000625;0.222698726;-0.11784463…
Tryptophan;0.592097802;-0.27844326;0.259153777;0.540142539;-0.265138894;0.632425822;0.185188661;0.474897966;0.345383252;0.439226537;-0.132751433;0.59792572;0.765454184;-0.137024151;-0.034426336;0.256377979;0.370772552;0.074659953;-0.854470191;0.31315188;-0.340373065;0.078896204;0.180412548;-0.057381307;-0.237241598;0.481465071;-0.169915239;-0.128627773;0.024245223;-0.014829218;1.009868081;-0.2994…
(R)-2-Hydroxybutane-124-tricarboxylate;-0.188220785;0.47323407;0.038327949;0.455484944;0.383358312;2.318352237;-0.084120418;0.808107957;-0.201097638;0.549619912;-0.30240469;-0.028663656;-0.320216827;0.030047512;0.08012143;0.121232648;0.258754799;-0.27116688;0.562184601;2.106314871;0.122917206;-0.401369705;-0.434780656;0.402657846;0.502268184;-0.266021484;0.490287468;0.177654067;0.051613395;0.2424…
2-Oxo-3-hydroxy-4-phosphobutanoate;-0.338921675;-0.131219318;-0.027295268;0.440714511;0.346550686;-0.160783474;0.17950531;0.122122358;0.492918225;-0.039211578;0.024123619;-0.024355139;-0.860725528;-0.471720632;-0.406890269;0.261711298;0.112106715;-0.311241536;0.048514713;0.57192627;0.543382532;-0.457772269;-0.496491674;0.342016479;0.460760433;-0.000647437;-0.042013713;0.133663868;-0.284649656;-0.…
2-Deoxy-D-ribose 1-phosphate;-0.303692129;-0.015923896;-0.379897146;-0.859881799;0.310542855;-0.728413491;-0.351635826;-0.677230807;-0.604634597;-0.580839273;0.697421309;-0.643512113;-1.080964534;0.738897158;-0.079625216;-0.225344793;-0.780075127;0.933469254;0.5584217;-0.983740789;-0.311435003;-0.309687116;-0.317291638;0.194818003;-0.128978366;-0.440942873;0.63643742;0.812840391;0.136866262;-0.23…
Dethiobiotin;-0.070074119;0.514624013;0.164451724;0.029403337;0.286538068;0.407786357;-0.187340085;0.307429136;-0.020329845;-0.012118928;-0.2750436;0.182369798;-0.981047871;0.174187703;0.383611237;0.6343118;-0.789264997;-0.486975329;0.489249112;-0.065253595;-0.331399602;-0.10775091;-0.685335365;0.821555368;0.395116875;-0.407843783;0.639901739;0.058660708;0.284953979;-0.1572656;0.10854343;-0.28725…
sn-Glycero-3-phosphoethanolamine;-0.557231946;-0.087812243;-0.505134925;-0.530805241;0.163307516;-0.990960347;-0.007284882;-0.578748873;-0.234035999;0.471273006;0.812355846;-0.648547073;-0.792070972;-0.026698217;0.110976346;-0.263526741;-0.502139251;0.92635068;0.167032988;-0.41818555;0.158005672;-0.327423835;0.008207909;0.369077601;0.100837723;-0.307269529;0.46777051;0.122810311;0.360936659;-0.36…
4-Amino-2-methyl-5-phosphomethylpyrimidine;0.834139768;-0.72027124;0.246890875;0.840291162;0.240823906;0.416122021;-0.286601198;0.327401887;-0.184349502;0.083254062;-0.344600683;0.677917872;0.739129864;0.150199653;-0.347608228;0.682959262;0.924731945;0.066024167;-0.664212773;0.448680569;0.76043303;0.230091425;0.233258272;1.033612778;-0.504372813;0.300901418;-0.203365716;0.742729061;0.459962102;0.…
Pantothenate;-0.699904386;0.241591034;-0.299562132;-0.442960834;0.411081559;-0.616936525;-0.265778789;-0.704571872;-0.317718373;-0.95253006;0.016975366;-0.533784096;-1.650076404;0.271119417;-0.347990471;-0.124972565;-0.825455995;0.937662525;0.277141152;0.148646634;0.153650411;-0.114524299;-0.301309131;0.614137584;-0.402428913;0.550822851;0.362525514;0.537820963;0.066017443;-0.152276366;-0.0428006…
5-Hydroxy-L-tryptophan;-0.415821066;0.221135547;0.407043067;0.600187116;0.035116528;1.276495554;-0.52049409;0.521199281;0.328659901;0.045013605;-0.6161192;0.296847618;0.88734253;0.445406724;0.05889559;0.026370675;0.362357495;-0.114851849;-0.509802923;0.300934625;-0.07315735;0.108613604;-0.55573808;0.209359919;-0.427267859;-0.23067269;-0.502411633;0.020420841;-0.169255267;0.810305792;0.246832878;-…
2-trans6-trans-Farnesal;0.237463244;0.513474781;0.577983476;0.129969537;0.048326654;-0.02703879;-0.127678743;0.463292668;-0.493691349;-0.518718795;0.248835113;0.03771639;0.187337352;-0.277471042;-0.327000445;-0.563681568;0.017296219;0.217925697;0.682069076;0.927864572;-0.208297831;-0.190560193;0.067986662;-0.048266254;0.285270755;-0.007682909;0.122280474;0.096642075;0.938042455;0.657254662;-0.297…
Cystathionine;-0.251015354;0.441939277;0.061901613;-0.188626766;-0.075843588;0.128451736;-0.326645243;0.524572027;0.072344236;0.106444008;-0.745215934;0.275052145;0.498507323;0.286699642;0.319232309;0.672662507;0.342785789;-1.315035317;-0.12736516;-0.466287008;0.335446336;-0.361273027;-0.364958866;0.510166343;0.393666331;0.275043031;0.0547088;0.230617379;0.177947099;-0.034810629;-0.280584627;-0.0…
4-Amino-4-deoxychorismate;-0.673137447;0.084663213;-0.332811143;-0.241816184;0.143705548;0.643190619;-0.155147794;0.412482428;0.05498368;0.021606464;-0.167667576;0.22296596;0.237732912;0.228889629;-0.222076729;-0.095876732;-0.133976012;-0.149684028;0.024718568;-0.380892956;0.397980457;-0.286339911;-0.042203843;0.204013304;0.473403187;-0.023005732;-0.054107508;0.337009481;0.348034919;0.188745046;-…
Porphobilinogen;-0.190065969;0.665145015;-0.432148599;-0.348775283;0.084041157;0.368479506;-0.046262721;0.228218268;-0.319763128;-0.120830361;0.506480015;-0.214236406;-0.367111514;-0.078790881;0.2155728;0.28664553;-0.440242031;0.331840278;0.399125481;-0.281498868;0.364573338;-0.212663799;0.151717371;-0.196222841;0.38162632;0.144932312;0.544439105;0.090080222;-0.16893438;-0.216072196;-0.586342648;…
Carnosine;-0.17966819;0.313583514;-0.07582931;-0.316973616;0.221563525;-0.227032631;-0.305934053;0.014192889;-0.398913573;-0.268163183;0.236646823;-0.194725872;-0.535124352;0.386434043;0.081028112;0.149420071;-0.677155921;0.433073893;0.542196223;-0.077680026;-0.031963729;-0.267340948;-0.438238302;0.401960701;0.176228178;-0.28272533;0.549954642;0.230911276;0.00296557;-0.112315795;-0.352244047;-0.1…
L-Glutamyl 5-phosphate;-0.066537379;0.574194978;0.150774456;0.028949857;0.391232778;0.143710134;-0.372013067;0.396486622;-0.030584041;0.851422538;0.136513524;0.178854012;-0.73844863;0.782281718;0.297787893;0.448446025;-0.645262534;0.628026441;0.600652212;0.110778722;-0.076881693;-0.192682622;-0.671387583;0.647586777;0.581957478;-0.470001518;0.662304654;0.473440532;0.166985135;-0.162870608;-0.1761…
(R)-5-Phosphomevalonate;-0.408641162;0.441135887;-0.124738133;0.177350036;-0.083214322;0.585526648;-0.228467;0.006270948;-0.367485869;0.538038727;-0.093027261;-0.032409774;-0.429256447;-0.022024556;-0.019490992;-0.254449312;-0.046844408;0.013653664;-0.008842606;1.133621856;0.282671029;-0.627546991;-0.058252085;0.272185026;0.081473893;0.604582062;0.256997413;0.072934878;-0.117660477;-0.079269082;-…
5-Phosphoribosylamine;-0.459183816;0.245624085;-0.179378918;-0.327336388;0.136580372;-0.021341634;-0.132960153;0.109102699;-0.244987805;-0.129277016;0.284796723;-0.353361557;-0.934359053;0.616806251;0.259033594;0.129290617;-0.257363707;0.508319161;0.216963403;0.146866887;-0.055467283;-0.614309053;-0.191585694;0.605291824;0.200364638;-0.145850298;0.191545637;0.46189458;0.068672228;0.296410448;-0.0…
Pentose P;-0.515570209;0.339295704;-0.132995053;-0.503970162;0.063732262;-0.263881317;0.164666143;0.329382687;-0.050800671;0.967574779;0.524118593;0.214971126;0.307460427;1.087759088;0.542170409;0.58307624;0.250100181;0.49054078;0.075661388;0.744448165;0.4466456;0.000180442;-0.125558401;0.491869806;0.398288604;0.276875592;-0.276365461;-0.03042318;-0.112243661;-0.580529586;-0.364280575;0.091277516…
Farnesoic acid;0.119063778;0.076079138;-0.208010228;-0.088180395;-0.391313415;-0.497724269;0.074338913;-1.329080043;0.026234795;-0.397441036;1.1215366;-0.732877236;-0.106989381;-0.440335735;-0.34328429;-0.811451025;-0.590448091;2.030966709;-0.397814732;-0.403510016;0.679616439;-0.462696303;0.160518132;-0.402437731;-0.798989521;-0.016292414;0.682586594;0.216794406;0.777305837;-0.38196663;-0.352438…
Hexadecenal;0.021340568;-0.058490884;0.127236355;-1.032352402;-0.177987625;0.293384336;-0.570288717;0.230010818;0.812269272;-1.010355064;0.312823663;-0.346359709;0.022987373;0.129662293;0.840942317;0.742617771;0.210893535;-0.220029041;-0.057314185;0.282824743;-0.264183796;-0.307694637;0.230133193;-0.4412809;0.642307914;0.281243171;-0.086965273;-0.040187561;0.252541662;-0.175809151;0.850602381;0.0…
Dihydrobiopterin;-0.632456067;-0.046244481;0.379597539;0.069300794;0.035482179;0.500744019;0.069399195;-0.047224701;0.256380913;-0.49004251;-0.214734023;0.447593135;-0.951222896;0.678114502;0.408283794;0.511341292;-1.053222236;1.113541401;-0.202816922;-0.183192935;-0.352935887;-0.132689227;-0.693919675;0.26884676;-0.391327169;-0.272391463;0.144127363;0.115342581;0.364924513;-0.442885882;0.0699362…
L-Cystine;0.636430569;-0.264339996;0.151631488;0.438383296;-0.182380138;0.382219699;0.19685944;-0.100490795;0.239228998;0.182328603;0.128667501;0.34595647;0.266927225;-0.085744073;-0.160472759;-0.161596555;0.162221832;0.226451084;-0.413313146;-0.144971161;-0.173566804;0.237669425;0.180707604;-0.238794345;-0.484941993;0.248974884;-0.240121111;0.158548711;0.077710501;0.37676557;0.245931947;-0.25853…
beta-Alanyl-N(pi)-methyl-L-histidine;-0.346882712;-0.834035915;-0.738170467;-0.879602521;0.605852997;-0.496231575;-0.761059032;-0.565932083;-0.806516779;-0.796707038;-0.548789073;-0.926468114;-0.584740472;-0.92476006;-0.726428748;-0.382943202;-0.43323262;0.02777201;-1.067737876;-0.75178749;-0.450674772;-0.449890284;0.181833568;0.212139963;-0.263711206;0.311870239;-0.220235545;0.596808738;0.450346…
N1-Acetylspermine;-0.342964246;0.361693149;-0.282236747;-0.136044764;0.203401406;-0.116110253;-0.07530807;-0.112660381;-0.243089855;-0.052013972;-0.000215214;-0.465139424;-0.608870841;0.092564864;0.29001817;0.032002657;-0.229531497;0.463384394;0.212985888;-0.229864662;0.331547609;-0.562854238;-0.178867396;0.324044207;-0.201404274;-0.279108427;0.398546928;0.161447737;0.171481502;-0.194946786;-0.28…
Pyridoxal phosphate;-0.438727299;0.348153545;-0.198493035;-0.534537605;0.154389043;-0.137658544;-0.326498368;-0.100059759;-0.231044625;-0.410075259;-0.136978617;-0.246018861;-0.216936609;0.458800973;0.113763728;-0.018523464;-0.108907685;0.098749107;0.276735604;-0.060348011;0.172917532;-0.518979301;-0.605862235;0.472292821;0.339675333;-0.254341761;0.292341684;0.462613117;0.051893041;0.042146712;-0…
Pyridoxine phosphate;-0.37430134;0.531165186;-0.484901182;-0.392805866;-0.381898706;-0.537750561;-0.014903403;0.24201;-0.340639739;-0.33086212;0.010131285;-0.286506509;-0.561298505;-0.167117953;0.050787729;0.629954052;-0.122441556;-0.142639545;0.737798514;-0.429143038;0.11674591;0.264437583;0.104608142;0.459152047;0.522279899;-0.087949172;0.617035496;0.205855705;0.583059002;-0.076607984;-0.026194…
gamma-L-Glutamyl-L-cysteine;-0.520094939;0.194949443;-0.275700489;-0.517102855;0.830968239;-0.418429422;-0.301591137;-0.147575464;-0.415712316;-0.763661897;0.154768136;-0.314413748;0.182239055;0.144373474;-0.146365182;-0.038675227;-0.587810472;-0.021421391;0.763350039;-0.239174935;0.127775168;-0.137647;-0.185062568;0.307964015;0.577808765;-0.486976696;0.843169817;0.317730053;0.182676096;0.2606910…
Deoxyinosine;-0.228856234;-0.074787969;-0.353644175;-1.149229872;0.354453911;-0.731592725;-0.65781111;-0.644624283;-0.083681981;-1.728039288;0.827880012;-0.593133086;0.042820697;1.374705457;-0.294367981;-0.18585219;-0.584892117;0.969100982;-0.31153163;-1.236503762;-0.311241279;0.221439713;0.040314747;0.325736513;-0.377789595;-1.049949182;-0.557417051;1.115871144;-0.266150311;-0.085014914;-0.43850…
Shikimate 3-phosphate;-0.736344039;0.432961958;-0.346279363;-0.012743783;-0.086362316;0.458399092;0.063350547;0.071461446;0.05082438;0.001930684;0.137011126;-0.015836893;0.456451951;0.288541775;-0.276466707;0.230033562;0.422825916;0.447599659;-0.381118837;0.655099545;0.571607336;-0.533391619;-0.32941552;0.246139166;0.117832684;0.349121486;0.178178297;0.424134398;-0.002529152;-0.186789327;-0.84682…
Nicotinate D-ribonucleoside;-0.393406446;-0.138303088;-0.449064233;-0.285751349;-0.215484236;-0.247137832;-0.363364125;-0.224683973;-0.337304217;-0.372960351;-0.292759104;-0.326868873;-0.519330404;-0.187532464;-0.194000281;-0.19560513;-0.133724374;-0.174244379;-0.254977358;-0.129037629;-0.147683871;-0.339436813;-0.4329355;-0.104411548;-0.202455281;-0.153701491;-0.138274231;-0.232295179;-0.2314704…
D-Glucono-15-lactone 6-phosphate;-0.108807357;0.898069525;-0.122613587;-0.704784254;-0.419134655;-0.083863459;-0.065299804;0.006224408;0.2249742;0.521048757;1.453270029;-0.136915736;-0.015325344;1.05628267;0.430894199;0.162773883;1.039211285;1.096370329;0.175535361;0.534443483;0.201964929;0.311299919;-0.14335799;0.523712461;0.146237639;-0.145845136;0.457474347;0.618533085;0.61000884;-0.674459509;…
Hexosamine P;-0.416682456;0.023651898;-0.322667235;-0.377214501;0.272287718;-0.152458221;-0.257135709;-0.395345415;-0.378227097;-0.621182361;0.470416841;-0.5401368;-0.647112697;0.470831673;0.127880718;0.091783371;-0.284814746;0.624545159;0.376803154;-0.388455337;0.202111331;-0.439232755;-0.237112347;0.41743416;0.052707885;-0.504978323;0.213573394;0.5210897;0.190276824;-0.071259136;-0.238058967;-0…
Hexose P;-0.019549147;0.230727926;-0.109568267;-0.730900025;-0.190952323;-0.042271467;-0.278840719;0.445590459;0.12157084;0.043913884;0.618360366;-0.039760327;-0.152590671;0.466118261;0.395625064;0.549548084;0.6644211;-0.555881859;-0.232963331;-0.372985014;0.804791551;-0.540507377;-0.396397372;0.293485842;0.310429856;0.090396548;-0.083514237;0.434085655;0.209427404;-0.616850471;-0.677912624;0.423…
3-Phospho-D-glyceroyl phosphate;-0.246970956;0.02741681;-0.755975297;-0.957392492;-0.134010001;-0.467710239;-0.819744653;-1.1916372;-0.612751331;-1.194264896;0.689752369;-1.01585624;-0.577521289;0.051266564;-0.540741752;-0.966785278;-0.321391835;0.833009804;0.346798512;-0.938687942;0.371225502;-0.488860402;-0.237395897;-0.439006973;-0.753191927;-0.406096139;0.420950933;0.544148435;0.405224776;0.1…
Inosine;-0.86219042;0.479723527;-0.131960243;-1.119363958;0.513167863;-1.199563606;1.296473127;-1.198912069;-0.456521073;-1.104887842;0.230997914;-0.204348147;-0.75148456;2.131671997;0.804090271;0.752894001;-0.953564795;0.810274313;-0.79175869;-0.899203616;-0.099982354;0.789659282;-0.68805185;0.367052907;1.701665676;-0.815224368;-0.965435845;-0.486707928;-0.495109672;-0.299025227;-0.555163034;0.6…
Estrone;-0.422792366;-0.44877544;-0.149660935;0.276492268;-0.706460447;0.054281019;-0.290259246;-0.181978823;0.851356149;1.137568108;-0.253887581;-0.050400211;0.719141872;0.150823134;0.274686173;0.367868716;0.573460536;0.542891174;-0.507740568;1.025798191;0.000457904;-0.431192511;0.605047637;0.649836626;-1.076165811;1.15180443;-1.003052351;0.34924518;-0.509632879;-1.288505864;-0.313158683;-0.2580…
Estradiol-17beta;0.425958063;-0.25115859;-0.225010662;-0.117006548;-0.231312313;-0.204003281;-0.118654922;-0.235225035;-0.180793033;-0.039664225;-0.061637128;-0.19959622;-0.148268457;-0.12724158;-0.180894557;-0.217138716;-0.167666731;-0.086316904;0.091333807;-0.152161366;-0.23039121;-0.184278415;-0.136663229;-0.036479533;-0.293152159;-0.081800698;1.364503419;0.508165635;0.620706974;-0.337236068;-…
6-Phosphogluconate;-0.369903036;-0.097753867;-0.377934555;-0.401735676;0.291969654;-0.389198301;-0.058331283;-0.537134706;-0.343353861;0.197689367;0.861316733;-0.43468043;-0.398054774;0.578471863;0.005523062;-0.29393647;-0.62653251;3.09318453;0.171907667;-0.025947192;-0.231394189;-0.259756888;-0.058781222;0.578685662;-0.056584706;-0.255143046;-0.273215031;0.544005122;0.221557595;-0.178832687;-0.5…
N6-(L-13-Dicarboxypropyl)-L-lysine;-0.020244349;0.441058771;0.037946706;0.001364677;0.203039092;-0.026594653;0.109560448;0.091276134;0.104299045;-0.11871594;-0.195600756;-0.000863592;-0.681861176;-0.021176897;0.638234928;0.29579776;0.154899299;-0.416175792;0.76933128;-0.346597493;0.398172067;-0.094131714;0.060206926;0.790516376;0.44037478;0.438684035;0.575791547;-0.011733727;0.329930646;0.2782379…
5'-Phosphoribosylglycinamide;-0.347344847;-0.010456493;-0.187908321;-0.294469564;0.044499976;-0.186160925;-0.375626761;-0.344580597;-0.162257511;-0.121166834;-0.031262811;-0.273054053;-0.597531108;0.155515721;-0.106788621;-0.182301779;-0.245947515;0.240436308;-0.170530504;-0.271242143;-0.064505192;-0.151768482;-0.092601239;0.128138737;0.079380594;-0.011313708;-0.200469838;-0.043771987;-0.03158302…
Sedoheptulose P;-0.284030745;0.52661459;-0.060056998;-0.134468746;0.189565208;1.200348972;-0.173852619;0.472303382;-0.075937071;0.695340428;-0.007377835;0.018882571;-0.064097341;0.119027729;0.226287662;0.215170452;0.473327167;-0.278640519;0.113416853;1.150573452;0.414717963;-0.404670139;-0.356947897;0.390324517;0.46239653;-0.062460729;0.202199514;-0.170034459;-0.073375893;-0.248674004;-0.35824299…
N-(L-Arginino)succinate;-0.155747279;0.459878113;0.111377876;-0.086119932;0.739346233;-0.207208925;-0.242832696;0.086099951;-0.016366088;0.022281337;0.12467251;-0.081949082;-0.569697621;0.15806992;0.334984084;0.375262278;0.152366199;0.076850728;0.610496228;-0.094714051;0.20679937;-0.070947941;-0.019992846;0.734277944;0.540611226;-0.101077389;0.634658082;-0.055023581;0.393913003;0.122549503;0.3383…
5'-Methylthioadenosine;-0.689112064;-0.134028267;0.029670153;-0.33304682;-0.061030399;0.194057385;1.145713628;-0.006893477;0.015814141;-0.220349645;0.308604554;-0.015550095;-0.532164117;0.292716753;0.350107732;0.1340454;-0.208880077;0.587683446;-0.06717574;0.33394958;0.218123807;-0.395863832;0.037760202;0.466138774;0.112119061;-0.325815394;0.688463326;0.791950621;0.553730794;0.233170909;-0.594657…
D-4'-Phosphopantothenate;-0.603294549;0.155742624;-0.204894091;0.074720361;0.200078767;-0.381599234;0.211805887;-0.321523994;-0.225247763;-0.641144234;-0.08123472;-0.643071991;-0.870769163;-0.37128513;-0.023457402;0.171978954;-0.471263088;-0.316388231;-0.073841251;1.288314252;0.011146574;-0.449986852;-0.150969678;0.7718505;-0.212765656;0.004575553;-0.03582134;-0.016302288;-0.264580794;-0.08894800…
Acetylglucosamine P;-0.317772597;-0.034893072;-0.226359253;-0.59232333;0.11196792;-0.084506298;-0.553107818;-0.173158065;-0.330064789;-0.19128595;0.462877691;-0.323738438;0.661647009;0.446004476;0.328216397;0.021314689;0.164533374;1.101398853;-0.280211762;-0.549638663;0.648277995;-0.532167731;-0.500226729;0.368510214;-0.046682547;-0.334613967;0.198201369;-0.088984649;0.155896889;-0.357580754;-0.5…
(5Z8Z11Z14Z17Z)-Icosapentaenoic acid;-0.539742951;0.785824857;-0.181803437;-0.870882962;-0.1013073;-0.203911603;-0.627090846;-0.121534969;0.115001181;-0.014883852;-0.075745315;-0.275220055;-0.617664209;0.76531339;0.350969195;0.702437558;-0.263849873;1.062899703;0.119618667;-0.335988543;-0.067867299;0.304577276;-0.250721399;0.684957795;0.188895685;-0.398154408;0.623670021;0.243355622;0.284814913;-…
11beta17beta-Dihydroxy-4-androsten-3-one;-0.015906885;0.142841176;0.081607894;-0.386472576;0.082390784;-0.355315306;-0.539247883;-0.212195473;-0.263347833;-0.325476735;-0.021244064;-0.174680395;-0.399395971;0.261852368;0.127117857;-0.09471033;-0.258211723;0.721556429;0.013863512;-0.341832815;-0.057534117;-0.279255196;-0.107609262;0.330527994;-0.153416611;-0.488311746;0.251901124;0.299386762;0.183…
Arachidonate;-0.193789085;0.464442968;0.039069237;-0.406274169;0.234614785;-0.565163028;-0.196171714;0.095790387;0.365987115;-0.301199255;0.078807118;-0.361832271;0.28614909;0.065852001;-0.095252512;-0.01807157;-0.009254194;0.649042155;0.167749229;-0.196606716;0.552251057;-0.092599963;-0.89240004;0.640658944;0.066713287;-0.307665865;0.764698526;0.423373744;0.180577191;0.06887915;-0.076792461;-0.3…
(8Z11Z14Z)-Icosatrienoic acid;-0.141106019;0.506503115;-0.322349895;-0.26187878;-0.392053416;-0.487370961;-0.262152322;-0.190654369;0.468179125;0.309116286;0.294592966;0.020964073;-0.117627851;0.089451412;0.381113079;0.660606985;0.519899228;0.375446024;-0.003665356;0.510310455;0.332495324;-0.4392803;-0.181629597;0.369234088;-0.019304818;-0.266157734;0.439164399;-0.155808238;0.113140618;-0.6270649…
dCMP;-0.580055272;0.083031213;-0.225886967;-0.352471711;0.061086738;-0.08840436;-0.464994963;-0.024041235;-0.209055411;-0.429465304;-0.199603768;-0.099469156;-0.421313112;0.188648002;0.059656183;0.261769591;-0.015382611;-0.394735148;0.179508232;-0.060668625;0.301493308;-0.434487393;-0.48091737;0.302272793;0.387480676;-0.300243281;0.314924028;0.391640709;0.30665417;-0.046240229;-0.261574367;0.0186…
Glutathione;-0.411806089;0.213420438;-0.164683198;-0.294227531;0.33480451;-0.061024303;-0.360122632;0.043526662;-0.237602469;-0.583356159;-0.259971059;-0.180785222;-0.243826343;-0.004966213;0.086435161;0.250848667;-0.136310822;-0.716056591;0.197473368;-0.084315103;0.173560582;-0.365612354;-0.445474384;0.273363722;0.312346786;-0.168131921;0.298699925;0.07675912;0.109865076;0.030929043;-0.294262196…
dUMP;-0.436329421;-0.002372993;-0.175010729;-0.401686161;-0.014967476;0.00498657;-0.393349773;-0.040409712;-0.278413461;-0.312678322;-0.207451398;-0.23275158;-0.56609083;-0.150518698;-0.080138097;0.066053279;-0.173587724;-0.45932158;0.154710283;-0.048370583;0.299359883;-0.527315295;-0.488281531;0.310611825;-0.014209337;-0.236453312;0.119340436;0.15346929;0.134187278;-0.056180478;-0.295396812;-0.2…
FGAM;-0.459518181;0.03876115;-0.196304269;0.3382472;-0.09799274;-0.525816838;-0.325789741;-0.385608295;-0.239963129;2.422789385;-0.274465626;-0.40732088;-0.584682058;0.022699347;-0.039483425;-0.142035638;-0.501998757;0.35976324;-0.306369225;1.073971336;-0.150644468;-0.321861709;1.663072707;0.488444857;-0.06242187;2.331686993;-0.160036958;-0.148046603;-0.273317113;-0.303884885;-0.046936038;-0.2902…
FGAR;-0.524875127;0.163383068;-0.052724056;0.145362916;-0.11929578;-0.307082105;-0.34756265;-0.176460058;-0.240513673;4.82521841;-0.258993463;-0.187718876;-0.533403886;0.27205497;0.006855406;-0.025860986;-0.201779377;0.139041393;-0.463859789;0.691945434;-0.090657131;-0.169436943;1.390564838;0.23893323;0.180968265;2.539315146;-0.541974959;-0.310465623;-0.496894343;-0.084814676;-0.086116844;-0.2181…
Geranyl diphosphate;-0.673247728;0.176736132;-0.162154142;-0.073612716;-0.30140779;-0.331839756;-0.350712724;-0.215492608;-0.289988746;3.6072101;-0.383131034;-0.177285427;-0.623009708;0.26365274;-0.002490118;-0.010072116;-0.085179399;0.086269638;-0.657236855;0.76468955;0.101849089;-0.25707523;0.978393748;0.407916553;0.101823746;1.990950953;-0.576402082;-0.288672327;-0.522663399;-0.15632843;-0.141…
Progesterone;-0.325524582;0.119693918;-0.172494479;-0.207657632;0.044981029;-0.07030959;-0.174898491;-0.11008501;-0.040279105;0.413445587;0.04314964;-0.447731526;-0.462015663;0.046066547;0.301812693;-0.125326088;-0.116902503;0.262915004;0.057801497;-0.206484007;0.396328224;-0.561003378;-0.018944434;0.377294155;0.11390113;0.093749054;0.274810288;0.272920223;0.124440505;-0.030481668;-0.3015603;-0.0…
Leukotriene A4;0.020013835;0.242884168;0.334758912;0.801979791;0.523886451;0.723286847;-0.232814238;0.418016175;0.784632676;-0.190675867;-0.214686621;0.403592983;-0.308122956;0.044356278;-0.089617015;0.428047254;-0.150723924;0.126209988;0.13037894;0.219082476;0.07667729;-0.151768587;-0.021698381;1.138540812;0.000294546;-0.032484485;-0.245896363;0.11094499;0.208669185;0.221268749;-0.094163983;-0.0…
dTMP;-0.359925051;0.265259474;-0.443698017;-0.224631598;-0.324322505;0.165086343;0.048560329;0.153421662;-0.405219806;0.295231293;-0.096025214;0.179321222;-0.417796178;0.492844724;0.620660528;0.231988593;0.137968677;0.168702411;-0.188258932;0.478377529;0.232662631;-0.463086899;-0.255847267;0.410427575;-0.102204144;-0.217389789;0.346546771;0.446097715;0.353119887;-0.05303973;-0.681901658;-0.153456…
CMP;-0.507613422;-0.347801338;-0.773140919;-0.704425876;-0.149669199;-0.553471291;-0.264454201;-0.289033287;0.283351421;1.175769774;0.233802489;0.091611393;-0.830054931;0.032507393;0.236584941;-0.248803594;-0.373704027;1.695489873;-0.418987407;0.480194121;0.534425676;0.117153078;0.103098845;-0.106009791;-0.543339397;-0.521708902;0.656668315;-0.309059249;0.195957486;-0.142380757;-0.721884722;-0.16…
UMP;-0.347062988;-0.195279189;-0.472237204;-0.467032293;-0.110019305;-0.72559518;-0.239124481;0.218544683;0.366106218;2.407315303;0.328246968;0.650050936;-0.461309509;0.285023064;0.246529759;-0.028039655;-0.327328509;1.20573011;-0.577283117;1.470996549;0.217854219;0.374062553;0.295627106;-0.163639583;-0.356369538;-0.279237064;0.332158303;0.266857504;0.173340672;0.083903625;-0.534188364;-0.2578751…
Aflatoxin B1-exo-89-epoxide;-0.195801337;0.349884551;-0.647359022;-0.231531099;0.003319199;-0.035013684;-0.218320942;0.026850845;-0.503433736;0.095273254;0.159984302;-0.293554502;-0.033917576;-0.14387224;0.187437373;0.071539355;0.030170493;0.528280706;0.155488587;0.30047863;0.58734008;0.017170159;-0.393180775;0.427454744;0.483422539;0.062437217;0.010910215;0.335581556;0.096026962;-0.241926538;-0.…
Leukotriene B4;0.296243463;0.080087644;0.494323925;-0.094310438;1.165923512;0.138527049;-0.086382155;-0.083778919;1.074561973;-0.002412627;-0.221038584;-0.113473233;-0.389024527;0.119453527;0.213912016;-0.634205192;0.814599661;0.811943959;0.193912094;0.29336799;0.474028974;-0.187480853;-0.102859792;0.596761187;0.267271839;0.417634083;0.672282043;0.151230756;-0.145265392;-0.203726628;0.351630361;-…
S-(Hydroxymethyl)glutathione;-0.54084106;0.123241316;-0.39327484;-0.485471908;0.791961668;-0.231234177;-0.529489582;-0.181695261;-0.08085822;-0.309517546;0.366027585;-0.22083432;-0.24273865;0.735362255;-0.072342732;0.145011149;-0.356318207;0.574243271;0.450684666;-0.337206092;0.160001333;-0.266256155;-0.813311448;0.372515815;0.559417148;-0.404982998;0.633243299;0.689532748;0.288417793;0.221627914…
1-(5'-Phosphoribosyl)-5-amino-4-imidazolecarboxamide;-0.373445317;0.199983223;-0.101284133;0.287393765;-0.155528856;-0.378729178;-0.332528302;-0.175117314;-0.231803538;2.042984757;0.066189678;-0.141698367;-0.351727938;0.330084165;-0.092242192;-0.07045036;-0.302800842;0.349226152;-0.243492464;0.731058337;-0.037525447;-0.052230711;2.643862772;0.165579085;0.31833317;2.793402206;-0.267480055;-0.10724…
Hexose bisP;-0.189911087;0.021152146;0.409814903;0.209558651;-0.807073174;0.25849941;0.784178688;0.733512485;0.786298547;1.115565015;0.381923605;0.985930782;-0.034747257;0.929437903;0.735180253;1.342562931;1.295200733;0.549784564;-1.851803085;1.54281157;1.094250965;0.490423375;0.002512035;0.16485649;0.080477405;0.526159052;-1.201397048;-0.587313435;0.068413574;-0.820854167;-0.285203197;0.23899164…
Disaccharide;-0.466992153;-0.101572626;-0.426341183;-0.60964825;0.039208774;-0.746971963;2.34287988;-0.980521386;-0.475559749;-0.879850759;-0.687059836;-0.564556676;-0.875423353;-1.233050191;0.235742654;0.054194596;-1.11886799;-0.629610307;-0.163171374;-0.974246606;0.131871082;-0.018061227;-0.621994061;0.605320964;-0.5930939;-0.616057398;-0.128905932;-1.164969702;0.04117814;-0.579670377;-0.552492…
AMP;0.217234462;-0.1986851;-0.368838673;-0.670746677;-0.117644144;0.390260604;0.108521022;1.010586102;0.874761665;1.034050927;0.861951776;0.990861573;0.064299813;0.671224274;0.579837664;0.702494821;0.511712718;0.880357481;-0.342222854;0.511504479;0.400158093;0.270129611;-0.121739773;-0.15913576;0.215820208;-0.334068106;-0.058822737;0.542760752;0.687374507;-0.48839132;-0.599233894;0.161624667;-0.1…
IMP;-0.406245929;0.249996042;-0.46791479;-0.004931625;-0.099912261;-0.585920051;-0.352460123;-0.43752995;-0.673842895;0.879604693;-0.112572953;-0.065274954;-0.327644456;0.438572041;0.219893202;-0.004761302;-0.716478689;0.335219818;-0.051478604;1.616913892;0.2193347;-0.413993565;0.104012646;0.562681877;-0.11099197;0.566937466;0.153821825;0.708290899;0.104194146;-0.133544832;-0.307496728;-0.1623288…
5-Amino-6-(5'-phospho-D-ribitylamino)uracil;-0.144450549;0.082199691;-0.233865824;-0.013526318;0.709400164;-0.157976328;-0.623019143;-0.55617049;-0.093833777;-0.585796302;0.912040878;-0.316805175;-0.610636017;0.017272449;0.122497462;0.075549394;-0.664865968;1.01708472;0.681427678;-0.496964164;-0.187516601;-0.475961255;-0.682466662;0.546232136;-0.228977201;-0.188573424;0.295405901;0.26578037;-0.03…
GMP;-0.150736449;-0.097693512;-0.697491948;-0.705277321;-0.251157421;0.148166907;-0.010668354;0.297635841;0.471655583;1.643503102;0.295133938;0.274154391;-0.720192659;0.301684548;0.501732666;0.159324071;-0.206065464;1.029346467;-0.806016061;1.068436257;0.283085244;0.420783744;0.395259978;0.055431668;-0.24242334;-0.278305221;0.164309028;-0.110873545;0.52131419;-0.123758253;-0.548791493;-0.22326960…
1-(5'-Phosphoribosyl)-5-formamido-4-imidazolecarboxamide;-0.29990396;0.307775688;0.085889676;-0.242972693;0.635000816;-0.458293475;0.626116022;-0.670374644;-0.024479044;-0.483739535;-0.150662389;0.33288189;-0.458820117;2.031060316;0.400204605;0.904337194;-0.348154009;0.899677494;-1.096875318;-0.242965223;-0.277670028;0.716539224;-0.66141269;0.755582615;1.273227985;-0.543241256;-0.859151512;0.6006…
Orotidine 5'-phosphate;-0.595411288;0.31179368;-0.196886566;-0.121490216;-0.043297569;-0.250807014;-0.254744969;-0.022488777;-0.183797675;-0.446183901;0.170744109;-0.180096067;-0.436252116;0.288809205;-0.031336532;0.249949521;-0.534378048;0.04164205;0.180283677;-0.108605592;0.152706197;-0.259270936;-0.391451435;0.350351319;0.221449878;-0.482748733;0.126842284;1.259559491;0.138416204;0.136507836;-…
transtrans-Farnesyl diphosphate;-0.036458661;-0.101260158;-0.446453924;-0.785632844;0.938778227;-0.355385585;-0.018938203;-0.796196171;-0.408340712;-0.954377525;0.601515351;-0.74535994;-0.82973966;0.361553634;-0.241957798;-0.568107155;-0.339520288;1.472167967;0.018900985;-0.88884045;0.652484499;-0.326927587;-0.43932707;-0.211889732;-0.493512614;-0.905570156;0.934065267;0.458435613;0.657236744;0.1…
S-Adenosyl-L-homocysteine;-0.508197241;0.325390317;-0.281378962;-0.410853101;0.071701179;-0.138274099;1.201563104;0.118025927;-0.35046945;0.796247869;0.13804501;-0.154315589;-0.733288192;0.340168085;0.018525842;0.10218311;-0.660032674;0.924572103;0.225282973;0.290361171;-0.000399457;-0.213244354;-0.00482265;0.240076251;0.230594979;-0.35440857;0.406618588;0.522694475;0.126589095;-0.192141639;-0.39…
dUDP;-0.258118915;0.065716502;-0.001077944;-0.737959842;-0.44096332;-0.441546551;-0.198497007;0.164077477;0.318354721;1.133792685;0.479563607;0.301361422;0.703582876;0.466703583;0.18423403;0.568773237;0.701007523;-0.341145281;-0.752076097;-0.311590629;0.911433675;-0.37355029;-0.040302904;0.203817867;0.020469895;0.654952783;-0.380066008;-0.408804541;0.021732011;-0.685595218;-0.9364516;0.412656075;…
5-Phospho-alpha-D-ribose 1-diphosphate;-0.887526308;-0.006807898;-0.445884621;-0.553556739;-0.061372061;0.48872709;-0.296510337;-0.727717971;0.876540504;0.715322671;0.231993063;-0.756734297;-1.448247934;0.420060895;-0.26591888;-0.396256799;-0.511326649;0.838802117;-1.268195181;-1.382650061;0.316932479;-0.169457482;1.32015367;0.608828113;-0.035333095;0.687916745;-0.125237258;0.584455984;0.05049414…
S-Adenosyl-L-methionine;-0.275239345;0.30194029;-0.175977192;-0.368585978;-0.346832126;-0.195893565;0.486647669;-0.232582071;-0.284553844;0.139115774;-0.16571495;-0.045688494;-1.099515873;0.298947319;0.064900001;0.213771757;-0.158626053;0.737615977;0.212383653;-0.572488972;0.222587338;-0.334125174;-0.498607206;0.591281826;0.472128594;-0.160912459;0.71203047;0.163816483;0.667244432;-0.386189424;-0…
dTDP;0.02907193;-0.070866609;-0.338821216;-0.741980354;-0.212962089;-0.289198677;-0.018652514;0.187684137;0.014681485;0.221826643;0.827682328;0.230234044;0.112724645;0.785941514;0.305305436;0.421763736;0.303442553;1.121830218;-0.147085849;-0.540053315;0.46007701;-0.3209564;-0.519800361;0.386645306;-0.040631102;-0.428759835;-0.051241129;0.83923314;0.526433134;-0.091050476;-0.486684983;-0.081119229…
CDP;0.105293317;0.008650497;-0.323454784;-0.080095997;0.079776289;0.174662004;0.278343812;0.352045263;0.209660025;0.716570308;0.255459982;0.049837063;0.157150201;0.163709893;0.481854742;0.468314171;0.27922443;0.899575821;-0.391758433;0.600539332;0.322088874;-0.341836365;-0.824494089;0.482382124;-0.196630963;-0.519788032;-0.320809853;0.252041353;0.697938306;-0.345347533;-0.473333431;0.313784573;-0…
UDP;0.302099015;-0.004412888;-0.284890464;0.083211743;0.105777452;-1.309611698;0.436543073;0.333094605;-0.006858967;0.90952888;0.716173698;0.295096763;0.26203998;0.551622534;0.822744557;0.455064146;0.124603244;0.852815419;-0.262275868;1.251553113;0.32101366;-0.17128536;-0.495500159;0.146234912;0.340888968;-0.372748465;-0.039836224;0.948805946;0.880683748;-0.349211151;-0.403018761;0.607120146;0.20…
dADP;-0.190375267;-0.039255007;-0.45246327;-0.306886448;-0.03729397;-0.246504736;-0.34430818;0.094851197;-0.305515478;0.893620905;0.370826876;-0.043733462;-0.072063937;0.702965187;0.35322553;0.339208488;-0.066586953;1.060707704;-0.043561613;-0.037848721;0.128938469;-0.346868652;0.230965052;0.386768399;-0.11129678;0.386679969;0.301218237;1.118314673;0.800253157;-0.153786478;-0.095615425;-0.3465512…
dIDP;-0.488102683;0.101453124;0.037699554;0.168204952;-0.18747011;-0.325010667;-0.348470393;-0.119559951;-0.18959535;4.842294012;-0.206117399;-0.102373777;-0.55320733;0.163785793;0.019132353;0.031809656;-0.140245849;0.270870818;-0.494810268;0.585889648;-0.071939343;-0.086329736;1.368404562;0.161036425;0.138166486;2.560510113;-0.497894578;-0.343526032;-0.484563444;-0.158527818;-0.005178044;-0.2049…
14-Demethyllanosterol;-0.27140817;0.431371151;-0.03170929;-0.43668465;-0.251082295;0.349553084;-0.578014729;0.408681665;-0.038844501;0.31731103;0.232993975;-0.31423284;-0.324462663;0.381280038;0.118701032;0.287718452;-0.762209572;0.596038343;0.455216953;-0.158601568;0.429667134;-0.340599771;-0.165539223;0.082772824;0.310224057;-0.002289741;0.076599306;0.60407174;0.228177139;-0.124225273;-0.144790…
3alpha7alpha-Dihydroxy-5beta-cholestan-26-al;-0.621623856;0.363525312;-0.257133293;-0.339188448;0.191763084;-0.020152457;0.082477111;-0.193292447;0.005730759;-0.545423294;0.178896902;-0.54493537;-0.601073779;0.470994946;0.031896455;-0.547184997;-0.014575914;-0.404888063;0.380549793;-0.577586225;0.331138461;-0.350329105;-0.315379498;0.321201479;0.278715246;-0.71462772;0.500806647;-0.044664654;-0.0…
alphaalpha'-Trehalose 6-phosphate;-0.621809109;0.033220369;-0.200385887;-0.635532523;0.167896841;-0.546970355;0.334946586;-0.713668715;-0.60331558;0.022357418;0.008749033;-0.418544376;-0.414003652;0.091706853;0.245727447;0.038796559;-0.774835894;0.490213784;-0.267236381;-0.642457914;0.028223326;-0.22281103;-0.484673501;0.601672937;-0.2672941;-0.628995656;-0.274574371;-0.196094853;0.167809453;-0.4…
ADP;0.022925481;-0.022810414;-0.244131477;-0.215566887;-0.028560003;0.895364631;-0.189983713;0.407520568;0.130892159;-0.838331619;0.016421656;0.27149918;0.623873142;0.211924627;0.401493858;0.448261337;0.517389839;0.081765174;-0.361089496;0.019108718;0.360332421;-0.492686251;-1.259776005;0.155647376;-0.210718066;-0.796081148;0.054791286;0.51236144;0.707314655;-0.069216958;-0.302122633;0.077533835;…
4alpha-Methylzymosterol-4-carboxylate;-0.076714512;0.183642993;-0.346121847;-0.258933431;-0.051075151;-0.028215282;0.703958146;-0.095283442;-0.283255846;0.47557408;-0.092884857;0.302083023;-0.448987805;-0.142080277;0.382579968;-0.058185555;-0.455211837;0.049217002;-0.209174062;0.059165147;-0.028577416;-0.319170793;-0.270633257;0.136551731;-0.008078581;0.224080186;-0.099453313;0.109435484;-0.15296…
1-(5'-Phosphoribosyl)-5-amino-4-(N-succinocarboxamide)-imidazole;-0.199345583;0.035327136;-0.045149328;0.902017215;-0.147391525;-0.097936983;-0.35834639;-0.185775777;-0.214789759;1.770331582;-0.266898157;-0.179514567;-0.130962196;-0.109102688;-0.287558941;-0.101865768;-0.081618651;0.012883497;-0.434595652;1.826964945;-0.221423033;-0.257082162;1.865842099;0.236193052;0.026502185;3.364320237;-0.305…
FMN (ox);-0.191749267;0.119866073;-0.327420475;-0.455760587;-0.102506837;-0.101847434;-0.089800768;0.047644926;-0.257158087;0.599336077;0.161786138;-0.311971818;-0.80160927;0.0745826;0.29939732;0.407545936;0.059199491;0.09719699;-0.246388106;-0.099070124;0.021881291;-0.443729549;-0.334965467;0.682310781;-0.039887504;-0.066899831;0.075660825;0.644585599;0.163484911;-0.34252264;-0.115863827;0.18007…
N6-(12-Dicarboxyethyl)-AMP;-0.11243178;0.11233964;-0.320190695;0.418302457;-0.194564176;0.428229055;0.096735571;-0.026279464;-0.446845922;0.523085487;-0.332316511;0.265747639;-0.37675983;-0.013977251;0.238712637;-0.067565807;0.227098157;-0.17009535;-0.196540943;4.010395342;-0.117508347;-0.103206541;0.515521873;0.259163737;-0.079917626;1.306269673;-0.288558008;0.077630996;-0.044574882;-0.255793446…
dTTP;-0.353680198;0.176742713;-0.220321726;-0.421694765;0.134705165;-0.005979674;-0.128424451;-0.127108828;-0.276260022;-0.426472571;0.174164681;-0.012151322;-0.304868486;0.463164632;0.07350678;-0.012311718;-0.04868998;0.301261876;0.046588319;-0.232351707;0.378131703;-0.310853789;-0.487923361;0.221371313;0.257759264;-0.425323609;0.231312875;0.576437175;0.284362074;-0.183072154;-0.141132092;-0.096…
CTP;-0.079640757;0.084444163;-0.259782283;-0.312908513;0.078577279;0.268312309;-0.060064141;0.27480534;0.244055071;-0.148462426;0.202244981;0.301645922;-0.063582369;0.304110691;0.29572864;0.500143308;0.295383011;0.690787592;-0.175189651;0.347143476;0.460609944;-0.381066595;-0.709700764;0.101298666;-0.15142769;-0.585313615;-0.049934638;0.476346767;0.619640827;-0.245658782;-0.260439254;0.110278339;…
UTP;-0.150192912;0.106479832;-0.174829562;0.02753116;0.10117102;-0.959470842;-0.089005164;-0.282347013;-0.344722823;-0.43728338;0.036667067;-0.308998455;-0.049252438;0.039896879;0.163112134;-0.055550031;-0.065851811;0.364712345;-0.013303044;0.33927785;0.314287469;-0.527047;-0.476380907;0.097604239;-0.140172303;-0.463055961;0.273228976;0.613995507;0.494443172;-0.074577379;-0.117346516;-0.032327926…
CDP-choline;0.033812114;0.157857814;-0.348187773;-1.142693115;-0.206084326;-1.196593356;0.302922963;0.061887265;-0.379591317;-0.037681259;-0.555733102;-0.219964474;-0.682266619;-0.014967782;0.789012546;-0.319515084;-0.421698438;0.68418924;0.527867082;0.307010085;0.434972364;0.091730046;0.323635594;0.48273393;-0.269846056;-0.840768184;1.898675416;0.11398333;0.817762487;-0.8389285;-0.725958842;-0.6…
Trisaccharide;-0.530065867;-0.622033413;-0.015242962;-0.587946167;-0.209173941;-1.076014545;1.48828588;-0.960051594;-0.312552455;-0.819661053;-0.252450613;-0.648626832;-0.012037599;-0.698597237;0.378797351;0.185975163;-0.628588021;0.564235386;-0.105098851;-1.410569198;0.115638982;0.167581813;0.065395032;0.168608469;-0.917745969;-0.328669327;0.123610176;-1.006212326;-0.044907311;-0.895106264;0.081…
ATP;-0.306462198;0.073124744;-0.120337338;-0.241363362;-0.10712533;0.53125437;-0.385826037;-0.308594359;-0.30896163;-1.076268958;-0.318436234;-0.268432375;0.1511819;-0.059467997;-0.107892794;-0.036123877;0.218436575;0.134408661;-0.184495203;-0.387819384;0.262920096;-0.582467044;-1.031267237;0.033187002;-0.419682816;-0.752906195;0.137597343;0.330777504;0.357824391;0.076715349;-0.000181221;-0.21094…
GTP;-0.526094542;0.139716342;-0.413014982;-0.167872031;-0.152224648;0.316448522;-0.152109708;-0.75144032;-0.3720438;-0.443170768;-0.460316962;-0.963267212;-0.523114066;-0.175762771;-0.230957395;-0.361535562;-0.44977273;0.503432132;-0.216853087;0.039904097;0.281753901;-0.664428034;-0.448757477;0.180990581;-0.458057545;-0.598478808;-0.019037712;0.425711835;0.510986113;0.10785716;0.37223938;-0.09338…
ADP-ribose;0.226464164;0.468074877;0.396587778;-0.156502902;0.085802438;-0.136786924;-0.115131551;-0.139394389;0.090053085;-0.571335677;-0.496895549;0.248330421;0.296081333;-0.488467776;0.66298693;0.779716407;0.210825518;-0.317653307;-2.371339813;-0.679455507;0.05609214;-0.018093206;-0.242730651;0.950905287;-0.00936859;0.105540213;-0.275898138;-0.845513894;0.039451231;-0.076542421;-0.289149698;0.…
dTDP-hexose;-0.281062361;0.242289945;-0.224472239;-0.438666702;0.2782546;-0.683939165;-0.107681262;-0.181195988;-0.188259078;-0.062237339;0.537528068;-0.195511079;0.786564651;0.580159379;0.195715269;0.314072365;-0.227870146;0.992753772;-0.239767643;-0.479368504;0.147542652;-0.234529188;-0.614730886;0.36823415;-0.004394092;-0.372423768;0.137953495;0.414086851;0.244099878;-0.227083029;-0.59291197;0…
UDP-hexose;-0.474563652;-0.008538691;-0.269599725;0.048128385;-0.243032236;-1.056643671;0.02757697;-0.168957823;0.039160775;0.142212882;0.332364416;-0.218121612;2.250625949;0.122344476;0.316484079;0.290936687;-0.016110186;0.045380993;-0.543120849;0.381300752;0.414641273;-0.505376532;-0.429403166;0.462568825;-0.054344572;-0.201118035;-0.019379752;0.243192772;0.098413631;-0.166100282;-0.53985385;0.…
GDP-hexose;0.036378096;0.206829681;-0.048938187;-0.222561194;-0.006893063;0.029118496;0.259780228;0.115296231;0.159334797;0.405226711;-0.281064841;-0.423856215;-0.667333173;0.004464942;0.393072499;0.631225476;-0.25842961;-0.719840094;-0.630998401;-0.779807016;0.154442408;-0.242891619;-0.463253502;0.773245121;-0.046596295;0.095787942;-0.19341806;-0.40478156;0.094487328;-0.82211039;-0.284157226;0.0…
UDP-acetyl-hexosamine;-0.291298508;0.062283308;-0.222487929;-0.533873214;0.222424322;-0.842313202;-0.203587;-0.35421957;-0.250419501;-0.055475691;0.810871883;-0.210483965;1.061958879;0.625682293;0.37002933;0.286067232;-0.346061922;1.388955371;-0.315956338;-0.59700871;0.309179503;-0.202563917;-0.626444851;0.14884551;-0.093343337;-0.476644944;0.158947502;0.463422176;0.278171272;-0.276077437;-0.6264…
Glutathione disulfide;0.49654683;-0.218755696;0.035720489;0.130657541;-0.194452663;0.643638353;-0.413551017;0.390506395;-0.048262342;0.142395284;0.036005929;0.162494502;0.513965402;-0.134765588;0.39417632;0.02756944;0.36000586;-1.277608977;-0.615061294;0.030431128;0.197266439;-0.416228925;-0.344886009;0.770553213;-0.249748817;0.082538442;0.03012812;-0.532308617;0.145118248;-0.758152009;0.02624004…
Deamino-NAD+;-0.041536693;0.278480647;-0.213877906;0.014165062;-0.073508824;-0.334618466;0.043782336;0.058510375;-0.118470575;0.576742422;0.557103606;0.004227137;-0.217840231;0.549485578;0.609478288;0.33513958;0.553633855;0.637690949;-0.279967055;0.126453263;0.707882544;-0.096501994;-0.321766916;0.333842697;0.191794378;0.205887369;0.417245231;0.156649944;0.665073336;-0.562178323;-0.298279909;0.27…
NADH (red);0.08963919;0.103464129;-0.363126191;0.501191873;-0.058911521;0.641969494;0.354610898;0.57143967;-0.344059493;0.690989542;-0.137086597;-0.11903637;1.456345629;-0.211625955;0.391794728;-0.336959582;0.643729274;-0.626682037;-0.183790922;2.242472408;0.534638511;-0.582420542;-0.261349228;-0.186405917;0.383303353;0.003815687;0.108668023;0.146298489;0.625522907;-0.104988032;0.149446568;0.0043…
CoA;-0.19361446;0.318489862;-0.142527148;-0.241354471;0.156724148;0.033173379;0.775165647;0.136357704;0.447207563;0.178044277;-0.315166045;0.183229395;-0.21222078;-0.104551191;0.480106045;0.33246062;-0.538792267;0.213416778;-0.657046534;0.62499499;-0.303593835;0.063265123;-0.259789643;0.519706189;0.172641078;-0.270443864;-0.23016049;-0.624041186;-0.044009621;-0.164597392;-0.229003959;0.005763662;…
FAD (ox);-0.022714067;0.209212027;-0.231544591;-0.338050269;-0.34968167;-0.266394442;0.075952664;-0.054401756;0.061503689;0.091758817;0.139686509;0.088326046;-0.142286669;0.602742273;0.728441085;0.800480434;0.277592109;0.678840501;-1.010444396;-0.146693875;0.51717061;-0.088457433;-0.45856987;0.657568103;0.258653732;0.338686958;0.053189139;-0.114463678;0.328960095;-0.688290307;-0.399185295;0.44101…
Acetyl-CoA;0.149420882;0.276428917;0.343484792;-0.123582742;0.467852503;0.213855175;0.201142265;0.364374329;-0.212675143;-0.683962262;-0.051293246;0.205515041;0.442913977;0.150318859;0.510405585;0.032619656;0.220050713;0.46003644;-0.345443551;0.525411301;-0.116151095;-0.194594685;-0.561044913;0.341103501;0.144583039;-0.077061125;-0.00858966;-0.043315345;0.638338458;-0.224199526;-0.087350774;-0.10…
(S)-3-Hydroxy-3-methylglutaryl-CoA;-0.814341039;0.496642831;0.681207647;0.042340459;-0.634876347;0.125837367;-0.173590326;-0.078084755;0.366045595;-0.814811047;-0.708906527;-0.083639296;-0.393268632;-0.390440213;0.023050063;2.494912612;0.674701977;0.027887665;-0.81921442;0.475878543;0.265557823;-0.28420847;-0.59287496;0.976050993;0.210344217;0.777599037;-0.194174501;-0.624275958;-0.230958924;-0.1…
Tetradecanoyl-CoA;0.363724688;0.346260155;-0.048447875;-0.136575116;-0.090346163;0.468596082;-0.271035076;0.147057103;0.035941511;0.575696225;0.117179136;-0.027448853;-0.225407422;0.548922387;0.192091126;0.565487807;0.468008563;0.595669206;-0.632546705;-0.485158119;0.017182422;-0.208564852;-0.610568402;0.931489307;-0.498209086;-0.169577636;-0.044861351;0.245251762;0.450287817;-0.242324449;-0.5573…
