# Supplementary material for: High‐throughput metabolomics predicts drug–target relationships for eukaryotic proteins
Source: Mol Syst Biol. 2022 Feb 23;18(2):e10767. doi: 10.15252/msb.202110767 (PMC8864444; doi:10.15252/msb.202110767)
Supplement: Supplementary file 10 — Dataset EV9 [file MSB-18-e10767-s010.zip › Dataset_EV9/README.txt]

Dataset EV9. Average z-scored ion intensities for mass spectrometry presented in Figure 4
Columns	Column description
ions	Common name for metabolite annotated to indicated ion
Others	Perturbation names for calculated average z scores
